# Supplementary material for: Molecular dynamics re-refinement of two different small RNA loop structures using the original NMR data suggest a common structure
Source: J Biomol NMR. 2012 Jun 20;53(4):321–39. doi: 10.1007/s10858-012-9642-5 (PMC3405240; doi:10.1007/s10858-012-9642-5)
Supplement: Supplementary file 2 — Supplementary material 2 (ZIP 194 kb) [file 10858_2012_9642_MOESM2_ESM.zip]

Archive with 8 entries (8 files):
- ai5y-dipole.rest
- ai5y-distance.rest
- ai5y-mDAR.pdb
- ai5y-torsion.rest
- pl-dipole.rest
- pl-distance.rest
- pl-mDAR.pdb
- pl-torsion.rest
