# Supplementary material for: Molecular dynamics re-refinement of two different small RNA loop structures using the original NMR data suggest a common structure
Source: J Biomol NMR. 2012 Jun 20;53(4):321–39. doi: 10.1007/s10858-012-9642-5 (PMC3405240; doi:10.1007/s10858-012-9642-5)
Supplement: Supplementary file 2 — Supplementary material 2 (ZIP 194 kb) [file 10858_2012_9642_MOESM2_ESM.zip › ai5y-distance.rest]

#
# 1           G5        H1'        1           G5        H8               1.80       4.50
 &rst
  ixpk= 0, nxpk= 0, iat=  10,  13, r1= 1.30, r2= 1.80, r3= 4.50, r4= 5.00, 
      rk2=20.0, rk3=20.0, ir6=1, ialtd=0,
 &end
#
# 1           G5        H2'        1           G5        H8               2.20       4.90
 &rst
  ixpk= 0, nxpk= 0, iat=  29,  13, r1= 1.70, r2= 2.20, r3= 4.90, r4= 5.40,  &end
#
# 1           G5        H3'        1           G5        H8               2.80       4.00
 &rst
  ixpk= 0, nxpk= 0, iat=  27,  13, r1= 2.30, r2= 2.80, r3= 4.00, r4= 4.50,  &end
#
# 1           G5        H4'        1           G5        H8               3.00       6.00
 &rst
  ixpk= 0, nxpk= 0, iat=   7,  13, r1= 2.50, r2= 3.00, r3= 6.00, r4= 6.50,  &end
#
# 1           G5        H1'        2           A         H1'              4.00       7.00
 &rst
  ixpk= 0, nxpk= 0, iat=  10,  44, r1= 3.50, r2= 4.00, r3= 7.00, r4= 7.50,  &end
#
# 1           G5        H1'        2           A         H8               3.00       6.00
 &rst
  ixpk= 0, nxpk= 0, iat=  10,  47, r1= 2.50, r2= 3.00, r3= 6.00, r4= 6.50,  &end
#
# 1           G5        H2'        2           A         H8               1.80       3.00
 &rst
  ixpk= 0, nxpk= 0, iat=  29,  47, r1= 1.30, r2= 1.80, r3= 3.00, r4= 3.50,  &end
#
# 1           G5        H3'        2           A         H8               1.80       4.50
 &rst
  ixpk= 0, nxpk= 0, iat=  27,  47, r1= 1.30, r2= 1.80, r3= 4.50, r4= 5.00,  &end
#
# 1           G5        H8         2           A         H8               3.00       6.00
 &rst
  ixpk= 0, nxpk= 0, iat=  13,  47, r1= 2.50, r2= 3.00, r3= 6.00, r4= 6.50,  &end
#
# 2           A         H1'        2           A         H2               3.00       6.00
 &rst
  ixpk= 0, nxpk= 0, iat=  44,  56, r1= 2.50, r2= 3.00, r3= 6.00, r4= 6.50,  &end
#
# 2           A         H1'        2           A         H8               1.80       4.50
 &rst
  ixpk= 0, nxpk= 0, iat=  44,  47, r1= 1.30, r2= 1.80, r3= 4.50, r4= 5.00,  &end
#
# 2           A         H2'        2           A         H8               2.20       4.90
 &rst
  ixpk= 0, nxpk= 0, iat=  62,  47, r1= 1.70, r2= 2.20, r3= 4.90, r4= 5.40,  &end
#
# 2           A         H3'        2           A         H8               2.80       4.00
 &rst
  ixpk= 0, nxpk= 0, iat=  60,  47, r1= 2.30, r2= 2.80, r3= 4.00, r4= 4.50,  &end
#
# 2           A         H4'        2           A         H8               3.00       6.00
 &rst
  ixpk= 0, nxpk= 0, iat=  41,  47, r1= 2.50, r2= 3.00, r3= 6.00, r4= 6.50,  &end
#
# 2           A         H2         2           A         H2'              4.00       7.00
 &rst
  ixpk= 0, nxpk= 0, iat=  56,  62, r1= 3.50, r2= 4.00, r3= 7.00, r4= 7.50,  &end
#
# 2           A         H1'        3           G         H1'              4.00       7.00
 &rst
  ixpk= 0, nxpk= 0, iat=  44,  77, r1= 3.50, r2= 4.00, r3= 7.00, r4= 7.50,  &end
#
# 2           A         H1'        3           G         H8               3.00       6.00
 &rst
  ixpk= 0, nxpk= 0, iat=  44,  80, r1= 2.50, r2= 3.00, r3= 6.00, r4= 6.50,  &end
#
# 2           A         H2'        3           G         H1'              1.80       4.50
 &rst
  ixpk= 0, nxpk= 0, iat=  62,  77, r1= 1.30, r2= 1.80, r3= 4.50, r4= 5.00,  &end
#
# 2           A         H2'        3           G         H8               1.80       3.00
 &rst
  ixpk= 0, nxpk= 0, iat=  62,  80, r1= 1.30, r2= 1.80, r3= 3.00, r4= 3.50,  &end
#
# 2           A         H3'        3           G         H8               1.80       4.50
 &rst
  ixpk= 0, nxpk= 0, iat=  60,  80, r1= 1.30, r2= 1.80, r3= 4.50, r4= 5.00,  &end
#
# 2           A         H4'        3           G         H8               4.00       7.00
 &rst
  ixpk= 0, nxpk= 0, iat=  41,  80, r1= 3.50, r2= 4.00, r3= 7.00, r4= 7.50,  &end
#
# 2           A         H2         3           G         H1'              1.80       4.50
 &rst
  ixpk= 0, nxpk= 0, iat=  56,  77, r1= 1.30, r2= 1.80, r3= 4.50, r4= 5.00,  &end
#
# 2           A         H2         3           G         H2'              4.00       7.00
 &rst
  ixpk= 0, nxpk= 0, iat=  56,  96, r1= 3.50, r2= 4.00, r3= 7.00, r4= 7.50,  &end
#
# 2           A         H2         3           G         H8               3.00       6.00
 &rst
  ixpk= 0, nxpk= 0, iat=  56,  80, r1= 2.50, r2= 3.00, r3= 6.00, r4= 6.50,  &end
#
# 2           A         H8         3           G         H8               3.00       6.00
 &rst
  ixpk= 0, nxpk= 0, iat=  47,  80, r1= 2.50, r2= 3.00, r3= 6.00, r4= 6.50,  &end
#
# 2           A         H2         34          C3        H1'              1.80       4.50
 &rst
  ixpk= 0, nxpk= 0, iat=  56,1075, r1= 1.30, r2= 1.80, r3= 4.50, r4= 5.00,  &end
#
# 2           A         H2         34          C3        H2'              4.00       7.00
 &rst
  ixpk= 0, nxpk= 0, iat=  56,1091, r1= 3.50, r2= 4.00, r3= 7.00, r4= 7.50,  &end
#
# 3           G         H1'        3           G         H8               1.80       4.50
 &rst
  ixpk= 0, nxpk= 0, iat=  77,  80, r1= 1.30, r2= 1.80, r3= 4.50, r4= 5.00,  &end
#
# 3           G         H2'        3           G         H8               2.20       4.90
 &rst
  ixpk= 0, nxpk= 0, iat=  96,  80, r1= 1.70, r2= 2.20, r3= 4.90, r4= 5.40,  &end
#
# 3           G         H3'        3           G         H8               1.80       4.50
 &rst
  ixpk= 0, nxpk= 0, iat=  94,  80, r1= 1.30, r2= 1.80, r3= 4.50, r4= 5.00,  &end
#
# 3           G         H4'        3           G         H8               3.00       6.00
 &rst
  ixpk= 0, nxpk= 0, iat=  74,  80, r1= 2.50, r2= 3.00, r3= 6.00, r4= 6.50,  &end
#
# 3           G         H1'        4           C         H1'              4.00       7.00
 &rst
  ixpk= 0, nxpk= 0, iat=  77, 111, r1= 3.50, r2= 4.00, r3= 7.00, r4= 7.50,  &end
#
# 3           G         H1'        4           C         H5               4.00       7.00
 &rst
  ixpk= 0, nxpk= 0, iat=  77, 116, r1= 3.50, r2= 4.00, r3= 7.00, r4= 7.50,  &end
#
# 3           G         H1'        4           C         H6               3.00       6.00
 &rst
  ixpk= 0, nxpk= 0, iat=  77, 114, r1= 2.50, r2= 3.00, r3= 6.00, r4= 6.50,  &end
#
# 3           G         H2'        4           C         H5               1.80       4.50
 &rst
  ixpk= 0, nxpk= 0, iat=  96, 116, r1= 1.30, r2= 1.80, r3= 4.50, r4= 5.00,  &end
#
# 3           G         H2'        4           C         H6               1.80       3.00
 &rst
  ixpk= 0, nxpk= 0, iat=  96, 114, r1= 1.30, r2= 1.80, r3= 3.00, r4= 3.50,  &end
#
# 3           G         H3'        4           C         H5               1.80       4.50
 &rst
  ixpk= 0, nxpk= 0, iat=  94, 116, r1= 1.30, r2= 1.80, r3= 4.50, r4= 5.00,  &end
#
# 3           G         H3'        4           C         H6               1.80       4.50
 &rst
  ixpk= 0, nxpk= 0, iat=  94, 114, r1= 1.30, r2= 1.80, r3= 4.50, r4= 5.00,  &end
#
# 3           G         H8         4           C         H5               2.00       4.70
 &rst
  ixpk= 0, nxpk= 0, iat=  80, 116, r1= 1.50, r2= 2.00, r3= 4.70, r4= 5.20,  &end
#
# 3           G         H8         4           C         H6               3.00       6.00
 &rst
  ixpk= 0, nxpk= 0, iat=  80, 114, r1= 2.50, r2= 3.00, r3= 6.00, r4= 6.50,  &end
#
# 4           C         H1'        4           C         H5               3.00       6.00
 &rst
  ixpk= 0, nxpk= 0, iat= 111, 116, r1= 2.50, r2= 3.00, r3= 6.00, r4= 6.50,  &end
#
# 4           C         H1'        4           C         H6               1.80       4.50
 &rst
  ixpk= 0, nxpk= 0, iat= 111, 114, r1= 1.30, r2= 1.80, r3= 4.50, r4= 5.00,  &end
#
# 4           C         H2'        4           C         H5               3.00       6.00
 &rst
  ixpk= 0, nxpk= 0, iat= 127, 116, r1= 2.50, r2= 3.00, r3= 6.00, r4= 6.50,  &end
#
# 4           C         H2'        4           C         H6               2.20       4.90
 &rst
  ixpk= 0, nxpk= 0, iat= 127, 114, r1= 1.70, r2= 2.20, r3= 4.90, r4= 5.40,  &end
#
# 4           C         H3'        4           C         H5               3.00       6.00
 &rst
  ixpk= 0, nxpk= 0, iat= 125, 116, r1= 2.50, r2= 3.00, r3= 6.00, r4= 6.50,  &end
#
# 4           C         H3'        4           C         H6               2.80       4.00
 &rst
  ixpk= 0, nxpk= 0, iat= 125, 114, r1= 2.30, r2= 2.80, r3= 4.00, r4= 4.50,  &end
#
# 4           C         H1'        5           C         H6               3.00       6.00
 &rst
  ixpk= 0, nxpk= 0, iat= 111, 145, r1= 2.50, r2= 3.00, r3= 6.00, r4= 6.50,  &end
#
# 4           C         H2'        5           C         H5               1.80       4.50
 &rst
  ixpk= 0, nxpk= 0, iat= 127, 147, r1= 1.30, r2= 1.80, r3= 4.50, r4= 5.00,  &end
#
# 4           C         H2'        5           C         H6               1.80       3.00
 &rst
  ixpk= 0, nxpk= 0, iat= 127, 145, r1= 1.30, r2= 1.80, r3= 3.00, r4= 3.50,  &end
#
# 4           C         H3'        5           C         H5               1.80       4.50
 &rst
  ixpk= 0, nxpk= 0, iat= 125, 147, r1= 1.30, r2= 1.80, r3= 4.50, r4= 5.00,  &end
#
# 4           C         H3'        5           C         H6               1.80       4.50
 &rst
  ixpk= 0, nxpk= 0, iat= 125, 145, r1= 1.30, r2= 1.80, r3= 4.50, r4= 5.00,  &end
#
# 4           C         H5         5           C         H5               1.80       4.50
 &rst
  ixpk= 0, nxpk= 0, iat= 116, 147, r1= 1.30, r2= 1.80, r3= 4.50, r4= 5.00,  &end
#
# 5           C         H1'        5           C         H6               1.80       4.50
 &rst
  ixpk= 0, nxpk= 0, iat= 142, 145, r1= 1.30, r2= 1.80, r3= 4.50, r4= 5.00,  &end
#
# 5           C         H2'        5           C         H5               3.50       6.20
 &rst
  ixpk= 0, nxpk= 0, iat= 158, 147, r1= 3.00, r2= 3.50, r3= 6.20, r4= 6.70,  &end
#
# 5           C         H2'        5           C         H6               2.20       4.90
 &rst
  ixpk= 0, nxpk= 0, iat= 158, 145, r1= 1.70, r2= 2.20, r3= 4.90, r4= 5.40,  &end
#
# 5           C         H3'        5           C         H5               3.00       5.70
 &rst
  ixpk= 0, nxpk= 0, iat= 156, 147, r1= 2.50, r2= 3.00, r3= 5.70, r4= 6.20,  &end
#
# 5           C         H3'        5           C         H6               2.80       4.00
 &rst
  ixpk= 0, nxpk= 0, iat= 156, 145, r1= 2.30, r2= 2.80, r3= 4.00, r4= 4.50,  &end
#
# 5           C         H1'        6           G         H1'              4.00       7.00
 &rst
  ixpk= 0, nxpk= 0, iat= 142, 173, r1= 3.50, r2= 4.00, r3= 7.00, r4= 7.50,  &end
#
# 5           C         H1'        6           G         H8               3.00       6.00
 &rst
  ixpk= 0, nxpk= 0, iat= 142, 176, r1= 2.50, r2= 3.00, r3= 6.00, r4= 6.50,  &end
#
# 5           C         H2'        6           G         H8               1.80       3.00
 &rst
  ixpk= 0, nxpk= 0, iat= 158, 176, r1= 1.30, r2= 1.80, r3= 3.00, r4= 3.50,  &end
#
# 5           C         H2'        6           G         H1'              2.50       5.20
 &rst
  ixpk= 0, nxpk= 0, iat= 158, 173, r1= 2.00, r2= 2.50, r3= 5.20, r4= 5.70,  &end
#
# 5           C         H3'        6           G         H8               1.80       4.50
 &rst
  ixpk= 0, nxpk= 0, iat= 156, 176, r1= 1.30, r2= 1.80, r3= 4.50, r4= 5.00,  &end
#
# 5           C         H6         6           G         H8               3.00       6.00
 &rst
  ixpk= 0, nxpk= 0, iat= 145, 176, r1= 2.50, r2= 3.00, r3= 6.00, r4= 6.50,  &end
#
# 6           G         H1'        6           G         H8               1.80       4.50
 &rst
  ixpk= 0, nxpk= 0, iat= 173, 176, r1= 1.30, r2= 1.80, r3= 4.50, r4= 5.00,  &end
#
# 6           G         H2'        6           G         H8               2.40       5.10
 &rst
  ixpk= 0, nxpk= 0, iat= 192, 176, r1= 1.90, r2= 2.40, r3= 5.10, r4= 5.60,  &end
#
# 6           G         H3'        6           G         H8               2.80       4.00
 &rst
  ixpk= 0, nxpk= 0, iat= 190, 176, r1= 2.30, r2= 2.80, r3= 4.00, r4= 4.50,  &end
#
# 6           G         H1'        7           U         H1'              4.00       7.00
 &rst
  ixpk= 0, nxpk= 0, iat= 173, 207, r1= 3.50, r2= 4.00, r3= 7.00, r4= 7.50,  &end
#
# 6           G         H1'        7           U         H5               4.00       7.00
 &rst
  ixpk= 0, nxpk= 0, iat= 173, 212, r1= 3.50, r2= 4.00, r3= 7.00, r4= 7.50,  &end
#
# 6           G         H1'        7           U         H6               3.00       6.00
 &rst
  ixpk= 0, nxpk= 0, iat= 173, 210, r1= 2.50, r2= 3.00, r3= 6.00, r4= 6.50,  &end
#
# 6           G         H2'        7           U         H5               1.80       4.50
 &rst
  ixpk= 0, nxpk= 0, iat= 192, 212, r1= 1.30, r2= 1.80, r3= 4.50, r4= 5.00,  &end
#
# 6           G         H2'        7           U         H6               1.80       3.00
 &rst
  ixpk= 0, nxpk= 0, iat= 192, 210, r1= 1.30, r2= 1.80, r3= 3.00, r4= 3.50,  &end
#
# 6           G         H3'        7           U         H5               1.80       4.50
 &rst
  ixpk= 0, nxpk= 0, iat= 190, 212, r1= 1.30, r2= 1.80, r3= 4.50, r4= 5.00,  &end
#
# 6           G         H3'        7           U         H6               1.80       4.50
 &rst
  ixpk= 0, nxpk= 0, iat= 190, 210, r1= 1.30, r2= 1.80, r3= 4.50, r4= 5.00,  &end
#
# 6           G         H8         7           U         H5               1.80       4.50
 &rst
  ixpk= 0, nxpk= 0, iat= 176, 212, r1= 1.30, r2= 1.80, r3= 4.50, r4= 5.00,  &end
#
# 6           G         H8         7           U         H6               3.00       5.70
 &rst
  ixpk= 0, nxpk= 0, iat= 176, 210, r1= 2.50, r2= 3.00, r3= 5.70, r4= 6.20,  &end
#
# 7           U         H1'        7           U         H5               3.00       6.00
 &rst
  ixpk= 0, nxpk= 0, iat= 207, 212, r1= 2.50, r2= 3.00, r3= 6.00, r4= 6.50,  &end
#
# 7           U         H1'        7           U         H6               1.80       4.50
 &rst
  ixpk= 0, nxpk= 0, iat= 207, 210, r1= 1.30, r2= 1.80, r3= 4.50, r4= 5.00,  &end
#
# 7           U         H2'        7           U         H5               3.00       6.00
 &rst
  ixpk= 0, nxpk= 0, iat= 222, 212, r1= 2.50, r2= 3.00, r3= 6.00, r4= 6.50,  &end
#
# 7           U         H2'        7           U         H6               2.20       4.90
 &rst
  ixpk= 0, nxpk= 0, iat= 222, 210, r1= 1.70, r2= 2.20, r3= 4.90, r4= 5.40,  &end
#
# 7           U         H3'        7           U         H5               3.00       6.00
 &rst
  ixpk= 0, nxpk= 0, iat= 220, 212, r1= 2.50, r2= 3.00, r3= 6.00, r4= 6.50,  &end
#
# 7           U         H3'        7           U         H6               2.80       4.00
 &rst
  ixpk= 0, nxpk= 0, iat= 220, 210, r1= 2.30, r2= 2.80, r3= 4.00, r4= 4.50,  &end
#
# 7           U         H1'        8           A         H1'              4.00       7.00
 &rst
  ixpk= 0, nxpk= 0, iat= 207, 237, r1= 3.50, r2= 4.00, r3= 7.00, r4= 7.50,  &end
#
# 7           U         H1'        8           A         H8               2.50       5.20
 &rst
  ixpk= 0, nxpk= 0, iat= 207, 240, r1= 2.00, r2= 2.50, r3= 5.20, r4= 5.70,  &end
#
# 7           U         H2'        8           A         H8               1.80       3.00
 &rst
  ixpk= 0, nxpk= 0, iat= 222, 240, r1= 1.30, r2= 1.80, r3= 3.00, r4= 3.50,  &end
#
# 7           U         H3'        8           A         H8               1.80       4.50
 &rst
  ixpk= 0, nxpk= 0, iat= 220, 240, r1= 1.30, r2= 1.80, r3= 4.50, r4= 5.00,  &end
#
# 7           U         H5         8           A         H8               3.00       6.00
 &rst
  ixpk= 0, nxpk= 0, iat= 212, 240, r1= 2.50, r2= 3.00, r3= 6.00, r4= 6.50,  &end
#
# 7           U         H6         8           A         H8               4.00       7.00
 &rst
  ixpk= 0, nxpk= 0, iat= 210, 240, r1= 3.50, r2= 4.00, r3= 7.00, r4= 7.50,  &end
#
# 8           A         H1'        8           A         H2               3.00       6.00
 &rst
  ixpk= 0, nxpk= 0, iat= 237, 249, r1= 2.50, r2= 3.00, r3= 6.00, r4= 6.50,  &end
#
# 8           A         H1'        8           A         H8               1.80       4.50
 &rst
  ixpk= 0, nxpk= 0, iat= 237, 240, r1= 1.30, r2= 1.80, r3= 4.50, r4= 5.00,  &end
#
# 8           A         H2'        8           A         H8               2.20       4.90
 &rst
  ixpk= 0, nxpk= 0, iat= 255, 240, r1= 1.70, r2= 2.20, r3= 4.90, r4= 5.40,  &end
#
# 8           A         H3'        8           A         H8               2.80       4.00
 &rst
  ixpk= 0, nxpk= 0, iat= 253, 240, r1= 2.30, r2= 2.80, r3= 4.00, r4= 4.50,  &end
#
# 8           A         H4'        8           A         H8               3.00       6.00
 &rst
  ixpk= 0, nxpk= 0, iat= 234, 240, r1= 2.50, r2= 3.00, r3= 6.00, r4= 6.50,  &end
#
# 8           A         H1'        9           U         H1'              4.00       7.00
 &rst
  ixpk= 0, nxpk= 0, iat= 237, 270, r1= 3.50, r2= 4.00, r3= 7.00, r4= 7.50,  &end
#
# 8           A         H1'        9           U         H5               4.00       7.00
 &rst
  ixpk= 0, nxpk= 0, iat= 237, 275, r1= 3.50, r2= 4.00, r3= 7.00, r4= 7.50,  &end
#
# 8           A         H1'        9           U         H6               3.00       6.00
 &rst
  ixpk= 0, nxpk= 0, iat= 237, 273, r1= 2.50, r2= 3.00, r3= 6.00, r4= 6.50,  &end
#
# 8           A         H2'        9           U         H5               1.80       4.50
 &rst
  ixpk= 0, nxpk= 0, iat= 255, 275, r1= 1.30, r2= 1.80, r3= 4.50, r4= 5.00,  &end
#
# 8           A         H2'        9           U         H6               1.80       3.00
 &rst
  ixpk= 0, nxpk= 0, iat= 255, 273, r1= 1.30, r2= 1.80, r3= 3.00, r4= 3.50,  &end
#
# 8           A         H3'        9           U         H5               1.80       4.50
 &rst
  ixpk= 0, nxpk= 0, iat= 253, 275, r1= 1.30, r2= 1.80, r3= 4.50, r4= 5.00,  &end
#
# 8           A         H3'        9           U         H6               1.80       4.50
 &rst
  ixpk= 0, nxpk= 0, iat= 253, 273, r1= 1.30, r2= 1.80, r3= 4.50, r4= 5.00,  &end
#
# 8           A         H2         9           U         H1'              1.80       4.50
 &rst
  ixpk= 0, nxpk= 0, iat= 249, 270, r1= 1.30, r2= 1.80, r3= 4.50, r4= 5.00,  &end
#
# 8           A         H8         9           U         H5               1.80       4.50
 &rst
  ixpk= 0, nxpk= 0, iat= 240, 275, r1= 1.30, r2= 1.80, r3= 4.50, r4= 5.00,  &end
#
# 8           A         H8         9           U         H6               1.80       4.50
 &rst
  ixpk= 0, nxpk= 0, iat= 240, 273, r1= 1.30, r2= 1.80, r3= 4.50, r4= 5.00,  &end
#
# 8           A         H2         27          U         H1'              4.00       7.00
 &rst
  ixpk= 0, nxpk= 0, iat= 249, 853, r1= 3.50, r2= 4.00, r3= 7.00, r4= 7.50,  &end
#
# 8           A         H1'        28          A         H2               1.80       4.50
 &rst
  ixpk= 0, nxpk= 0, iat= 237, 895, r1= 1.30, r2= 1.80, r3= 4.50, r4= 5.00,  &end
#
# 8           A         H2         28          A         H1'              1.80       4.50
 &rst
  ixpk= 0, nxpk= 0, iat= 249, 883, r1= 1.30, r2= 1.80, r3= 4.50, r4= 5.00,  &end
#
# 8           A         H2         28          A         H2'              4.00       7.00
 &rst
  ixpk= 0, nxpk= 0, iat= 249, 901, r1= 3.50, r2= 4.00, r3= 7.00, r4= 7.50,  &end
#
# 8           A         H2         28          A         H2               3.00       6.00
 &rst
  ixpk= 0, nxpk= 0, iat= 249, 895, r1= 2.50, r2= 3.00, r3= 6.00, r4= 6.50,  &end
#
# 8           A         H2         28          A         H8               3.00       6.00
 &rst
  ixpk= 0, nxpk= 0, iat= 249, 886, r1= 2.50, r2= 3.00, r3= 6.00, r4= 6.50,  &end
#
# 9           U         H1'        9           U         H5               3.00       6.00
 &rst
  ixpk= 0, nxpk= 0, iat= 270, 275, r1= 2.50, r2= 3.00, r3= 6.00, r4= 6.50,  &end
#
# 9           U         H1'        9           U         H6               1.80       4.50
 &rst
  ixpk= 0, nxpk= 0, iat= 270, 273, r1= 1.30, r2= 1.80, r3= 4.50, r4= 5.00,  &end
#
# 9           U         H2'        9           U         H5               3.00       6.00
 &rst
  ixpk= 0, nxpk= 0, iat= 285, 275, r1= 2.50, r2= 3.00, r3= 6.00, r4= 6.50,  &end
#
# 9           U         H2'        9           U         H6               2.20       4.90
 &rst
  ixpk= 0, nxpk= 0, iat= 285, 273, r1= 1.70, r2= 2.20, r3= 4.90, r4= 5.40,  &end
#
# 9           U         H3'        9           U         H5               3.00       6.00
 &rst
  ixpk= 0, nxpk= 0, iat= 283, 275, r1= 2.50, r2= 3.00, r3= 6.00, r4= 6.50,  &end
#
# 9           U         H3'        9           U         H6               2.80       4.00
 &rst
  ixpk= 0, nxpk= 0, iat= 283, 273, r1= 2.30, r2= 2.80, r3= 4.00, r4= 4.50,  &end
#
# 9           U         H1'        10          G         H1'              4.00       7.00
 &rst
  ixpk= 0, nxpk= 0, iat= 270, 300, r1= 3.50, r2= 4.00, r3= 7.00, r4= 7.50,  &end
#
# 9           U         H1'        10          G         H8               3.00       6.00
 &rst
  ixpk= 0, nxpk= 0, iat= 270, 303, r1= 2.50, r2= 3.00, r3= 6.00, r4= 6.50,  &end
#
# 9           U         H2'        10          G         H8               2.80       4.00
 &rst
  ixpk= 0, nxpk= 0, iat= 285, 303, r1= 2.30, r2= 2.80, r3= 4.00, r4= 4.50,  &end
#
# 9           U         H2'        10          G         H1'              2.40       5.10
 &rst
  ixpk= 0, nxpk= 0, iat= 285, 300, r1= 1.90, r2= 2.40, r3= 5.10, r4= 5.60,  &end
#
# 9           U         H3'        10          G         H8               1.80       4.50
 &rst
  ixpk= 0, nxpk= 0, iat= 283, 303, r1= 1.30, r2= 1.80, r3= 4.50, r4= 5.00,  &end
#
# 9           U         H6         10          G         H8               3.00       6.00
 &rst
  ixpk= 0, nxpk= 0, iat= 273, 303, r1= 2.50, r2= 3.00, r3= 6.00, r4= 6.50,  &end
#
# 10          G         H1'        10          G         H8               1.80       4.50
 &rst
  ixpk= 0, nxpk= 0, iat= 300, 303, r1= 1.30, r2= 1.80, r3= 4.50, r4= 5.00,  &end
#
# 10          G         H2'        10          G         H8               2.20       4.90
 &rst
  ixpk= 0, nxpk= 0, iat= 319, 303, r1= 1.70, r2= 2.20, r3= 4.90, r4= 5.40,  &end
#
# 10          G         H3'        10          G         H8               2.80       4.00
 &rst
  ixpk= 0, nxpk= 0, iat= 317, 303, r1= 2.30, r2= 2.80, r3= 4.00, r4= 4.50,  &end
#
# 10          G         H1'        11          C         H5               3.00       6.00
 &rst
  ixpk= 0, nxpk= 0, iat= 300, 339, r1= 2.50, r2= 3.00, r3= 6.00, r4= 6.50,  &end
#
# 10          G         H1'        11          C         H6               3.00       6.00
 &rst
  ixpk= 0, nxpk= 0, iat= 300, 337, r1= 2.50, r2= 3.00, r3= 6.00, r4= 6.50,  &end
#
# 10          G         H2'        11          C         H5               1.80       4.50
 &rst
  ixpk= 0, nxpk= 0, iat= 319, 339, r1= 1.30, r2= 1.80, r3= 4.50, r4= 5.00,  &end
#
# 10          G         H2'        11          C         H6               1.80       3.00
 &rst
  ixpk= 0, nxpk= 0, iat= 319, 337, r1= 1.30, r2= 1.80, r3= 3.00, r4= 3.50,  &end
#
# 10          G         H3'        11          C         H6               1.80       4.50
 &rst
  ixpk= 0, nxpk= 0, iat= 317, 337, r1= 1.30, r2= 1.80, r3= 4.50, r4= 5.00,  &end
#
# 10          G         H2'        11          C         H1'              2.50       5.20
 &rst
  ixpk= 0, nxpk= 0, iat= 319, 334, r1= 2.00, r2= 2.50, r3= 5.20, r4= 5.70,  &end
#
# 10          G         H8         11          C         H5               1.80       4.70
 &rst
  ixpk= 0, nxpk= 0, iat= 303, 339, r1= 1.30, r2= 1.80, r3= 4.70, r4= 5.20,  &end
#
# 10          G         H8         11          C         H6               2.00       6.00
 &rst
  ixpk= 0, nxpk= 0, iat= 303, 337, r1= 1.50, r2= 2.00, r3= 6.00, r4= 6.50,  &end
#
# 10          G         H1'        24          A         H2               1.50       5.40
 &rst
  ixpk= 0, nxpk= 0, iat= 300, 767, r1= 1.00, r2= 1.50, r3= 5.40, r4= 5.90,  &end
#
# 11          C         H1'        11          C         H5               3.00       6.00
 &rst
  ixpk= 0, nxpk= 0, iat= 334, 339, r1= 2.50, r2= 3.00, r3= 6.00, r4= 6.50,  &end
#
# 11          C         H1'        11          C         H6               1.80       4.50
 &rst
  ixpk= 0, nxpk= 0, iat= 334, 337, r1= 1.30, r2= 1.80, r3= 4.50, r4= 5.00,  &end
#
# 11          C         H2'        11          C         H5               3.00       6.00
 &rst
  ixpk= 0, nxpk= 0, iat= 350, 339, r1= 2.50, r2= 3.00, r3= 6.00, r4= 6.50,  &end
#
# 11          C         H2'        11          C         H6               2.20       4.90
 &rst
  ixpk= 0, nxpk= 0, iat= 350, 337, r1= 1.70, r2= 2.20, r3= 4.90, r4= 5.40,  &end
#
# 11          C         H3'        11          C         H5               3.00       6.00
 &rst
  ixpk= 0, nxpk= 0, iat= 348, 339, r1= 2.50, r2= 3.00, r3= 6.00, r4= 6.50,  &end
#
# 11          C         H3'        11          C         H6               2.80       4.00
 &rst
  ixpk= 0, nxpk= 0, iat= 348, 337, r1= 2.30, r2= 2.80, r3= 4.00, r4= 4.50,  &end
#
# 11          C         H1'        12          G         H1'              4.00       7.00
 &rst
  ixpk= 0, nxpk= 0, iat= 334, 365, r1= 3.50, r2= 4.00, r3= 7.00, r4= 7.50,  &end
#
# 11          C         H1'        12          G         H8               3.00       6.00
 &rst
  ixpk= 0, nxpk= 0, iat= 334, 368, r1= 2.50, r2= 3.00, r3= 6.00, r4= 6.50,  &end
#
# 11          C         H2'        12          G         H8               1.80       3.00
 &rst
  ixpk= 0, nxpk= 0, iat= 350, 368, r1= 1.30, r2= 1.80, r3= 3.00, r4= 3.50,  &end
#
# 11          C         H3'        12          G         H8               1.80       4.50
 &rst
  ixpk= 0, nxpk= 0, iat= 348, 368, r1= 1.30, r2= 1.80, r3= 4.50, r4= 5.00,  &end
#
# 11          C         H6         12          G         H8               3.00       6.00
 &rst
  ixpk= 0, nxpk= 0, iat= 337, 368, r1= 2.50, r2= 3.00, r3= 6.00, r4= 6.50,  &end
#
# 12          G         H1'        12          G         H8               1.80       4.50
 &rst
  ixpk= 0, nxpk= 0, iat= 365, 368, r1= 1.30, r2= 1.80, r3= 4.50, r4= 5.00,  &end
#
# 12          G         H2'        12          G         H8               3.00       6.00
 &rst
  ixpk= 0, nxpk= 0, iat= 384, 368, r1= 2.50, r2= 3.00, r3= 6.00, r4= 6.50,  &end
#
# 12          G         H3'        12          G         H8               2.80       4.00
 &rst
  ixpk= 0, nxpk= 0, iat= 382, 368, r1= 2.30, r2= 2.80, r3= 4.00, r4= 4.50,  &end
#
# 12          G         H1'        13          A         H1'              3.00       6.00
 &rst
  ixpk= 0, nxpk= 0, iat= 365, 399, r1= 2.50, r2= 3.00, r3= 6.00, r4= 6.50,  &end
#
# 12          G         H1'        13          A         H8               3.00       6.00
 &rst
  ixpk= 0, nxpk= 0, iat= 365, 402, r1= 2.50, r2= 3.00, r3= 6.00, r4= 6.50,  &end
#
# 12          G         H2'        13          A         H1'              1.80       4.50
 &rst
  ixpk= 0, nxpk= 0, iat= 384, 399, r1= 1.30, r2= 1.80, r3= 4.50, r4= 5.00,  &end
#
# 12          G         H2'        13          A         H8               1.80       3.00
 &rst
  ixpk= 0, nxpk= 0, iat= 384, 402, r1= 1.30, r2= 1.80, r3= 3.00, r4= 3.50,  &end
#
# 12          G         H3'        13          A         H8               1.80       4.50
 &rst
  ixpk= 0, nxpk= 0, iat= 382, 402, r1= 1.30, r2= 1.80, r3= 4.50, r4= 5.00,  &end
#
# 12          G         H8         13          A         H8               3.00       6.00
 &rst
  ixpk= 0, nxpk= 0, iat= 368, 402, r1= 2.50, r2= 3.00, r3= 6.00, r4= 6.50,  &end
#
# 13          A         H1'        13          A         H2               3.00       6.00
 &rst
  ixpk= 0, nxpk= 0, iat= 399, 411, r1= 2.50, r2= 3.00, r3= 6.00, r4= 6.50,  &end
#
# 13          A         H1'        13          A         H8               1.80       4.50
 &rst
  ixpk= 0, nxpk= 0, iat= 399, 402, r1= 1.30, r2= 1.80, r3= 4.50, r4= 5.00,  &end
#
# 13          A         H2'        13          A         H8               1.80       4.50
 &rst
  ixpk= 0, nxpk= 0, iat= 417, 402, r1= 1.30, r2= 1.80, r3= 4.50, r4= 5.00,  &end
#
# 13          A         H3'        13          A         H8               2.80       4.00
 &rst
  ixpk= 0, nxpk= 0, iat= 415, 402, r1= 2.30, r2= 2.80, r3= 4.00, r4= 4.50,  &end
#
# 13          A         H4'        13          A         H8               3.00       6.00
 &rst
  ixpk= 0, nxpk= 0, iat= 396, 402, r1= 2.50, r2= 3.00, r3= 6.00, r4= 6.50,  &end
#
# 13          A         H1'        14          U         H1'              4.00       7.00
 &rst
  ixpk= 0, nxpk= 0, iat= 399, 432, r1= 3.50, r2= 4.00, r3= 7.00, r4= 7.50,  &end
#
# 13          A         H1'        14          U         H5               3.00       7.00
 &rst
  ixpk= 0, nxpk= 0, iat= 399, 437, r1= 2.50, r2= 3.00, r3= 7.00, r4= 7.50,  &end
#
# 13          A         H1'        14          U         H6               3.00       6.00
 &rst
  ixpk= 0, nxpk= 0, iat= 399, 435, r1= 2.50, r2= 3.00, r3= 6.00, r4= 6.50,  &end
#
# 13          A         H2'        14          U         H1'              2.50       5.20
 &rst
  ixpk= 0, nxpk= 0, iat= 417, 432, r1= 2.00, r2= 2.50, r3= 5.20, r4= 5.70,  &end
#
# 13          A         H2'        14          U         H5               1.80       4.50
 &rst
  ixpk= 0, nxpk= 0, iat= 417, 437, r1= 1.30, r2= 1.80, r3= 4.50, r4= 5.00,  &end
#
# 13          A         H2'        14          U         H6               1.80       3.00
 &rst
  ixpk= 0, nxpk= 0, iat= 417, 435, r1= 1.30, r2= 1.80, r3= 3.00, r4= 3.50,  &end
#
# 13          A         H3'        14          U         H5               1.80       4.50
 &rst
  ixpk= 0, nxpk= 0, iat= 415, 437, r1= 1.30, r2= 1.80, r3= 4.50, r4= 5.00,  &end
#
# 13          A         H3'        14          U         H6               1.80       4.50
 &rst
  ixpk= 0, nxpk= 0, iat= 415, 435, r1= 1.30, r2= 1.80, r3= 4.50, r4= 5.00,  &end
#
# 13          A         H2         14          U         H1'              1.80       4.50
 &rst
  ixpk= 0, nxpk= 0, iat= 411, 432, r1= 1.30, r2= 1.80, r3= 4.50, r4= 5.00,  &end
#
# 13          A         H8         14          U         H5               1.80       4.50
 &rst
  ixpk= 0, nxpk= 0, iat= 402, 437, r1= 1.30, r2= 1.80, r3= 4.50, r4= 5.00,  &end
#
# 13          A         H8         14          U         H6               1.80       4.50
 &rst
  ixpk= 0, nxpk= 0, iat= 402, 435, r1= 1.30, r2= 1.80, r3= 4.50, r4= 5.00,  &end
#
# 13          A         H2         14          U         H6               3.00       6.00
 &rst
  ixpk= 0, nxpk= 0, iat= 411, 435, r1= 2.50, r2= 3.00, r3= 6.00, r4= 6.50,  &end
#
# 13          A         H2         21          C         H1'              3.00       5.70
 &rst
  ixpk= 0, nxpk= 0, iat= 411, 659, r1= 2.50, r2= 3.00, r3= 5.70, r4= 6.20,  &end
#
# 14          U         H1'        14          U         H5               3.00       6.00
 &rst
  ixpk= 0, nxpk= 0, iat= 432, 437, r1= 2.50, r2= 3.00, r3= 6.00, r4= 6.50,  &end
#
# 14          U         H1'        14          U         H6               1.80       4.50
 &rst
  ixpk= 0, nxpk= 0, iat= 432, 435, r1= 1.30, r2= 1.80, r3= 4.50, r4= 5.00,  &end
#
# 14          U         H2'        14          U         H5               3.00       6.00
 &rst
  ixpk= 0, nxpk= 0, iat= 447, 437, r1= 2.50, r2= 3.00, r3= 6.00, r4= 6.50,  &end
#
# 14          U         H2'        14          U         H6               2.40       5.10
 &rst
  ixpk= 0, nxpk= 0, iat= 447, 435, r1= 1.90, r2= 2.40, r3= 5.10, r4= 5.60,  &end
#
# 14          U         H3'        14          U         H5               3.00       6.00
 &rst
  ixpk= 0, nxpk= 0, iat= 445, 437, r1= 2.50, r2= 3.00, r3= 6.00, r4= 6.50,  &end
#
# 14          U         H3'        14          U         H6               2.80       4.00
 &rst
  ixpk= 0, nxpk= 0, iat= 445, 435, r1= 2.30, r2= 2.80, r3= 4.00, r4= 4.50,  &end
#
# 14          U         H4'        14          U         H5               4.00       7.00
 &rst
  ixpk= 0, nxpk= 0, iat= 429, 437, r1= 3.50, r2= 4.00, r3= 7.00, r4= 7.50,  &end
#
# 14          U         H4'        14          U         H6               3.00       6.00
 &rst
  ixpk= 0, nxpk= 0, iat= 429, 435, r1= 2.50, r2= 3.00, r3= 6.00, r4= 6.50,  &end
#
# 14          U         H5''       14          U         H6               1.80       4.50
 &rst
  ixpk= 0, nxpk= 0, iat= 427, 435, r1= 1.30, r2= 1.80, r3= 4.50, r4= 5.00,  &end
#
# 14          U         H1'        15          G         H1'              4.00       7.00
 &rst
  ixpk= 0, nxpk= 0, iat= 432, 462, r1= 3.50, r2= 4.00, r3= 7.00, r4= 7.50,  &end
#
# 14          U         H1'        15          G         H8               3.00       6.00
 &rst
  ixpk= 0, nxpk= 0, iat= 432, 465, r1= 2.50, r2= 3.00, r3= 6.00, r4= 6.50,  &end
#
# 14          U         H2'        15          G         H1'              1.80       4.50
 &rst
  ixpk= 0, nxpk= 0, iat= 447, 462, r1= 1.30, r2= 1.80, r3= 4.50, r4= 5.00,  &end
#
# 14          U         H2'        15          G         H8               1.80       3.00
 &rst
  ixpk= 0, nxpk= 0, iat= 447, 465, r1= 1.30, r2= 1.80, r3= 3.00, r4= 3.50,  &end
#
# 14          U         H3'        15          G         H8               1.80       4.50
 &rst
  ixpk= 0, nxpk= 0, iat= 445, 465, r1= 1.30, r2= 1.80, r3= 4.50, r4= 5.00,  &end
#
# 14          U         H5         15          G         H8               1.80       4.50
 &rst
  ixpk= 0, nxpk= 0, iat= 437, 465, r1= 1.30, r2= 1.80, r3= 4.50, r4= 5.00,  &end
#
# 14          U         H6         15          G         H8               1.80       4.50
 &rst
  ixpk= 0, nxpk= 0, iat= 435, 465, r1= 1.30, r2= 1.80, r3= 4.50, r4= 5.00,  &end
#
# 15          G         H1'        15          G         H8               1.80       4.50
 &rst
  ixpk= 0, nxpk= 0, iat= 462, 465, r1= 1.30, r2= 1.80, r3= 4.50, r4= 5.00,  &end
#
# 15          G         H2'        15          G         H8               2.40       5.10
 &rst
  ixpk= 0, nxpk= 0, iat= 481, 465, r1= 1.90, r2= 2.40, r3= 5.10, r4= 5.60,  &end
#
# 15          G         H3'        15          G         H8               1.80       4.50
 &rst
  ixpk= 0, nxpk= 0, iat= 479, 465, r1= 1.30, r2= 1.80, r3= 4.50, r4= 5.00,  &end
#
# 15          G         H1'        16          A         H8               3.00       6.00
 &rst
  ixpk= 0, nxpk= 0, iat= 462, 499, r1= 2.50, r2= 3.00, r3= 6.00, r4= 6.50,  &end
#
# 15          G         H2'        16          A         H8               3.00       6.00
 &rst
  ixpk= 0, nxpk= 0, iat= 481, 499, r1= 2.50, r2= 3.00, r3= 6.00, r4= 6.50,  &end
#
# 15          G         H3'        16          A         H8               3.00       6.00
 &rst
  ixpk= 0, nxpk= 0, iat= 479, 499, r1= 2.50, r2= 3.00, r3= 6.00, r4= 6.50,  &end
#
# 15          G         H8         16          A         H8               4.00       8.00
 &rst
  ixpk= 0, nxpk= 0, iat= 465, 499, r1= 3.50, r2= 4.00, r3= 8.00, r4= 8.50,  &end
#
# 15          G         H1'        17          A         H8               1.80       4.50
 &rst
  ixpk= 0, nxpk= 0, iat= 462, 532, r1= 1.30, r2= 1.80, r3= 4.50, r4= 5.00,  &end
#
# 15          G         H2'        17          A         H8               1.80       4.50
 &rst
  ixpk= 0, nxpk= 0, iat= 481, 532, r1= 1.30, r2= 1.80, r3= 4.50, r4= 5.00,  &end
#
# 15          G         H3'        17          A         H8               3.00       6.00
 &rst
  ixpk= 0, nxpk= 0, iat= 479, 532, r1= 2.50, r2= 3.00, r3= 6.00, r4= 6.50,  &end
#
# 16          A         H1'        16          A         H8               1.80       4.50
 &rst
  ixpk= 0, nxpk= 0, iat= 496, 499, r1= 1.30, r2= 1.80, r3= 4.50, r4= 5.00,  &end
#
# 16          A         H2'        16          A         H8               2.40       5.10
 &rst
  ixpk= 0, nxpk= 0, iat= 514, 499, r1= 1.90, r2= 2.40, r3= 5.10, r4= 5.60,  &end
#
# 16          A         H3'        16          A         H8               1.80       4.50
 &rst
  ixpk= 0, nxpk= 0, iat= 512, 499, r1= 1.30, r2= 1.80, r3= 4.50, r4= 5.00,  &end
#
# 16          A         H4'        16          A         H8               3.00       6.00
 &rst
  ixpk= 0, nxpk= 0, iat= 493, 499, r1= 2.50, r2= 3.00, r3= 6.00, r4= 6.50,  &end
#
# 16          A         H5''       16          A         H8               1.80       4.50		 (# H5'  => H5''  by Niel)
 &rst
  ixpk= 0, nxpk= 0, iat= 491, 499, r1= 1.30, r2= 1.80, r3= 4.50, r4= 5.00,  &end
#
# 16          A         H1'        17          A         H1'              3.00       6.00
 &rst
  ixpk= 0, nxpk= 0, iat= 496, 529, r1= 2.50, r2= 3.00, r3= 6.00, r4= 6.50,  &end
#
# 16          A         H1'        17          A         H8               4.00       7.00
 &rst
  ixpk= 0, nxpk= 0, iat= 496, 532, r1= 3.50, r2= 4.00, r3= 7.00, r4= 7.50,  &end
#
# 16          A         H2'        17          A         H1'              3.30       4.50
 &rst
  ixpk= 0, nxpk= 0, iat= 514, 529, r1= 2.80, r2= 3.30, r3= 4.50, r4= 5.00,  &end
#
# 16          A         H2'        17          A         H8               1.80       3.00
 &rst
  ixpk= 0, nxpk= 0, iat= 514, 532, r1= 1.30, r2= 1.80, r3= 3.00, r4= 3.50,  &end
#
# 16          A         H3'        17          A         H8               1.80       4.50
 &rst
  ixpk= 0, nxpk= 0, iat= 512, 532, r1= 1.30, r2= 1.80, r3= 4.50, r4= 5.00,  &end
#
# 16          A         H4'        17          A         H8               3.00       6.00
 &rst
  ixpk= 0, nxpk= 0, iat= 493, 532, r1= 2.50, r2= 3.00, r3= 6.00, r4= 6.50,  &end
#
# 16          A         H5''       17          A         H8               3.00       6.00          (# H5'  => H5''  by Niel)
 &rst
  ixpk= 0, nxpk= 0, iat= 491, 532, r1= 2.50, r2= 3.00, r3= 6.00, r4= 6.50,  &end
#
# 16          A         H2         17          A         H1'              1.80       4.50
 &rst
  ixpk= 0, nxpk= 0, iat= 508, 529, r1= 1.30, r2= 1.80, r3= 4.50, r4= 5.00,  &end
#
# 16          A         H8         17          A         H2               4.00       7.00
 &rst
  ixpk= 0, nxpk= 0, iat= 499, 541, r1= 3.50, r2= 4.00, r3= 7.00, r4= 7.50,  &end
#
# 16          A         H8         17          A         H8               3.00       6.00
 &rst
  ixpk= 0, nxpk= 0, iat= 499, 532, r1= 2.50, r2= 3.00, r3= 6.00, r4= 6.50,  &end
#
# 17          A         H1'        17          A         H8               1.80       4.50
 &rst
  ixpk= 0, nxpk= 0, iat= 529, 532, r1= 1.30, r2= 1.80, r3= 4.50, r4= 5.00,  &end
#
# 17          A         H2'        17          A         H8               2.40       5.10
 &rst
  ixpk= 0, nxpk= 0, iat= 547, 532, r1= 1.90, r2= 2.40, r3= 5.10, r4= 5.60,  &end
#
# 17          A         H3'        17          A         H8               1.80       4.50
 &rst
  ixpk= 0, nxpk= 0, iat= 545, 532, r1= 1.30, r2= 1.80, r3= 4.50, r4= 5.00,  &end
#
# 17          A         H4'        17          A         H8               3.00       6.00
 &rst
  ixpk= 0, nxpk= 0, iat= 526, 532, r1= 2.50, r2= 3.00, r3= 6.00, r4= 6.50,  &end
#
# 17          A         H5''       17          A         H8               1.80       4.80
 &rst
  ixpk= 0, nxpk= 0, iat= 524, 532, r1= 1.30, r2= 1.80, r3= 4.80, r4= 5.30,  &end
#
# 17          A         H1'        18          A         H1'              3.00       6.00
 &rst
  ixpk= 0, nxpk= 0, iat= 529, 562, r1= 2.50, r2= 3.00, r3= 6.00, r4= 6.50,  &end
#
# 17          A         H1'        18          A         H2               4.00       7.00
 &rst
  ixpk= 0, nxpk= 0, iat= 529, 574, r1= 3.50, r2= 4.00, r3= 7.00, r4= 7.50,  &end
#
# 17          A         H1'        18          A         H8               3.00       6.00
 &rst
  ixpk= 0, nxpk= 0, iat= 529, 565, r1= 2.50, r2= 3.00, r3= 6.00, r4= 6.50,  &end
#
# 17          A         H2'        18          A         H1'              1.80       4.50
 &rst
  ixpk= 0, nxpk= 0, iat= 547, 562, r1= 1.30, r2= 1.80, r3= 4.50, r4= 5.00,  &end
#
# 17          A         H2'        18          A         H3'              3.00       6.00
 &rst
  ixpk= 0, nxpk= 0, iat= 547, 578, r1= 2.50, r2= 3.00, r3= 6.00, r4= 6.50,  &end
#
# 17          A         H2'        18          A         H8               1.80       3.00
 &rst
  ixpk= 0, nxpk= 0, iat= 547, 565, r1= 1.30, r2= 1.80, r3= 3.00, r4= 3.50,  &end
#
# 17          A         H3'        18          A         H8               1.80       4.50
 &rst
  ixpk= 0, nxpk= 0, iat= 545, 565, r1= 1.30, r2= 1.80, r3= 4.50, r4= 5.00,  &end
#
# 17          A         H4'        18          A         H8               3.00       6.00
 &rst
  ixpk= 0, nxpk= 0, iat= 526, 565, r1= 2.50, r2= 3.00, r3= 6.00, r4= 6.50,  &end
#
# 17          A         H5''       18          A         H8               3.00       6.00          (# H5'  => H5''  by Niel)
 &rst
  ixpk= 0, nxpk= 0, iat= 524, 565, r1= 2.50, r2= 3.00, r3= 6.00, r4= 6.50,  &end
#
# 17          A         H2         18          A         H1'              1.80       4.50
 &rst
  ixpk= 0, nxpk= 0, iat= 541, 562, r1= 1.30, r2= 1.80, r3= 4.50, r4= 5.00,  &end
#
# 17          A         H2         18          A         H2               1.80       4.50
 &rst
  ixpk= 0, nxpk= 0, iat= 541, 574, r1= 1.30, r2= 1.80, r3= 4.50, r4= 5.00,  &end
#
# 17          A         H8         18          A         H8               3.00       6.00
 &rst
  ixpk= 0, nxpk= 0, iat= 532, 565, r1= 2.50, r2= 3.00, r3= 6.00, r4= 6.50,  &end
#
# 17          A         H2'        19          G         H8               4.00       7.00
 &rst
  ixpk= 0, nxpk= 0, iat= 547, 598, r1= 3.50, r2= 4.00, r3= 7.00, r4= 7.50,  &end
#
# 18          A         H1'        18          A         H2               4.00       7.00
 &rst
  ixpk= 0, nxpk= 0, iat= 562, 574, r1= 3.50, r2= 4.00, r3= 7.00, r4= 7.50,  &end
#
# 18          A         H1'        18          A         H8               1.80       4.50
 &rst
  ixpk= 0, nxpk= 0, iat= 562, 565, r1= 1.30, r2= 1.80, r3= 4.50, r4= 5.00,  &end
#
# 18          A         H2'        18          A         H8               2.40       5.10
 &rst
  ixpk= 0, nxpk= 0, iat= 580, 565, r1= 1.90, r2= 2.40, r3= 5.10, r4= 5.60,  &end
#
# 18          A         H3'        18          A         H8               2.80       4.00
 &rst
  ixpk= 0, nxpk= 0, iat= 578, 565, r1= 2.30, r2= 2.80, r3= 4.00, r4= 4.50,  &end
#
# 18          A         H4'        18          A         H8               3.00       6.00
 &rst
  ixpk= 0, nxpk= 0, iat= 559, 565, r1= 2.50, r2= 3.00, r3= 6.00, r4= 6.50,  &end
#
# 18          A         H1'        19          G         H8               3.00       6.00
 &rst
  ixpk= 0, nxpk= 0, iat= 562, 598, r1= 2.50, r2= 3.00, r3= 6.00, r4= 6.50,  &end
#
# 18          A         H2'        19          G         H8               1.80       3.00
 &rst
  ixpk= 0, nxpk= 0, iat= 580, 598, r1= 1.30, r2= 1.80, r3= 3.00, r4= 3.50,  &end
#
# 18          A         H2'        19          G         H5''             1.80       4.50
 &rst
  ixpk= 0, nxpk= 0, iat= 580, 590, r1= 1.30, r2= 1.80, r3= 4.50, r4= 5.00,  &end
#
# 18          A         H3'        19          G         H8               1.80       4.50
 &rst
  ixpk= 0, nxpk= 0, iat= 578, 598, r1= 1.30, r2= 1.80, r3= 4.50, r4= 5.00,  &end
#
# 18          A         H2         19          G         H8               4.00       7.00
 &rst
  ixpk= 0, nxpk= 0, iat= 574, 598, r1= 3.50, r2= 4.00, r3= 7.00, r4= 7.50,  &end
#
# 18          A         H8         19          G         H8               1.80       4.50
 &rst
  ixpk= 0, nxpk= 0, iat= 565, 598, r1= 1.30, r2= 1.80, r3= 4.50, r4= 5.00,  &end
#
# 19          G         H1'        19          G         H8               1.80       4.50
 &rst
  ixpk= 0, nxpk= 0, iat= 595, 598, r1= 1.30, r2= 1.80, r3= 4.50, r4= 5.00,  &end
#
# 19          G         H2'        19          G         H8               2.40       5.10
 &rst
  ixpk= 0, nxpk= 0, iat= 614, 598, r1= 1.90, r2= 2.40, r3= 5.10, r4= 5.60,  &end
#
# 19          G         H3'        19          G         H8               2.80       4.00
 &rst
  ixpk= 0, nxpk= 0, iat= 612, 598, r1= 2.30, r2= 2.80, r3= 4.00, r4= 4.50,  &end
#
# 19          G         H4'        19          G         H8               3.00       6.00
 &rst
  ixpk= 0, nxpk= 0, iat= 592, 598, r1= 2.50, r2= 3.00, r3= 6.00, r4= 6.50,  &end
#
# 19          G         H1'        20          U         H6               3.00       6.00
 &rst
  ixpk= 0, nxpk= 0, iat= 595, 632, r1= 2.50, r2= 3.00, r3= 6.00, r4= 6.50,  &end
#
# 19          G         H1'        20          U         H5               3.00       6.00
 &rst
  ixpk= 0, nxpk= 0, iat= 595, 634, r1= 2.50, r2= 3.00, r3= 6.00, r4= 6.50,  &end
#
# 19          G         H2'        20          U         H5               1.80       4.50
 &rst
  ixpk= 0, nxpk= 0, iat= 614, 634, r1= 1.30, r2= 1.80, r3= 4.50, r4= 5.00,  &end
#
# 19          G         H2'        20          U         H6               1.80       3.00
 &rst
  ixpk= 0, nxpk= 0, iat= 614, 632, r1= 1.30, r2= 1.80, r3= 3.00, r4= 3.50,  &end
#
# 19          G         H3'        20          U         H5               1.80       4.50
 &rst
  ixpk= 0, nxpk= 0, iat= 612, 634, r1= 1.30, r2= 1.80, r3= 4.50, r4= 5.00,  &end
#
# 19          G         H3'        20          U         H6               1.80       4.50
 &rst
  ixpk= 0, nxpk= 0, iat= 612, 632, r1= 1.30, r2= 1.80, r3= 4.50, r4= 5.00,  &end
#
# 19          G         H4'        20          U         H5               4.00       7.00
 &rst
  ixpk= 0, nxpk= 0, iat= 592, 634, r1= 3.50, r2= 4.00, r3= 7.00, r4= 7.50,  &end
#
# 19          G         H4'        20          U         H6               3.00       6.00
 &rst
  ixpk= 0, nxpk= 0, iat= 592, 632, r1= 2.50, r2= 3.00, r3= 6.00, r4= 6.50,  &end
#
# 19          G         H8         20          U         H5               1.80       4.50
 &rst
  ixpk= 0, nxpk= 0, iat= 598, 634, r1= 1.30, r2= 1.80, r3= 4.50, r4= 5.00,  &end
#
# 19          G         H8         20          U         H6               3.00       5.70
 &rst
  ixpk= 0, nxpk= 0, iat= 598, 632, r1= 2.50, r2= 3.00, r3= 5.70, r4= 6.20,  &end
#
# 20          U         H1'        20          U         H5               3.00       6.00
 &rst
  ixpk= 0, nxpk= 0, iat= 629, 634, r1= 2.50, r2= 3.00, r3= 6.00, r4= 6.50,  &end
#
# 20          U         H1'        20          U         H6               1.80       4.50
 &rst
  ixpk= 0, nxpk= 0, iat= 629, 632, r1= 1.30, r2= 1.80, r3= 4.50, r4= 5.00,  &end
#
# 20          U         H2'        20          U         H5               3.00       6.00
 &rst
  ixpk= 0, nxpk= 0, iat= 644, 634, r1= 2.50, r2= 3.00, r3= 6.00, r4= 6.50,  &end
#
# 20          U         H2'        20          U         H6               2.40       5.10
 &rst
  ixpk= 0, nxpk= 0, iat= 644, 632, r1= 1.90, r2= 2.40, r3= 5.10, r4= 5.60,  &end
#
# 20          U         H1'        21          C         H1'              3.00       7.00
 &rst
  ixpk= 0, nxpk= 0, iat= 629, 659, r1= 2.50, r2= 3.00, r3= 7.00, r4= 7.50,  &end
#
# 20          U         H1'        21          C         H5               2.00       6.00
 &rst
  ixpk= 0, nxpk= 0, iat= 629, 664, r1= 1.50, r2= 2.00, r3= 6.00, r4= 6.50,  &end
#
# 20          U         H1'        21          C         H6               2.00       6.00
 &rst
  ixpk= 0, nxpk= 0, iat= 629, 662, r1= 1.50, r2= 2.00, r3= 6.00, r4= 6.50,  &end
#
# 20          U         H2'        21          C         H1'              2.00       6.00
 &rst
  ixpk= 0, nxpk= 0, iat= 644, 659, r1= 1.50, r2= 2.00, r3= 6.00, r4= 6.50,  &end
#
# 20          U         H2'        21          C         H5               1.80       4.50
 &rst
  ixpk= 0, nxpk= 0, iat= 644, 664, r1= 1.30, r2= 1.80, r3= 4.50, r4= 5.00,  &end
#
# 20          U         H2'        21          C         H6               1.80       3.00
 &rst
  ixpk= 0, nxpk= 0, iat= 644, 662, r1= 1.30, r2= 1.80, r3= 3.00, r4= 3.50,  &end
#
# 20          U         H5         21          C         H5               1.80       4.50
 &rst
  ixpk= 0, nxpk= 0, iat= 634, 664, r1= 1.30, r2= 1.80, r3= 4.50, r4= 5.00,  &end
#
# 20          U         H5         21          C         H6               2.00       6.00
 &rst
  ixpk= 0, nxpk= 0, iat= 634, 662, r1= 1.50, r2= 2.00, r3= 6.00, r4= 6.50,  &end
#
# 20          U         H6         21          C         H5               2.00       6.00
 &rst
  ixpk= 0, nxpk= 0, iat= 632, 664, r1= 1.50, r2= 2.00, r3= 6.00, r4= 6.50,  &end
#
# 20          U         H6         21          C         H6               2.00       6.00
 &rst
  ixpk= 0, nxpk= 0, iat= 632, 662, r1= 1.50, r2= 2.00, r3= 6.00, r4= 6.50,  &end
#
# 21          C         H1'        21          C         H6               1.80       4.50
 &rst
  ixpk= 0, nxpk= 0, iat= 659, 662, r1= 1.30, r2= 1.80, r3= 4.50, r4= 5.00,  &end
#
# 21          C         H2'        21          C         H5               2.00       6.00
 &rst
  ixpk= 0, nxpk= 0, iat= 675, 664, r1= 1.50, r2= 2.00, r3= 6.00, r4= 6.50,  &end
#
# 21          C         H2'        21          C         H6               1.80       4.50
 &rst
  ixpk= 0, nxpk= 0, iat= 675, 662, r1= 1.30, r2= 1.80, r3= 4.50, r4= 5.00,  &end
#
# 21          C         H3'        21          C         H5               2.00       6.00
 &rst
  ixpk= 0, nxpk= 0, iat= 673, 664, r1= 1.50, r2= 2.00, r3= 6.00, r4= 6.50,  &end
#
# 21          C         H3'        21          C         H6               1.70       4.00
 &rst
  ixpk= 0, nxpk= 0, iat= 673, 662, r1= 1.20, r2= 1.70, r3= 4.00, r4= 4.50,  &end
#
# 21          C         H4'        21          C         H6               2.00       6.00
 &rst
  ixpk= 0, nxpk= 0, iat= 656, 662, r1= 1.50, r2= 2.00, r3= 6.00, r4= 6.50,  &end
#
# 21          C         H1'        22          G         H1'              4.00       7.00
 &rst
  ixpk= 0, nxpk= 0, iat= 659, 690, r1= 3.50, r2= 4.00, r3= 7.00, r4= 7.50,  &end
#
# 21          C         H1'        22          G         H8               2.00       6.00
 &rst
  ixpk= 0, nxpk= 0, iat= 659, 693, r1= 1.50, r2= 2.00, r3= 6.00, r4= 6.50,  &end
#
# 21          C         H2'        22          G         H8               1.80       3.00
 &rst
  ixpk= 0, nxpk= 0, iat= 675, 693, r1= 1.30, r2= 1.80, r3= 3.00, r4= 3.50,  &end
#
# 21          C         H3'        22          G         H8               1.80       4.50
 &rst
  ixpk= 0, nxpk= 0, iat= 673, 693, r1= 1.30, r2= 1.80, r3= 4.50, r4= 5.00,  &end
#
# 21          C         H5         22          G         H8               1.80       4.80
 &rst
  ixpk= 0, nxpk= 0, iat= 664, 693, r1= 1.30, r2= 1.80, r3= 4.80, r4= 5.30,  &end
#
# 21          C         H6         22          G         H8               2.00       6.00
 &rst
  ixpk= 0, nxpk= 0, iat= 662, 693, r1= 1.50, r2= 2.00, r3= 6.00, r4= 6.50,  &end
#
# 22          G         H1'        22          G         H8               1.80       4.50
 &rst
  ixpk= 0, nxpk= 0, iat= 690, 693, r1= 1.30, r2= 1.80, r3= 4.50, r4= 5.00,  &end
#
# 22          G         H2'        22          G         H8               2.40       5.10
 &rst
  ixpk= 0, nxpk= 0, iat= 709, 693, r1= 1.90, r2= 2.40, r3= 5.10, r4= 5.60,  &end
#
# 22          G         H3'        22          G         H8               2.00       4.30
 &rst
  ixpk= 0, nxpk= 0, iat= 707, 693, r1= 1.50, r2= 2.00, r3= 4.30, r4= 4.80,  &end
#
# 22          G         H4'        22          G         H8               3.00       6.00
 &rst
  ixpk= 0, nxpk= 0, iat= 687, 693, r1= 2.50, r2= 3.00, r3= 6.00, r4= 6.50,  &end
#
# 22          G         H1'        23          C         H1'              4.00       7.00
 &rst
  ixpk= 0, nxpk= 0, iat= 690, 724, r1= 3.50, r2= 4.00, r3= 7.00, r4= 7.50,  &end
#
# 22          G         H1'        23          C         H5               4.00       7.00
 &rst
  ixpk= 0, nxpk= 0, iat= 690, 729, r1= 3.50, r2= 4.00, r3= 7.00, r4= 7.50,  &end
#
# 22          G         H1'        23          C         H6               3.00       6.00
 &rst
  ixpk= 0, nxpk= 0, iat= 690, 727, r1= 2.50, r2= 3.00, r3= 6.00, r4= 6.50,  &end
#
# 22          G         H2'        23          C         H1'              1.80       4.50
 &rst
  ixpk= 0, nxpk= 0, iat= 709, 724, r1= 1.30, r2= 1.80, r3= 4.50, r4= 5.00,  &end
#
# 22          G         H2'        23          C         H5               1.80       4.50
 &rst
  ixpk= 0, nxpk= 0, iat= 709, 729, r1= 1.30, r2= 1.80, r3= 4.50, r4= 5.00,  &end
#
# 22          G         H2'        23          C         H6               1.80       3.00
 &rst
  ixpk= 0, nxpk= 0, iat= 709, 727, r1= 1.30, r2= 1.80, r3= 3.00, r4= 3.50,  &end
#
# 22          G         H3'        23          C         H5               1.80       4.50
 &rst
  ixpk= 0, nxpk= 0, iat= 707, 729, r1= 1.30, r2= 1.80, r3= 4.50, r4= 5.00,  &end
#
# 22          G         H3'        23          C         H6               1.80       4.50
 &rst
  ixpk= 0, nxpk= 0, iat= 707, 727, r1= 1.30, r2= 1.80, r3= 4.50, r4= 5.00,  &end
#
# 22          G         H8         23          C         H5               1.80       4.50
 &rst
  ixpk= 0, nxpk= 0, iat= 693, 729, r1= 1.30, r2= 1.80, r3= 4.50, r4= 5.00,  &end
#
# 22          G         H8         23          C         H6               1.80       4.50
 &rst
  ixpk= 0, nxpk= 0, iat= 693, 727, r1= 1.30, r2= 1.80, r3= 4.50, r4= 5.00,  &end
#
# 23          C         H1'        23          C         H5               3.00       6.00
 &rst
  ixpk= 0, nxpk= 0, iat= 724, 729, r1= 2.50, r2= 3.00, r3= 6.00, r4= 6.50,  &end
#
# 23          C         H1'        23          C         H6               1.80       4.50
 &rst
  ixpk= 0, nxpk= 0, iat= 724, 727, r1= 1.30, r2= 1.80, r3= 4.50, r4= 5.00,  &end
#
# 23          C         H2'        23          C         H5               4.00       7.00
 &rst
  ixpk= 0, nxpk= 0, iat= 740, 729, r1= 3.50, r2= 4.00, r3= 7.00, r4= 7.50,  &end
#
# 23          C         H2'        23          C         H6               3.00       6.00
 &rst
  ixpk= 0, nxpk= 0, iat= 740, 727, r1= 2.50, r2= 3.00, r3= 6.00, r4= 6.50,  &end
#
# 23          C         H3'        23          C         H5               3.00       6.00
 &rst
  ixpk= 0, nxpk= 0, iat= 738, 729, r1= 2.50, r2= 3.00, r3= 6.00, r4= 6.50,  &end
#
# 23          C         H3'        23          C         H6               1.80       4.50
 &rst
  ixpk= 0, nxpk= 0, iat= 738, 727, r1= 1.30, r2= 1.80, r3= 4.50, r4= 5.00,  &end
#
# 23          C         H4'        23          C         H6               3.00       6.00
 &rst
  ixpk= 0, nxpk= 0, iat= 721, 727, r1= 2.50, r2= 3.00, r3= 6.00, r4= 6.50,  &end
#
# 23          C         H1'        24          A         H1'              4.00       7.00
 &rst
  ixpk= 0, nxpk= 0, iat= 724, 755, r1= 3.50, r2= 4.00, r3= 7.00, r4= 7.50,  &end
#
# 23          C         H2'        24          A         H1'              1.80       4.50
 &rst
  ixpk= 0, nxpk= 0, iat= 740, 755, r1= 1.30, r2= 1.80, r3= 4.50, r4= 5.00,  &end
#
# 23          C         H2'        24          A         H8               1.80       3.00
 &rst
  ixpk= 0, nxpk= 0, iat= 740, 758, r1= 1.30, r2= 1.80, r3= 3.00, r4= 3.50,  &end
#
# 23          C         H3'        24          A         H8               1.80       4.50
 &rst
  ixpk= 0, nxpk= 0, iat= 738, 758, r1= 1.30, r2= 1.80, r3= 4.50, r4= 5.00,  &end
#
# 23          C         H1'        24          A         H8               3.00       6.00
 &rst
  ixpk= 0, nxpk= 0, iat= 724, 758, r1= 2.50, r2= 3.00, r3= 6.00, r4= 6.50,  &end
#
# 23          C         H6         24          A         H8               3.00       6.00
 &rst
  ixpk= 0, nxpk= 0, iat= 727, 758, r1= 2.50, r2= 3.00, r3= 6.00, r4= 6.50,  &end
#
# 24          A         H1'        24          A         H2               3.00       6.00
 &rst
  ixpk= 0, nxpk= 0, iat= 755, 767, r1= 2.50, r2= 3.00, r3= 6.00, r4= 6.50,  &end
#
# 24          A         H1'        24          A         H8               1.80       4.50
 &rst
  ixpk= 0, nxpk= 0, iat= 755, 758, r1= 1.30, r2= 1.80, r3= 4.50, r4= 5.00,  &end
#
# 24          A         H2'        24          A         H8               2.40       5.10
 &rst
  ixpk= 0, nxpk= 0, iat= 773, 758, r1= 1.90, r2= 2.40, r3= 5.10, r4= 5.60,  &end
#
# 24          A         H3'        24          A         H8               2.80       4.00
 &rst
  ixpk= 0, nxpk= 0, iat= 771, 758, r1= 2.30, r2= 2.80, r3= 4.00, r4= 4.50,  &end
#
# 24          A         H4'        24          A         H8               3.00       6.00
 &rst
  ixpk= 0, nxpk= 0, iat= 752, 758, r1= 2.50, r2= 3.00, r3= 6.00, r4= 6.50,  &end
#
# 24          A         H1'        25          C         H1'              4.00       7.00
 &rst
  ixpk= 0, nxpk= 0, iat= 755, 788, r1= 3.50, r2= 4.00, r3= 7.00, r4= 7.50,  &end
#
# 24          A         H1'        25          C         H5               4.00       7.00
 &rst
  ixpk= 0, nxpk= 0, iat= 755, 793, r1= 3.50, r2= 4.00, r3= 7.00, r4= 7.50,  &end
#
# 24          A         H1'        25          C         H6               3.00       6.00
 &rst
  ixpk= 0, nxpk= 0, iat= 755, 791, r1= 2.50, r2= 3.00, r3= 6.00, r4= 6.50,  &end
#
# 24          A         H2'        25          C         H5               3.00       6.00
 &rst
  ixpk= 0, nxpk= 0, iat= 773, 793, r1= 2.50, r2= 3.00, r3= 6.00, r4= 6.50,  &end
#
# 24          A         H2'        25          C         H6               1.80       4.50
 &rst
  ixpk= 0, nxpk= 0, iat= 773, 791, r1= 1.30, r2= 1.80, r3= 4.50, r4= 5.00,  &end
#
# 24          A         H3'        25          C         H5               3.00       6.00
 &rst
  ixpk= 0, nxpk= 0, iat= 771, 793, r1= 2.50, r2= 3.00, r3= 6.00, r4= 6.50,  &end
#
# 24          A         H3'        25          C         H6               1.80       4.50
 &rst
  ixpk= 0, nxpk= 0, iat= 771, 791, r1= 1.30, r2= 1.80, r3= 4.50, r4= 5.00,  &end
#
# 24          A         H2         25          C         H1'              1.80       4.50
 &rst
  ixpk= 0, nxpk= 0, iat= 767, 788, r1= 1.30, r2= 1.80, r3= 4.50, r4= 5.00,  &end
#
# 24          A         H2         25          C         H5               4.00       7.00
 &rst
  ixpk= 0, nxpk= 0, iat= 767, 793, r1= 3.50, r2= 4.00, r3= 7.00, r4= 7.50,  &end
#
# 24          A         H8         25          C         H5               3.00       6.00
 &rst
  ixpk= 0, nxpk= 0, iat= 758, 793, r1= 2.50, r2= 3.00, r3= 6.00, r4= 6.50,  &end
#
# 24          A         H8         25          C         H6               3.00       6.00
 &rst
  ixpk= 0, nxpk= 0, iat= 758, 791, r1= 2.50, r2= 3.00, r3= 6.00, r4= 6.50,  &end
#
# 25          C         H1'        25          C         H5               3.00       6.00
 &rst
  ixpk= 0, nxpk= 0, iat= 788, 793, r1= 2.50, r2= 3.00, r3= 6.00, r4= 6.50,  &end
#
# 25          C         H1'        25          C         H6               1.80       4.50
 &rst
  ixpk= 0, nxpk= 0, iat= 788, 791, r1= 1.30, r2= 1.80, r3= 4.50, r4= 5.00,  &end
#
# 25          C         H2'        25          C         H5               3.00       6.00
 &rst
  ixpk= 0, nxpk= 0, iat= 804, 793, r1= 2.50, r2= 3.00, r3= 6.00, r4= 6.50,  &end
#
# 25          C         H2'        25          C         H6               1.80       5.00
 &rst
  ixpk= 0, nxpk= 0, iat= 804, 791, r1= 1.30, r2= 1.80, r3= 5.00, r4= 5.50,  &end
#
# 25          C         H3'        25          C         H5               3.00       6.00
 &rst
  ixpk= 0, nxpk= 0, iat= 802, 793, r1= 2.50, r2= 3.00, r3= 6.00, r4= 6.50,  &end
#
# 25          C         H3'        25          C         H6               1.80       4.50
 &rst
  ixpk= 0, nxpk= 0, iat= 802, 791, r1= 1.30, r2= 1.80, r3= 4.50, r4= 5.00,  &end
#
# 25          C         H4'        25          C         H6               3.00       6.00
 &rst
  ixpk= 0, nxpk= 0, iat= 785, 791, r1= 2.50, r2= 3.00, r3= 6.00, r4= 6.50,  &end
#
# 25          C         H1'        26          G         H8               3.00       6.00
 &rst
  ixpk= 0, nxpk= 0, iat= 788, 822, r1= 2.50, r2= 3.00, r3= 6.00, r4= 6.50,  &end
#
# 25          C         H1'        26          G         H2'              4.00       8.00
 &rst
  ixpk= 0, nxpk= 0, iat= 788, 838, r1= 3.50, r2= 4.00, r3= 8.00, r4= 8.50,  &end
#
# 25          C         H2'        26          G         H8               1.80       4.50
 &rst
  ixpk= 0, nxpk= 0, iat= 804, 822, r1= 1.30, r2= 1.80, r3= 4.50, r4= 5.00,  &end
#
# 25          C         H3'        26          G         H8               1.80       4.50
 &rst
  ixpk= 0, nxpk= 0, iat= 802, 822, r1= 1.30, r2= 1.80, r3= 4.50, r4= 5.00,  &end
#
# 25          C         H6         26          G         H8               3.00       6.00
 &rst
  ixpk= 0, nxpk= 0, iat= 791, 822, r1= 2.50, r2= 3.00, r3= 6.00, r4= 6.50,  &end
#
# 26          G         H1'        26          G         H8               1.80       4.50
 &rst
  ixpk= 0, nxpk= 0, iat= 819, 822, r1= 1.30, r2= 1.80, r3= 4.50, r4= 5.00,  &end
#
# 26          G         H2'        26          G         H8               2.40       5.10
 &rst
  ixpk= 0, nxpk= 0, iat= 838, 822, r1= 1.90, r2= 2.40, r3= 5.10, r4= 5.60,  &end
#
# 26          G         H2'        27          U         H5               3.00       6.00
 &rst
  ixpk= 0, nxpk= 0, iat= 838, 858, r1= 2.50, r2= 3.00, r3= 6.00, r4= 6.50,  &end
#
# 26          G         H2'        27          U         H6               1.80       4.50
 &rst
  ixpk= 0, nxpk= 0, iat= 838, 856, r1= 1.30, r2= 1.80, r3= 4.50, r4= 5.00,  &end
#
# 27          U         H1'        27          U         H5               3.00       6.00
 &rst
  ixpk= 0, nxpk= 0, iat= 853, 858, r1= 2.50, r2= 3.00, r3= 6.00, r4= 6.50,  &end
#
# 27          U         H1'        27          U         H6               1.80       4.50
 &rst
  ixpk= 0, nxpk= 0, iat= 853, 856, r1= 1.30, r2= 1.80, r3= 4.50, r4= 5.00,  &end
#
# 27          U         H2'        27          U         H6               2.40       5.10
 &rst
  ixpk= 0, nxpk= 0, iat= 868, 856, r1= 1.90, r2= 2.40, r3= 5.10, r4= 5.60,  &end
#
# 27          U         H3'        27          U         H5               3.00       6.00
 &rst
  ixpk= 0, nxpk= 0, iat= 866, 858, r1= 2.50, r2= 3.00, r3= 6.00, r4= 6.50,  &end
#
# 27          U         H3'        27          U         H6               2.80       4.00
 &rst
  ixpk= 0, nxpk= 0, iat= 866, 856, r1= 2.30, r2= 2.80, r3= 4.00, r4= 4.50,  &end
#
# 27          U         H1'        28          A         H1'              4.00       7.00
 &rst
  ixpk= 0, nxpk= 0, iat= 853, 883, r1= 3.50, r2= 4.00, r3= 7.00, r4= 7.50,  &end
#
# 27          U         H1'        28          A         H8               3.00       6.00
 &rst
  ixpk= 0, nxpk= 0, iat= 853, 886, r1= 2.50, r2= 3.00, r3= 6.00, r4= 6.50,  &end
#
# 27          U         H2'        28          A         H8               1.80       3.00
 &rst
  ixpk= 0, nxpk= 0, iat= 868, 886, r1= 1.30, r2= 1.80, r3= 3.00, r4= 3.50,  &end
#
# 27          U         H3'        28          A         H8               1.80       4.50
 &rst
  ixpk= 0, nxpk= 0, iat= 866, 886, r1= 1.30, r2= 1.80, r3= 4.50, r4= 5.00,  &end
#
# 27          U         H6         28          A         H8               3.00       6.00
 &rst
  ixpk= 0, nxpk= 0, iat= 856, 886, r1= 2.50, r2= 3.00, r3= 6.00, r4= 6.50,  &end
#
# 28          A         H1'        28          A         H2               3.00       6.00
 &rst
  ixpk= 0, nxpk= 0, iat= 883, 895, r1= 2.50, r2= 3.00, r3= 6.00, r4= 6.50,  &end
#
# 28          A         H1'        28          A         H8               1.80       4.50
 &rst
  ixpk= 0, nxpk= 0, iat= 883, 886, r1= 1.30, r2= 1.80, r3= 4.50, r4= 5.00,  &end
#
# 28          A         H2'        28          A         H8               2.40       5.10
 &rst
  ixpk= 0, nxpk= 0, iat= 901, 886, r1= 1.90, r2= 2.40, r3= 5.10, r4= 5.60,  &end
#
# 28          A         H3'        28          A         H8               2.80       4.00
 &rst
  ixpk= 0, nxpk= 0, iat= 899, 886, r1= 2.30, r2= 2.80, r3= 4.00, r4= 4.50,  &end
#
# 28          A         H4'        28          A         H8               3.00       6.00
 &rst
  ixpk= 0, nxpk= 0, iat= 880, 886, r1= 2.50, r2= 3.00, r3= 6.00, r4= 6.50,  &end
#
# 28          A         H1'        29          C         H1'              4.00       7.00
 &rst
  ixpk= 0, nxpk= 0, iat= 883, 916, r1= 3.50, r2= 4.00, r3= 7.00, r4= 7.50,  &end
#
# 28          A         H1'        29          C         H5               4.00       7.00
 &rst
  ixpk= 0, nxpk= 0, iat= 883, 921, r1= 3.50, r2= 4.00, r3= 7.00, r4= 7.50,  &end
#
# 28          A         H1'        29          C         H6               3.00       6.00
 &rst
  ixpk= 0, nxpk= 0, iat= 883, 919, r1= 2.50, r2= 3.00, r3= 6.00, r4= 6.50,  &end
#
# 28          A         H2'        29          C         H5               1.80       4.50
 &rst
  ixpk= 0, nxpk= 0, iat= 901, 921, r1= 1.30, r2= 1.80, r3= 4.50, r4= 5.00,  &end
#
# 28          A         H2'        29          C         H6               1.80       3.00
 &rst
  ixpk= 0, nxpk= 0, iat= 901, 919, r1= 1.30, r2= 1.80, r3= 3.00, r4= 3.50,  &end
#
# 28          A         H3'        29          C         H5               1.80       4.50
 &rst
  ixpk= 0, nxpk= 0, iat= 899, 921, r1= 1.30, r2= 1.80, r3= 4.50, r4= 5.00,  &end
#
# 28          A         H3'        29          C         H6               1.80       4.50
 &rst
  ixpk= 0, nxpk= 0, iat= 899, 919, r1= 1.30, r2= 1.80, r3= 4.50, r4= 5.00,  &end
#
# 28          A         H2         29          C         H1'              1.80       4.50
 &rst
  ixpk= 0, nxpk= 0, iat= 895, 916, r1= 1.30, r2= 1.80, r3= 4.50, r4= 5.00,  &end
#
# 28          A         H8         29          C         H5               1.80       4.50
 &rst
  ixpk= 0, nxpk= 0, iat= 886, 921, r1= 1.30, r2= 1.80, r3= 4.50, r4= 5.00,  &end
#
# 28          A         H8         29          C         H6               3.00       6.00
 &rst
  ixpk= 0, nxpk= 0, iat= 886, 919, r1= 2.50, r2= 3.00, r3= 6.00, r4= 6.50,  &end
#
# 29          C         H1'        29          C         H5               3.00       6.00
 &rst
  ixpk= 0, nxpk= 0, iat= 916, 921, r1= 2.50, r2= 3.00, r3= 6.00, r4= 6.50,  &end
#
# 29          C         H1'        29          C         H6               1.80       4.50
 &rst
  ixpk= 0, nxpk= 0, iat= 916, 919, r1= 1.30, r2= 1.80, r3= 4.50, r4= 5.00,  &end
#
# 29          C         H2'        29          C         H5               3.00       6.00
 &rst
  ixpk= 0, nxpk= 0, iat= 932, 921, r1= 2.50, r2= 3.00, r3= 6.00, r4= 6.50,  &end
#
# 29          C         H2'        29          C         H6               2.40       5.10
 &rst
  ixpk= 0, nxpk= 0, iat= 932, 919, r1= 1.90, r2= 2.40, r3= 5.10, r4= 5.60,  &end
#
# 29          C         H3'        29          C         H5               3.00       6.00
 &rst
  ixpk= 0, nxpk= 0, iat= 930, 921, r1= 2.50, r2= 3.00, r3= 6.00, r4= 6.50,  &end
#
# 29          C         H3'        29          C         H6               2.80       4.00
 &rst
  ixpk= 0, nxpk= 0, iat= 930, 919, r1= 2.30, r2= 2.80, r3= 4.00, r4= 4.50,  &end
#
# 29          C         H1'        30          G         H1'              4.00       7.00
 &rst
  ixpk= 0, nxpk= 0, iat= 916, 947, r1= 3.50, r2= 4.00, r3= 7.00, r4= 7.50,  &end
#
# 29          C         H1'        30          G         H8               3.00       6.00
 &rst
  ixpk= 0, nxpk= 0, iat= 916, 950, r1= 2.50, r2= 3.00, r3= 6.00, r4= 6.50,  &end
#
# 29          C         H2'        30          G         H1'              2.50       5.20
 &rst
  ixpk= 0, nxpk= 0, iat= 932, 947, r1= 2.00, r2= 2.50, r3= 5.20, r4= 5.70,  &end
#
# 29          C         H2'        30          G         H8               1.80       3.00
 &rst
  ixpk= 0, nxpk= 0, iat= 932, 950, r1= 1.30, r2= 1.80, r3= 3.00, r4= 3.50,  &end
#
# 30          G         H1'        30          G         H8               1.80       4.50
 &rst
  ixpk= 0, nxpk= 0, iat= 947, 950, r1= 1.30, r2= 1.80, r3= 4.50, r4= 5.00,  &end
#
# 30          G         H2'        30          G         H8               2.40       5.10
 &rst
  ixpk= 0, nxpk= 0, iat= 966, 950, r1= 1.90, r2= 2.40, r3= 5.10, r4= 5.60,  &end
#
# 30          G         H3'        30          G         H8               2.80       4.00
 &rst
  ixpk= 0, nxpk= 0, iat= 964, 950, r1= 2.30, r2= 2.80, r3= 4.00, r4= 4.50,  &end
#
# 30          G         H1'        31          G         H8               3.00       6.00
 &rst
  ixpk= 0, nxpk= 0, iat= 947, 984, r1= 2.50, r2= 3.00, r3= 6.00, r4= 6.50,  &end
#
# 30          G         H2'        31          G         H8               1.80       3.00
 &rst
  ixpk= 0, nxpk= 0, iat= 966, 984, r1= 1.30, r2= 1.80, r3= 3.00, r4= 3.50,  &end
#
# 30          G         H3'        31          G         H8               1.80       4.50
 &rst
  ixpk= 0, nxpk= 0, iat= 964, 984, r1= 1.30, r2= 1.80, r3= 4.50, r4= 5.00,  &end
#
# 30          G         H8         31          G         H8               3.00       6.00
 &rst
  ixpk= 0, nxpk= 0, iat= 950, 984, r1= 2.50, r2= 3.00, r3= 6.00, r4= 6.50,  &end
#
# 31          G         H1'        31          G         H8               1.80       4.50
 &rst
  ixpk= 0, nxpk= 0, iat= 981, 984, r1= 1.30, r2= 1.80, r3= 4.50, r4= 5.00,  &end
#
# 31          G         H2'        31          G         H8               2.40       5.10
 &rst
  ixpk= 0, nxpk= 0, iat=1000, 984, r1= 1.90, r2= 2.40, r3= 5.10, r4= 5.60,  &end
#
# 31          G         H3'        31          G         H8               2.80       4.00
 &rst
  ixpk= 0, nxpk= 0, iat= 998, 984, r1= 2.30, r2= 2.80, r3= 4.00, r4= 4.50,  &end
#
# 31          G         H4'        31          G         H8               3.00       6.00
 &rst
  ixpk= 0, nxpk= 0, iat= 978, 984, r1= 2.50, r2= 3.00, r3= 6.00, r4= 6.50,  &end
#
# 31          G         H1'        32          U         H1'              4.00       7.00
 &rst
  ixpk= 0, nxpk= 0, iat= 981,1015, r1= 3.50, r2= 4.00, r3= 7.00, r4= 7.50,  &end
#
# 31          G         H1'        32          U         H5               4.00       7.00
 &rst
  ixpk= 0, nxpk= 0, iat= 981,1020, r1= 3.50, r2= 4.00, r3= 7.00, r4= 7.50,  &end
#
# 31          G         H1'        32          U         H6               1.80       4.50
 &rst
  ixpk= 0, nxpk= 0, iat= 981,1018, r1= 1.30, r2= 1.80, r3= 4.50, r4= 5.00,  &end
#
# 31          G         H2'        32          U         H1'              1.80       4.50
 &rst
  ixpk= 0, nxpk= 0, iat=1000,1015, r1= 1.30, r2= 1.80, r3= 4.50, r4= 5.00,  &end
#
# 31          G         H2'        32          U         H5               1.80       4.50
 &rst
  ixpk= 0, nxpk= 0, iat=1000,1020, r1= 1.30, r2= 1.80, r3= 4.50, r4= 5.00,  &end
#
# 31          G         H2'        32          U         H6               1.80       3.00
 &rst
  ixpk= 0, nxpk= 0, iat=1000,1018, r1= 1.30, r2= 1.80, r3= 3.00, r4= 3.50,  &end
#
# 31          G         H3'        32          U         H5               1.80       4.50
 &rst
  ixpk= 0, nxpk= 0, iat= 998,1020, r1= 1.30, r2= 1.80, r3= 4.50, r4= 5.00,  &end
#
# 31          G         H3'        32          U         H6               1.80       4.50
 &rst
  ixpk= 0, nxpk= 0, iat= 998,1018, r1= 1.30, r2= 1.80, r3= 4.50, r4= 5.00,  &end
#
# 31          G         H8         32          U         H5               1.80       4.50
 &rst
  ixpk= 0, nxpk= 0, iat= 984,1020, r1= 1.30, r2= 1.80, r3= 4.50, r4= 5.00,  &end
#
# 31          G         H8         32          U         H6               1.80       4.50
 &rst
  ixpk= 0, nxpk= 0, iat= 984,1018, r1= 1.30, r2= 1.80, r3= 4.50, r4= 5.00,  &end
#
# 32          U         H1'        32          U         H5               3.00       6.00
 &rst
  ixpk= 0, nxpk= 0, iat=1015,1020, r1= 2.50, r2= 3.00, r3= 6.00, r4= 6.50,  &end
#
# 32          U         H1'        32          U         H6               1.80       4.50
 &rst
  ixpk= 0, nxpk= 0, iat=1015,1018, r1= 1.30, r2= 1.80, r3= 4.50, r4= 5.00,  &end
#
# 32          U         H2'        32          U         H5               3.00       6.00
 &rst
  ixpk= 0, nxpk= 0, iat=1030,1020, r1= 2.50, r2= 3.00, r3= 6.00, r4= 6.50,  &end
#
# 32          U         H2'        32          U         H6               2.40       5.10
 &rst
  ixpk= 0, nxpk= 0, iat=1030,1018, r1= 1.90, r2= 2.40, r3= 5.10, r4= 5.60,  &end
#
# 32          U         H3'        32          U         H5               3.00       6.00
 &rst
  ixpk= 0, nxpk= 0, iat=1028,1020, r1= 2.50, r2= 3.00, r3= 6.00, r4= 6.50,  &end
#
# 32          U         H3'        32          U         H6               2.80       4.00
 &rst
  ixpk= 0, nxpk= 0, iat=1028,1018, r1= 2.30, r2= 2.80, r3= 4.00, r4= 4.50,  &end
#
# 32          U         H1'        33          U         H1'              4.00       7.00
 &rst
  ixpk= 0, nxpk= 0, iat=1015,1045, r1= 3.50, r2= 4.00, r3= 7.00, r4= 7.50,  &end
#
# 32          U         H1'        33          U         H6               2.40       5.40
 &rst
  ixpk= 0, nxpk= 0, iat=1015,1048, r1= 1.90, r2= 2.40, r3= 5.40, r4= 5.90,  &end
#
# 32          U         H2'        33          U         H5               1.80       4.50
 &rst
  ixpk= 0, nxpk= 0, iat=1030,1050, r1= 1.30, r2= 1.80, r3= 4.50, r4= 5.00,  &end
#
# 32          U         H2'        33          U         H6               1.80       3.00
 &rst
  ixpk= 0, nxpk= 0, iat=1030,1048, r1= 1.30, r2= 1.80, r3= 3.00, r4= 3.50,  &end
#
# 32          U         H5         33          U         H5               3.00       6.00
 &rst
  ixpk= 0, nxpk= 0, iat=1020,1050, r1= 2.50, r2= 3.00, r3= 6.00, r4= 6.50,  &end
#
# 32          U         H6         33          U         H5               3.00       6.00
 &rst
  ixpk= 0, nxpk= 0, iat=1018,1050, r1= 2.50, r2= 3.00, r3= 6.00, r4= 6.50,  &end
#
# 32          U         H6         33          U         H6               3.00       6.00
 &rst
  ixpk= 0, nxpk= 0, iat=1018,1048, r1= 2.50, r2= 3.00, r3= 6.00, r4= 6.50,  &end
#
# 33          U         H1'        33          U         H6               1.80       4.50
 &rst
  ixpk= 0, nxpk= 0, iat=1045,1048, r1= 1.30, r2= 1.80, r3= 4.50, r4= 5.00,  &end
#
# 33          U         H2'        33          U         H5               3.00       6.00
 &rst
  ixpk= 0, nxpk= 0, iat=1060,1050, r1= 2.50, r2= 3.00, r3= 6.00, r4= 6.50,  &end
#
# 33          U         H2'        33          U         H6               3.70       4.90
 &rst
  ixpk= 0, nxpk= 0, iat=1060,1048, r1= 3.20, r2= 3.70, r3= 4.90, r4= 5.40,  &end
#
# 33          U         H3'        33          U         H5               3.00       6.00
 &rst
  ixpk= 0, nxpk= 0, iat=1058,1050, r1= 2.50, r2= 3.00, r3= 6.00, r4= 6.50,  &end
#
# 33          U         H3'        33          U         H6               2.80       4.00
 &rst
  ixpk= 0, nxpk= 0, iat=1058,1048, r1= 2.30, r2= 2.80, r3= 4.00, r4= 4.50,  &end
#
# 33          U         H4'        33          U         H6               1.80       4.50
 &rst
  ixpk= 0, nxpk= 0, iat=1042,1048, r1= 1.30, r2= 1.80, r3= 4.50, r4= 5.00,  &end
#
# 33          U         H1'        34          C3        H1'              4.00       7.00
 &rst
  ixpk= 0, nxpk= 0, iat=1045,1075, r1= 3.50, r2= 4.00, r3= 7.00, r4= 7.50,  &end
#
# 33          U         H1'        34          C3        H6               3.00       6.00
 &rst
  ixpk= 0, nxpk= 0, iat=1045,1078, r1= 2.50, r2= 3.00, r3= 6.00, r4= 6.50,  &end
#
# 33          U         H2'        34          C3        H1'              2.50       5.20
 &rst
  ixpk= 0, nxpk= 0, iat=1060,1075, r1= 2.00, r2= 2.50, r3= 5.20, r4= 5.70,  &end
#
# 33          U         H2'        34          C3        H6               1.80       3.00
 &rst
  ixpk= 0, nxpk= 0, iat=1060,1078, r1= 1.30, r2= 1.80, r3= 3.00, r4= 3.50,  &end
#
# 33          U         H3'        34          C3        H6               1.80       4.50
 &rst
  ixpk= 0, nxpk= 0, iat=1058,1078, r1= 1.30, r2= 1.80, r3= 4.50, r4= 5.00,  &end
#
# 33          U         H4'        34          C3        H5               3.00       6.00
 &rst
  ixpk= 0, nxpk= 0, iat=1042,1080, r1= 2.50, r2= 3.00, r3= 6.00, r4= 6.50,  &end
#
# 33          U         H6         34          C3        H5               3.00       6.00
 &rst
  ixpk= 0, nxpk= 0, iat=1048,1080, r1= 2.50, r2= 3.00, r3= 6.00, r4= 6.50,  &end
#
# 33          U         H6         34          C3        H6               3.00       6.00
 &rst
  ixpk= 0, nxpk= 0, iat=1048,1078, r1= 2.50, r2= 3.00, r3= 6.00, r4= 6.50,  &end
#
# 34          C3        H1'        34          C3        H6               1.80       4.50
 &rst
  ixpk= 0, nxpk= 0, iat=1075,1078, r1= 1.30, r2= 1.80, r3= 4.50, r4= 5.00,  &end
#
# 34          C3        H2'        34          C3        H5               3.00       6.00
 &rst
  ixpk= 0, nxpk= 0, iat=1091,1080, r1= 2.50, r2= 3.00, r3= 6.00, r4= 6.50,  &end
#
# 34          C3        H2'        34          C3        H6               2.40       5.10
 &rst
  ixpk= 0, nxpk= 0, iat=1091,1078, r1= 1.90, r2= 2.40, r3= 5.10, r4= 5.60,  &end
#
# 34          C3        H3'        34          C3        H5               3.00       6.00
 &rst
  ixpk= 0, nxpk= 0, iat=1089,1080, r1= 2.50, r2= 3.00, r3= 6.00, r4= 6.50,  &end
#
# 34          C3        H3'        34          C3        H6               2.80       4.00
 &rst
  ixpk= 0, nxpk= 0, iat=1089,1078, r1= 2.30, r2= 2.80, r3= 4.00, r4= 4.50,  &end
#
# 34          C3        H4'        34          C3        H6               3.00       6.00
 &rst
  ixpk= 0, nxpk= 0, iat=1072,1078, r1= 2.50, r2= 3.00, r3= 6.00, r4= 6.50,  &end
#
# 8           A         H2         26          G         H8               6.00      99.00          (#Upper bound 9.5 => 99)
 &rst
  ixpk= 0, nxpk= 0, iat= 249, 822, r1= 5.50, r2= 6.00, r3=99.00, r4=99.50,  &end
#
# 9           U         H1'        26          G         H8               7.50      99.00          (#Upper bound 11.0 => 99)
 &rst
  ixpk= 0, nxpk= 0, iat= 270, 822, r1= 7.00, r2= 7.50, r3=99.00, r4=99.50,  &end
#
# 26          G         H8         27          U         H1'              6.00      99.00		 (#Upper bound 9.5 => 99)
 &rst
  ixpk= 0, nxpk= 0, iat= 822, 853, r1= 5.50, r2= 6.00, r3=99.00, r4=99.50,  &end
#
# 1           G5        H1         2           A         H1'              4.00       7.00
 &rst
  ixpk= 0, nxpk= 0, iat=  19,  44, r1= 3.50, r2= 4.00, r3= 7.00, r4= 7.50,  &end
#
# 1           G5        H1         2           A         H2               3.00       6.00
 &rst
  ixpk= 0, nxpk= 0, iat=  19,  56, r1= 2.50, r2= 3.00, r3= 6.00, r4= 6.50,  &end
#
# 1           G5        H1         33          U         H3               3.00       6.00
 &rst
  ixpk= 0, nxpk= 0, iat=  19,1054, r1= 2.50, r2= 3.00, r3= 6.00, r4= 6.50,  &end
#
# 1           G5        H1         34          C3        H41              1.80       3.00		 (#Switch H42 => H41)
 &rst
  ixpk= 0, nxpk= 0, iat=  19,1083, r1= 1.30, r2= 1.80, r3= 3.00, r4= 3.50,  &end
#
# 1           G5        H1         34          C3        H42              3.20       4.00          (#Switch H41 => H42)
 &rst
  ixpk= 0, nxpk= 0, iat=  19,1084, r1= 2.70, r2= 3.20, r3= 4.00, r4= 4.50,  &end
#
# 3           G         H1         2           A         H2               3.00       6.00
 &rst
  ixpk= 0, nxpk= 0, iat=  86,  56, r1= 2.50, r2= 3.00, r3= 6.00, r4= 6.50,  &end
#
# 3           G         H1         3           G         H2'              4.00       7.00
 &rst
  ixpk= 0, nxpk= 0, iat=  86,  96, r1= 3.50, r2= 4.00, r3= 7.00, r4= 7.50,  &end
#
# 3           G         H1         4           C         H1'              1.80       4.50
 &rst
  ixpk= 0, nxpk= 0, iat=  86, 111, r1= 1.30, r2= 1.80, r3= 4.50, r4= 5.00,  &end
#
# 3           G         H1         4           C         H41              3.00       6.00          (#Switch H42 => H41)
 &rst
  ixpk= 0, nxpk= 0, iat=  86, 119, r1= 2.50, r2= 3.00, r3= 6.00, r4= 6.50,  &end
#
# 3           G         H1         4           C         H42              4.00       7.00          (#Switch H41 => H42)
 &rst
  ixpk= 0, nxpk= 0, iat=  86, 120, r1= 3.50, r2= 4.00, r3= 7.00, r4= 7.50,  &end
#
# 3           G         H22        4           C         H1'              1.80       4.50
 &rst
  ixpk= 0, nxpk= 0, iat=  90, 111, r1= 1.30, r2= 1.80, r3= 4.50, r4= 5.00,  &end
#
# 3           G         H1         31          G         H1               1.80       4.50
 &rst
  ixpk= 0, nxpk= 0, iat=  86, 990, r1= 1.30, r2= 1.80, r3= 4.50, r4= 5.00,  &end
#
# 3           G         H1         32          U         H2'              3.00       7.00
 &rst
  ixpk= 0, nxpk= 0, iat=  86,1030, r1= 2.50, r2= 3.00, r3= 7.00, r4= 7.50,  &end
#
# 3           G         H1         32          U         H3               1.80       3.00
 &rst
  ixpk= 0, nxpk= 0, iat=  86,1024, r1= 1.30, r2= 1.80, r3= 3.00, r4= 3.50,  &end
#
# 3           G         H1         32          U         H5               4.00       7.00
 &rst
  ixpk= 0, nxpk= 0, iat=  86,1020, r1= 3.50, r2= 4.00, r3= 7.00, r4= 7.50,  &end
#
# 3           G         H1         32          U         H6               4.00       7.00
 &rst
  ixpk= 0, nxpk= 0, iat=  86,1018, r1= 3.50, r2= 4.00, r3= 7.00, r4= 7.50,  &end
#
# 3           G         H1         33          U         H1'              3.00       6.70
 &rst
  ixpk= 0, nxpk= 0, iat=  86,1045, r1= 2.50, r2= 3.00, r3= 6.70, r4= 7.20,  &end
#
# 3           G         H1         33          U         H3               1.80       4.50
 &rst
  ixpk= 0, nxpk= 0, iat=  86,1054, r1= 1.30, r2= 1.80, r3= 4.50, r4= 5.00,  &end
#
# 3           G         H1         33          U         H5               3.00       6.00
 &rst
  ixpk= 0, nxpk= 0, iat=  86,1050, r1= 2.50, r2= 3.00, r3= 6.00, r4= 6.50,  &end
#
# 3           G         H1         33          U         H6               3.00       6.00
 &rst
  ixpk= 0, nxpk= 0, iat=  86,1048, r1= 2.50, r2= 3.00, r3= 6.00, r4= 6.50,  &end
#
# 4           C         H41        5           C         H5               3.00       6.00
 &rst
  ixpk= 0, nxpk= 0, iat= 119, 147, r1= 2.50, r2= 3.00, r3= 6.00, r4= 6.50,  &end
#
# 6           G         H1         6           G         H2'              4.00       7.00
 &rst
  ixpk= 0, nxpk= 0, iat= 182, 192, r1= 3.50, r2= 4.00, r3= 7.00, r4= 7.50,  &end
#
# 6           G         H1         7           U         H1'              3.00       6.00
 &rst
  ixpk= 0, nxpk= 0, iat= 182, 207, r1= 2.50, r2= 3.00, r3= 6.00, r4= 6.50,  &end
#
# 6           G         H1         7           U         H2'              4.00       7.00
 &rst
  ixpk= 0, nxpk= 0, iat= 182, 222, r1= 3.50, r2= 4.00, r3= 7.00, r4= 7.50,  &end
#
# 6           G         H1         7           U         H3               1.80       4.50
 &rst
  ixpk= 0, nxpk= 0, iat= 182, 216, r1= 1.30, r2= 1.80, r3= 4.50, r4= 5.00,  &end
#
# 6           G         H1         7           U         H5               3.00       6.00
 &rst
  ixpk= 0, nxpk= 0, iat= 182, 212, r1= 2.50, r2= 3.00, r3= 6.00, r4= 6.50,  &end
#
# 6           G         H1         7           U         H6               4.00       7.00
 &rst
  ixpk= 0, nxpk= 0, iat= 182, 210, r1= 3.50, r2= 4.00, r3= 7.00, r4= 7.50,  &end
#
# 6           G         H1         28          A         H2               3.00       6.00
 &rst
  ixpk= 0, nxpk= 0, iat= 182, 895, r1= 2.50, r2= 3.00, r3= 6.00, r4= 6.50,  &end
#
# 6           G         H1         29          C         H1'              3.00       6.00
 &rst
  ixpk= 0, nxpk= 0, iat= 182, 916, r1= 2.50, r2= 3.00, r3= 6.00, r4= 6.50,  &end
#
# 6           G         H1         29          C         H41              1.80       3.00          (#Switch H42 => H41)
 &rst
  ixpk= 0, nxpk= 0, iat= 182, 924, r1= 1.30, r2= 1.80, r3= 3.00, r4= 3.50,  &end
#
# 6           G         H1         29          C         H42              3.20       4.00          (#Switch H41 => H42)
 &rst
  ixpk= 0, nxpk= 0, iat= 182, 925, r1= 2.70, r2= 3.20, r3= 4.00, r4= 4.50,  &end
#
# 6           G         H1         29          C         H5               3.00       6.00
 &rst
  ixpk= 0, nxpk= 0, iat= 182, 921, r1= 2.50, r2= 3.00, r3= 6.00, r4= 6.50,  &end
#
# 6           G         H1         30          G         H1'              4.00       7.00
 &rst
  ixpk= 0, nxpk= 0, iat= 182, 947, r1= 3.50, r2= 4.00, r3= 7.00, r4= 7.50,  &end
#
# 6           G         H1         30          G         H1               3.00       6.00
 &rst
  ixpk= 0, nxpk= 0, iat= 182, 956, r1= 2.50, r2= 3.00, r3= 6.00, r4= 6.50,  &end
#
# 6           G         H1         30          G         H22              4.00       7.00
 &rst
  ixpk= 0, nxpk= 0, iat= 182, 960, r1= 3.50, r2= 4.00, r3= 7.00, r4= 7.50,  &end
#
# 6           G         H1         30          G         H8               3.00       6.00
 &rst
  ixpk= 0, nxpk= 0, iat= 182, 950, r1= 2.50, r2= 3.00, r3= 6.00, r4= 6.50,  &end
#
# 7           U         H3         7           U         H2'              3.00       6.00
 &rst
  ixpk= 0, nxpk= 0, iat= 216, 222, r1= 2.50, r2= 3.00, r3= 6.00, r4= 6.50,  &end
#
# 7           U         H3         8           A         H1'              3.00       6.00
 &rst
  ixpk= 0, nxpk= 0, iat= 216, 237, r1= 2.50, r2= 3.00, r3= 6.00, r4= 6.50,  &end
#
# 7           U         H3         8           A         H8               3.00       6.00
 &rst
  ixpk= 0, nxpk= 0, iat= 216, 240, r1= 2.50, r2= 3.00, r3= 6.00, r4= 6.50,  &end
#
# 7           U         H3         8           A         H62              3.00       6.00          (#Switch H61 => H62)
 &rst
  ixpk= 0, nxpk= 0, iat= 216, 246, r1= 2.50, r2= 3.00, r3= 6.00, r4= 6.50,  &end
#
# 7           U         H3         28          A         H61              1.80       3.00          (#Switch H62 => H61)
 &rst
  ixpk= 0, nxpk= 0, iat= 216, 891, r1= 1.30, r2= 1.80, r3= 3.00, r4= 3.50,  &end
#
# 7           U         H3         28          A         H2               2.60       3.40
 &rst
  ixpk= 0, nxpk= 0, iat= 216, 895, r1= 2.10, r2= 2.60, r3= 3.40, r4= 3.90,  &end
#
# 7           U         H3         29          C         H42              3.00       6.00
 &rst
  ixpk= 0, nxpk= 0, iat= 216, 925, r1= 2.50, r2= 3.00, r3= 6.00, r4= 6.50,  &end
#
# 7           U         H3         29          C         H5               4.00       7.00
 &rst
  ixpk= 0, nxpk= 0, iat= 216, 921, r1= 3.50, r2= 4.00, r3= 7.00, r4= 7.50,  &end
#
# 10          G         H1         10          G         H2'              3.00       7.00
 &rst
  ixpk= 0, nxpk= 0, iat= 309, 319, r1= 2.50, r2= 3.00, r3= 7.00, r4= 7.50,  &end
#
# 10          G         H1         11          C         H1'              3.00       7.00
 &rst
  ixpk= 0, nxpk= 0, iat= 309, 334, r1= 2.50, r2= 3.00, r3= 7.00, r4= 7.50,  &end
#
# 10          G         H1         11          C         H41              1.80       4.50          (#Switch H42 => H41)
 &rst
  ixpk= 0, nxpk= 0, iat= 309, 342, r1= 1.30, r2= 1.80, r3= 4.50, r4= 5.00,  &end
#
# 10          G         H1         11          C         H42              3.00       6.00          (#Switch H41 => H42)
 &rst
  ixpk= 0, nxpk= 0, iat= 309, 343, r1= 2.50, r2= 3.00, r3= 6.00, r4= 6.50,  &end
#
# 10          G         H1         22          G         H1               1.80       4.50
 &rst
  ixpk= 0, nxpk= 0, iat= 309, 699, r1= 1.30, r2= 1.80, r3= 4.50, r4= 5.00,  &end
#
# 10          G         H1         23          C         H1'              3.00       7.00
 &rst
  ixpk= 0, nxpk= 0, iat= 309, 724, r1= 2.50, r2= 3.00, r3= 7.00, r4= 7.50,  &end
#
# 10          G         H1         23          C         H2'              3.00       7.00
 &rst
  ixpk= 0, nxpk= 0, iat= 309, 740, r1= 2.50, r2= 3.00, r3= 7.00, r4= 7.50,  &end
#
# 10          G         H1         23          C         H41              1.80       3.00          (#Switch H42 => H41)
 &rst
  ixpk= 0, nxpk= 0, iat= 309, 732, r1= 1.30, r2= 1.80, r3= 3.00, r4= 3.50,  &end
#
# 10          G         H1         23          C         H42              3.20       4.00          (#Switch H41 => H42)
 &rst
  ixpk= 0, nxpk= 0, iat= 309, 733, r1= 2.70, r2= 3.20, r3= 4.00, r4= 4.50,  &end
#
# 10          G         H1         23          C         H5               3.00       6.00
 &rst
  ixpk= 0, nxpk= 0, iat= 309, 729, r1= 2.50, r2= 3.00, r3= 6.00, r4= 6.50,  &end
#
# 12          G         H1         11          C         H41              3.00       6.00
 &rst
  ixpk= 0, nxpk= 0, iat= 374, 342, r1= 2.50, r2= 3.00, r3= 6.00, r4= 6.50,  &end
#
# 12          G         H1         12          G         H2'              4.00       7.00
 &rst
  ixpk= 0, nxpk= 0, iat= 374, 384, r1= 3.50, r2= 4.00, r3= 7.00, r4= 7.50,  &end
#
# 12          G         H1         13          A         H1'              3.00       6.00
 &rst
  ixpk= 0, nxpk= 0, iat= 374, 399, r1= 2.50, r2= 3.00, r3= 6.00, r4= 6.50,  &end
#
# 12          G         H1         13          A         H2               3.00       6.00
 &rst
  ixpk= 0, nxpk= 0, iat= 374, 411, r1= 2.50, r2= 3.00, r3= 6.00, r4= 6.50,  &end
#
# 12          G         H1         13          A         H62              1.80       4.50
 &rst
  ixpk= 0, nxpk= 0, iat= 374, 408, r1= 1.30, r2= 1.80, r3= 4.50, r4= 5.00,  &end
#
# 12          G         H1         13          A         H61              1.80       4.50
 &rst
  ixpk= 0, nxpk= 0, iat= 374, 407, r1= 1.30, r2= 1.80, r3= 4.50, r4= 5.00,  &end
#
# 12          G         H1         20          U         H3               1.80       4.50
 &rst
  ixpk= 0, nxpk= 0, iat= 374, 638, r1= 1.30, r2= 1.80, r3= 4.50, r4= 5.00,  &end
#
# 12          G         H1         20          U         H5               4.00       7.00
 &rst
  ixpk= 0, nxpk= 0, iat= 374, 634, r1= 3.50, r2= 4.00, r3= 7.00, r4= 7.50,  &end
#
# 12          G         H1         21          C         H1'              3.00       6.00
 &rst
  ixpk= 0, nxpk= 0, iat= 374, 659, r1= 2.50, r2= 3.00, r3= 6.00, r4= 6.50,  &end
#
# 12          G         H1         21          C         H2'              4.00       7.00
 &rst
  ixpk= 0, nxpk= 0, iat= 374, 675, r1= 3.50, r2= 4.00, r3= 7.00, r4= 7.50,  &end
#
# 12          G         H1         21          C         H41              1.80       3.00          (#Switch H42 => H41)
 &rst
  ixpk= 0, nxpk= 0, iat= 374, 667, r1= 1.30, r2= 1.80, r3= 3.00, r4= 3.50,  &end
#
# 12          G         H1         21          C         H42              3.20       4.00          (#Switch H41 => H42)
 &rst
  ixpk= 0, nxpk= 0, iat= 374, 668, r1= 2.70, r2= 3.20, r3= 4.00, r4= 4.50,  &end
#
# 12          G         H1         21          C         H6               4.00       7.00
 &rst
  ixpk= 0, nxpk= 0, iat= 374, 662, r1= 3.50, r2= 4.00, r3= 7.00, r4= 7.50,  &end
#
# 12          G         H1         22          G         H1'              3.00       6.00
 &rst
  ixpk= 0, nxpk= 0, iat= 374, 690, r1= 2.50, r2= 3.00, r3= 6.00, r4= 6.50,  &end
#
# 12          G         H1         22          G         H1               3.00       6.00
 &rst
  ixpk= 0, nxpk= 0, iat= 374, 699, r1= 2.50, r2= 3.00, r3= 6.00, r4= 6.50,  &end
#
# 14          U         H3         13          A         H2               3.00       6.00
 &rst
  ixpk= 0, nxpk= 0, iat= 441, 411, r1= 2.50, r2= 3.00, r3= 6.00, r4= 6.50,  &end
#
# 14          U         H3         13          A         H62              1.80       4.50
 &rst
  ixpk= 0, nxpk= 0, iat= 441, 408, r1= 1.30, r2= 1.80, r3= 4.50, r4= 5.00,  &end
#
# 14          U         H3         13          A         H61              1.80       4.50
 &rst
  ixpk= 0, nxpk= 0, iat= 441, 407, r1= 1.30, r2= 1.80, r3= 4.50, r4= 5.00,  &end
#
# 14          U         H3         14          U         H1'              3.00       6.00
 &rst
  ixpk= 0, nxpk= 0, iat= 441, 432, r1= 2.50, r2= 3.00, r3= 6.00, r4= 6.50,  &end
#
# 14          U         H3         14          U         H2'              3.00       6.00
 &rst
  ixpk= 0, nxpk= 0, iat= 441, 447, r1= 2.50, r2= 3.00, r3= 6.00, r4= 6.50,  &end
#
# 14          U         H3         14          U         H3'              4.00       7.00
 &rst
  ixpk= 0, nxpk= 0, iat= 441, 445, r1= 3.50, r2= 4.00, r3= 7.00, r4= 7.50,  &end
#
# 14          U         H3         14          U         H6               3.00       6.00
 &rst
  ixpk= 0, nxpk= 0, iat= 441, 435, r1= 2.50, r2= 3.00, r3= 6.00, r4= 6.50,  &end
#
# 14          U         H3         15          G         H1'              3.00       7.00
 &rst
  ixpk= 0, nxpk= 0, iat= 441, 462, r1= 2.50, r2= 3.00, r3= 7.00, r4= 7.50,  &end
#
# 14          U         H3         15          G         H1               1.80       4.50
 &rst
  ixpk= 0, nxpk= 0, iat= 441, 471, r1= 1.30, r2= 1.80, r3= 4.50, r4= 5.00,  &end
#
# 14          U         H3         15          G         H8               4.00       7.00
 &rst
  ixpk= 0, nxpk= 0, iat= 441, 465, r1= 3.50, r2= 4.00, r3= 7.00, r4= 7.50,  &end
#
# 14          U         H3         19          G         H1               1.80       3.00
 &rst
  ixpk= 0, nxpk= 0, iat= 441, 604, r1= 1.30, r2= 1.80, r3= 3.00, r4= 3.50,  &end
#
# 14          U         H3         19          G         H21              2.00       5.90          (#Switch H22 => H21)
 &rst
  ixpk= 0, nxpk= 0, iat= 441, 607, r1= 1.50, r2= 2.00, r3= 5.90, r4= 6.40,  &end
#
# 14          U         H3         20          U         H3               3.00       6.00
 &rst
  ixpk= 0, nxpk= 0, iat= 441, 638, r1= 2.50, r2= 3.00, r3= 6.00, r4= 6.50,  &end
#
# 14          U         H3         20          U         H1'              3.50       6.50
 &rst
  ixpk= 0, nxpk= 0, iat= 441, 629, r1= 3.00, r2= 3.50, r3= 6.50, r4= 7.00,  &end
#
# 15          G         H1         17          A         H8               1.80       4.50
 &rst
  ixpk= 0, nxpk= 0, iat= 471, 532, r1= 1.30, r2= 1.80, r3= 4.50, r4= 5.00,  &end
#
# 15          G         H1         17          A         H2'              4.00       7.00
 &rst
  ixpk= 0, nxpk= 0, iat= 471, 547, r1= 3.50, r2= 4.00, r3= 7.00, r4= 7.50,  &end
#
# 15          G         H1         18          A         H8               3.00       6.00
 &rst
  ixpk= 0, nxpk= 0, iat= 471, 565, r1= 2.50, r2= 3.00, r3= 6.00, r4= 6.50,  &end
#
# 15          G         H1         19          G         H1               4.00       7.00
 &rst
  ixpk= 0, nxpk= 0, iat= 471, 604, r1= 3.50, r2= 4.00, r3= 7.00, r4= 7.50,  &end
#
# 19          G         H1         19          G         H2'              4.00       7.00
 &rst
  ixpk= 0, nxpk= 0, iat= 604, 614, r1= 3.50, r2= 4.00, r3= 7.00, r4= 7.50,  &end
#
# 19          G         H1         19          G         H3'              4.00       7.00
 &rst
  ixpk= 0, nxpk= 0, iat= 604, 612, r1= 3.50, r2= 4.00, r3= 7.00, r4= 7.50,  &end
#
# 19          G         H1         20          U         H1'              3.00       7.00
 &rst
  ixpk= 0, nxpk= 0, iat= 604, 629, r1= 2.50, r2= 3.00, r3= 7.00, r4= 7.50,  &end
#
# 19          G         H1         20          U         H3               1.80       4.50
 &rst
  ixpk= 0, nxpk= 0, iat= 604, 638, r1= 1.30, r2= 1.80, r3= 4.50, r4= 5.00,  &end
#
# 19          G         H1         20          U         H5               3.00       6.00
 &rst
  ixpk= 0, nxpk= 0, iat= 604, 634, r1= 2.50, r2= 3.00, r3= 6.00, r4= 6.50,  &end
#
# 19          G         H1         13          A         H2               3.00       6.00
 &rst
  ixpk= 0, nxpk= 0, iat= 604, 411, r1= 2.50, r2= 3.00, r3= 6.00, r4= 6.50,  &end
#
# 19          G         H1         13          A         H62              4.00       7.00
 &rst
  ixpk= 0, nxpk= 0, iat= 604, 408, r1= 3.50, r2= 4.00, r3= 7.00, r4= 7.50,  &end
#
# 19          G         H1         13          A         H61              4.00       7.00
 &rst
  ixpk= 0, nxpk= 0, iat= 604, 407, r1= 3.50, r2= 4.00, r3= 7.00, r4= 7.50,  &end
#
# 19          G         H1         14          U         H1'              3.00       7.00
 &rst
  ixpk= 0, nxpk= 0, iat= 604, 432, r1= 2.50, r2= 3.00, r3= 7.00, r4= 7.50,  &end
#
# 19          G         H1         14          U         H2'              4.00       7.00
 &rst
  ixpk= 0, nxpk= 0, iat= 604, 447, r1= 3.50, r2= 4.00, r3= 7.00, r4= 7.50,  &end
#
# 19          G         H1         15          G         H1'              2.00       5.70
 &rst
  ixpk= 0, nxpk= 0, iat= 604, 462, r1= 1.50, r2= 2.00, r3= 5.70, r4= 6.20,  &end
#
# 19          G         H1         15          G         H8               4.00       7.00
 &rst
  ixpk= 0, nxpk= 0, iat= 604, 465, r1= 3.50, r2= 4.00, r3= 7.00, r4= 7.50,  &end
#
# 20          U         H3         19          G         H21              3.00       6.00          (#Switch H22 => H21)
 &rst
  ixpk= 0, nxpk= 0, iat= 638, 607, r1= 2.50, r2= 3.00, r3= 6.00, r4= 6.50,  &end
#
# 20          U         H3         20          U         H1'              3.00       6.00
 &rst
  ixpk= 0, nxpk= 0, iat= 638, 629, r1= 2.50, r2= 3.00, r3= 6.00, r4= 6.50,  &end
#
# 20          U         H3         20          U         H2'              3.00       6.00
 &rst
  ixpk= 0, nxpk= 0, iat= 638, 644, r1= 2.50, r2= 3.00, r3= 6.00, r4= 6.50,  &end
#
# 20          U         H3         21          C         H42              1.80       4.50
 &rst
  ixpk= 0, nxpk= 0, iat= 638, 668, r1= 1.30, r2= 1.80, r3= 4.50, r4= 5.00,  &end
#
# 20          U         H3         21          C         H41              1.80       4.50
 &rst
  ixpk= 0, nxpk= 0, iat= 638, 667, r1= 1.30, r2= 1.80, r3= 4.50, r4= 5.00,  &end
#
# 20          U         H3         21          C         H5               3.00       6.00
 &rst
  ixpk= 0, nxpk= 0, iat= 638, 664, r1= 2.50, r2= 3.00, r3= 6.00, r4= 6.50,  &end
#
# 20          U         H3         13          A         H2               2.00       3.60
 &rst
  ixpk= 0, nxpk= 0, iat= 638, 411, r1= 1.50, r2= 2.00, r3= 3.60, r4= 4.10,  &end
#
# 20          U         H3         13          A         H61              1.00       3.60          (#Switch H62 => H61)
 &rst
  ixpk= 0, nxpk= 0, iat= 638, 407, r1= 0.50, r2= 1.00, r3= 3.60, r4= 4.10,  &end
#
# 20          U         H3         13          A         H62              2.00       6.00          (#Switch H61 => H62)
 &rst
  ixpk= 0, nxpk= 0, iat= 638, 408, r1= 1.50, r2= 2.00, r3= 6.00, r4= 6.50,  &end
#
# 20          U         H3         14          U         H1'              3.00       7.00
 &rst
  ixpk= 0, nxpk= 0, iat= 638, 432, r1= 2.50, r2= 3.00, r3= 7.00, r4= 7.50,  &end
#
# 21          C         H42        20          U         H6               4.00       7.00          (#Switch H41 => H42)
 &rst
  ixpk= 0, nxpk= 0, iat= 668, 632, r1= 3.50, r2= 4.00, r3= 7.00, r4= 7.50,  &end
#
# 22          G         H1         22          G         H1'              4.00       7.00
 &rst
  ixpk= 0, nxpk= 0, iat= 699, 690, r1= 3.50, r2= 4.00, r3= 7.00, r4= 7.50,  &end
#
# 22          G         H1         22          G         H2'              4.00       7.00
 &rst
  ixpk= 0, nxpk= 0, iat= 699, 709, r1= 3.50, r2= 4.00, r3= 7.00, r4= 7.50,  &end
#
# 22          G         H1         23          C         H1'              4.00       7.00
 &rst
  ixpk= 0, nxpk= 0, iat= 699, 724, r1= 3.50, r2= 4.00, r3= 7.00, r4= 7.50,  &end
#
# 22          G         H1         23          C         H41              2.00       6.00          (#Switch H42 => H41)
 &rst
  ixpk= 0, nxpk= 0, iat= 699, 732, r1= 1.50, r2= 2.00, r3= 6.00, r4= 6.50,  &end
#
# 22          G         H1         23          C         H42              3.00       7.00          (#Switch H41 => H42)
 &rst
  ixpk= 0, nxpk= 0, iat= 699, 733, r1= 2.50, r2= 3.00, r3= 7.00, r4= 7.50,  &end
#
# 22          G         H1         11          C         H1'              2.00       6.00
 &rst
  ixpk= 0, nxpk= 0, iat= 699, 334, r1= 1.50, r2= 2.00, r3= 6.00, r4= 6.50,  &end
#
# 22          G         H1         11          C         H2'              3.00       7.00
 &rst
  ixpk= 0, nxpk= 0, iat= 699, 350, r1= 2.50, r2= 3.00, r3= 7.00, r4= 7.50,  &end
#
# 22          G         H1         11          C         H41              1.80       3.00          (#Switch H42 => H41)
 &rst
  ixpk= 0, nxpk= 0, iat= 699, 342, r1= 1.30, r2= 1.80, r3= 3.00, r4= 3.50,  &end
#
# 22          G         H1         11          C         H42              2.00       4.80          (#Switch H41 => H42)
 &rst
  ixpk= 0, nxpk= 0, iat= 699, 343, r1= 1.50, r2= 2.00, r3= 4.80, r4= 5.30,  &end
#
# 22          G         H1         11          C         H5               2.00       6.00
 &rst
  ixpk= 0, nxpk= 0, iat= 699, 339, r1= 1.50, r2= 2.00, r3= 6.00, r4= 6.50,  &end
#
# 22          G         H1         11          C         H6               3.00       7.00
 &rst
  ixpk= 0, nxpk= 0, iat= 699, 337, r1= 2.50, r2= 3.00, r3= 7.00, r4= 7.50,  &end
#
# 22          G         H1         12          G         H1'              3.00       6.00
 &rst
  ixpk= 0, nxpk= 0, iat= 699, 365, r1= 2.50, r2= 3.00, r3= 6.00, r4= 6.50,  &end
#
# 30          G         H1         30          G         H1'              4.00       7.00
 &rst
  ixpk= 0, nxpk= 0, iat= 956, 947, r1= 3.50, r2= 4.00, r3= 7.00, r4= 7.50,  &end
#
# 30          G         H1         31          G         H1               1.80       4.50
 &rst
  ixpk= 0, nxpk= 0, iat= 956, 990, r1= 1.30, r2= 1.80, r3= 4.50, r4= 5.00,  &end
#
# 30          G         H1         31          G         H1'              3.00       6.00
 &rst
  ixpk= 0, nxpk= 0, iat= 956, 981, r1= 2.50, r2= 3.00, r3= 6.00, r4= 6.50,  &end
#
# 30          G         H1         4           C         H41              3.00       7.00
 &rst
  ixpk= 0, nxpk= 0, iat= 956, 119, r1= 2.50, r2= 3.00, r3= 7.00, r4= 7.50,  &end
#
# 30          G         H1         5           C         H2'              3.00       7.00
 &rst
  ixpk= 0, nxpk= 0, iat= 956, 158, r1= 2.50, r2= 3.00, r3= 7.00, r4= 7.50,  &end
#
# 30          G         H1         5           C         H41              1.70       3.00          (#Switch H42 => H41)
 &rst
  ixpk= 0, nxpk= 0, iat= 956, 150, r1= 1.20, r2= 1.70, r3= 3.00, r4= 3.50,  &end
#
# 30          G         H1         5           C         H42              3.20       4.00          (#Switch H41 => H42)
 &rst
  ixpk= 0, nxpk= 0, iat= 956, 151, r1= 2.70, r2= 3.20, r3= 4.00, r4= 4.50,  &end
#
# 30          G         H1         5           C         H5               2.00       6.00
 &rst
  ixpk= 0, nxpk= 0, iat= 956, 147, r1= 1.50, r2= 2.00, r3= 6.00, r4= 6.50,  &end
#
# 30          G         H1         5           C         H6               3.00       7.00
 &rst
  ixpk= 0, nxpk= 0, iat= 956, 145, r1= 2.50, r2= 3.00, r3= 7.00, r4= 7.50,  &end
#
# 30          G         H1         6           G         H8               3.00       7.00
 &rst
  ixpk= 0, nxpk= 0, iat= 956, 176, r1= 2.50, r2= 3.00, r3= 7.00, r4= 7.50,  &end
#
# 31          G         H1         31          G         H2'              4.00       7.00
 &rst
  ixpk= 0, nxpk= 0, iat= 990,1000, r1= 3.50, r2= 4.00, r3= 7.00, r4= 7.50,  &end
#
# 31          G         H1         32          U         H3               1.80       4.50
 &rst
  ixpk= 0, nxpk= 0, iat= 990,1024, r1= 1.30, r2= 1.80, r3= 4.50, r4= 5.00,  &end
#
# 31          G         H1         3           G         H21              3.00       6.00          (#Switch H22 => H21)
 &rst
  ixpk= 0, nxpk= 0, iat= 990,  89, r1= 2.50, r2= 3.00, r3= 6.00, r4= 6.50,  &end
#
# 31          G         H1         4           C         H41              1.80       3.00          (#Switch H42 => H41)
 &rst
  ixpk= 0, nxpk= 0, iat= 990, 119, r1= 1.30, r2= 1.80, r3= 3.00, r4= 3.50,  &end
#
# 31          G         H1         4           C         H42              3.20       4.00          (#Switch H41 => H42)
 &rst
  ixpk= 0, nxpk= 0, iat= 990, 120, r1= 2.70, r2= 3.20, r3= 4.00, r4= 4.50,  &end
#
# 31          G         H1         4           C         H5               3.00       6.00
 &rst
  ixpk= 0, nxpk= 0, iat= 990, 116, r1= 2.50, r2= 3.00, r3= 6.00, r4= 6.50,  &end
#
# 31          G         H1         5           C         H1'              3.00       6.00
 &rst
  ixpk= 0, nxpk= 0, iat= 990, 142, r1= 2.50, r2= 3.00, r3= 6.00, r4= 6.50,  &end
#
# 31          G         H1         5           C         H41              3.00       6.00
 &rst
  ixpk= 0, nxpk= 0, iat= 990, 150, r1= 2.50, r2= 3.00, r3= 6.00, r4= 6.50,  &end
#
# 31          G         H1         5           C         H6               3.00       6.00
 &rst
  ixpk= 0, nxpk= 0, iat= 990, 145, r1= 2.50, r2= 3.00, r3= 6.00, r4= 6.50,  &end
#
# 32          U         H3         32          U         H2'              3.00       6.00
 &rst
  ixpk= 0, nxpk= 0, iat=1024,1030, r1= 2.50, r2= 3.00, r3= 6.00, r4= 6.50,  &end
#
# 32          U         H3         33          U         H1'              4.00       7.00
 &rst
  ixpk= 0, nxpk= 0, iat=1024,1045, r1= 3.50, r2= 4.00, r3= 7.00, r4= 7.50,  &end
#
# 32          U         H3         33          U         H3               2.50       5.90
 &rst
  ixpk= 0, nxpk= 0, iat=1024,1054, r1= 2.00, r2= 2.50, r3= 5.90, r4= 6.40,  &end
#
# 32          U         H3         33          U         H5               3.00       6.00
 &rst
  ixpk= 0, nxpk= 0, iat=1024,1050, r1= 2.50, r2= 3.00, r3= 6.00, r4= 6.50,  &end
#
# 32          U         H3         33          U         H6               3.00       6.00
 &rst
  ixpk= 0, nxpk= 0, iat=1024,1048, r1= 2.50, r2= 3.00, r3= 6.00, r4= 6.50,  &end
#
# 32          U         H3         2           A         H2               3.00       6.00
 &rst
  ixpk= 0, nxpk= 0, iat=1024,  56, r1= 2.50, r2= 3.00, r3= 6.00, r4= 6.50,  &end
#
# 32          U         H3         3           G         H21              1.80       4.50          (#Switch H22 => H21)
 &rst
  ixpk= 0, nxpk= 0, iat=1024,  89, r1= 1.30, r2= 1.80, r3= 4.50, r4= 5.00,  &end
#
# 32          U         H3         4           C         H1'              3.00       6.00
 &rst
  ixpk= 0, nxpk= 0, iat=1024, 111, r1= 2.50, r2= 3.00, r3= 6.00, r4= 6.50,  &end
#
# 32          U         H3         4           C         H41              1.80       4.50          (#Switch H42 => H41)
 &rst
  ixpk= 0, nxpk= 0, iat=1024, 119, r1= 1.30, r2= 1.80, r3= 4.50, r4= 5.00,  &end
#
# 32          U         H3         4           C         H42              3.00       6.00          (#Switch H41 => H42)
 &rst
  ixpk= 0, nxpk= 0, iat=1024, 120, r1= 2.50, r2= 3.00, r3= 6.00, r4= 6.50,  &end
#
# 32          U         H3         4           C         H5               4.00       7.00
 &rst
  ixpk= 0, nxpk= 0, iat=1024, 116, r1= 3.50, r2= 4.00, r3= 7.00, r4= 7.50,  &end
#
# 33          U         H3         33          U         H1'              3.00       6.00
 &rst
  ixpk= 0, nxpk= 0, iat=1054,1045, r1= 2.50, r2= 3.00, r3= 6.00, r4= 6.50,  &end
#
# 33          U         H3         33          U         H2'              4.00       7.00
 &rst
  ixpk= 0, nxpk= 0, iat=1054,1060, r1= 3.50, r2= 4.00, r3= 7.00, r4= 7.50,  &end
#
# 33          U         H3         34          C3        H1'              3.00       6.00
 &rst
  ixpk= 0, nxpk= 0, iat=1054,1075, r1= 2.50, r2= 3.00, r3= 6.00, r4= 6.50,  &end
#
# 33          U         H3         34          C3        H5               3.00       6.00
 &rst
  ixpk= 0, nxpk= 0, iat=1054,1080, r1= 2.50, r2= 3.00, r3= 6.00, r4= 6.50,  &end
#
# 33          U         H3         34          C3        H41              1.80       4.50
 &rst
  ixpk= 0, nxpk= 0, iat=1054,1083, r1= 1.30, r2= 1.80, r3= 4.50, r4= 5.00,  &end
#
# 33          U         H3         34          C3        H42              3.00       6.00
 &rst
  ixpk= 0, nxpk= 0, iat=1054,1084, r1= 2.50, r2= 3.00, r3= 6.00, r4= 6.50,  &end
#
# 33          U         H3         2           A         H2               1.80       3.60
 &rst
  ixpk= 0, nxpk= 0, iat=1054,  56, r1= 1.30, r2= 1.80, r3= 3.60, r4= 4.10,  &end
#
# 33          U         H3         2           A         H61              1.80       3.00          (#Switch H62 => H61)
 &rst
  ixpk= 0, nxpk= 0, iat=1054,  52, r1= 1.30, r2= 1.80, r3= 3.00, r4= 3.50,  &end
#
# 33          U         H3         2           A         H62              3.20       4.00          (#Switch H61 => H62)
 &rst
  ixpk= 0, nxpk= 0, iat=1054,  53, r1= 2.70, r2= 3.20, r3= 4.00, r4= 4.50,  &end
