# Supplementary material for: Molecular dynamics re-refinement of two different small RNA loop structures using the original NMR data suggest a common structure
Source: J Biomol NMR. 2012 Jun 20;53(4):321–39. doi: 10.1007/s10858-012-9642-5 (PMC3405240; doi:10.1007/s10858-012-9642-5)
Supplement: Supplementary file 2 — Supplementary material 2 (ZIP 194 kb) [file 10858_2012_9642_MOESM2_ESM.zip › ai5y-mDAR.pdb]

MODEL        1
ATOM      1 HO5' G   A   1      17.354 -17.653  -3.597  0.00  0.00
ATOM      2 O5'  G   A   1      18.002 -16.920  -3.569  0.00  0.00
ATOM      3 C5'  G   A   1      18.996 -17.211  -2.587  0.00  0.00
ATOM      4 H5'  G   A   1      19.495 -18.148  -2.839  0.00  0.00
ATOM      5 H5'' G   A   1      18.517 -17.334  -1.613  0.00  0.00
ATOM      6 C4'  G   A   1      20.059 -16.106  -2.470  0.00  0.00
ATOM      7 H4'  G   A   1      20.758 -16.385  -1.678  0.00  0.00
ATOM      8 O4'  G   A   1      20.797 -15.946  -3.682  0.00  0.00
ATOM      9 C1'  G   A   1      21.111 -14.564  -3.849  0.00  0.00
ATOM     10 H1'  G   A   1      22.188 -14.429  -3.979  0.00  0.00
ATOM     11 N9   G   A   1      20.431 -14.015  -5.051  0.00  0.00
ATOM     12 C8   G   A   1      19.352 -14.512  -5.741  0.00  0.00
ATOM     13 H8   G   A   1      18.824 -15.404  -5.428  0.00  0.00
ATOM     14 N7   G   A   1      19.039 -13.832  -6.816  0.00  0.00
ATOM     15 C5   G   A   1      19.976 -12.789  -6.831  0.00  0.00
ATOM     16 C6   G   A   1      20.188 -11.703  -7.758  0.00  0.00
ATOM     17 O6   G   A   1      19.590 -11.435  -8.800  0.00  0.00
ATOM     18 N1   G   A   1      21.227 -10.868  -7.399  0.00  0.00
ATOM     19 H1   G   A   1      21.425 -10.090  -8.011  0.00  0.00
ATOM     20 C2   G   A   1      22.001 -11.059  -6.301  0.00  0.00
ATOM     21 N2   G   A   1      22.958 -10.201  -6.079  0.00  0.00
ATOM     22 H21  G   A   1      23.075  -9.391  -6.685  0.00  0.00
ATOM     23 H22  G   A   1      23.540 -10.339  -5.270  0.00  0.00
ATOM     24 N3   G   A   1      21.858 -12.058  -5.430  0.00  0.00
ATOM     25 C4   G   A   1      20.822 -12.892  -5.746  0.00  0.00
ATOM     26 C3'  G   A   1      19.491 -14.726  -2.120  0.00  0.00
ATOM     27 H3'  G   A   1      18.621 -14.530  -2.751  0.00  0.00
ATOM     28 C2'  G   A   1      20.661 -13.841  -2.575  0.00  0.00
ATOM     29 H2'  G   A   1      20.317 -12.831  -2.794  0.00  0.00
ATOM     30 O2'  G   A   1      21.760 -13.825  -1.660  0.00  0.00
ATOM     31 HO2' G   A   1      22.287 -13.018  -1.814  0.00  0.00
ATOM     32 O3'  G   A   1      19.156 -14.587  -0.743  0.00  0.00
ATOM     33 P    A   A   2      18.123 -13.461  -0.248  0.00  0.00
ATOM     34 OP1  A   A   2      18.005 -13.581   1.227  0.00  0.00
ATOM     35 OP2  A   A   2      16.894 -13.578  -1.069  0.00  0.00
ATOM     36 O5'  A   A   2      18.808 -12.047  -0.595  0.00  0.00
ATOM     37 C5'  A   A   2      19.894 -11.546   0.170  0.00  0.00
ATOM     38 H5'  A   A   2      20.651 -12.322   0.280  0.00  0.00
ATOM     39 H5'' A   A   2      19.543 -11.270   1.166  0.00  0.00
ATOM     40 C4'  A   A   2      20.550 -10.320  -0.482  0.00  0.00
ATOM     41 H4'  A   A   2      21.400 -10.023   0.135  0.00  0.00
ATOM     42 O4'  A   A   2      21.027 -10.624  -1.795  0.00  0.00
ATOM     43 C1'  A   A   2      20.853  -9.484  -2.632  0.00  0.00
ATOM     44 H1'  A   A   2      21.791  -9.217  -3.126  0.00  0.00
ATOM     45 N9   A   A   2      19.825  -9.729  -3.674  0.00  0.00
ATOM     46 C8   A   A   2      18.829 -10.678  -3.722  0.00  0.00
ATOM     47 H8   A   A   2      18.678 -11.413  -2.944  0.00  0.00
ATOM     48 N7   A   A   2      18.084 -10.628  -4.797  0.00  0.00
ATOM     49 C5   A   A   2      18.630  -9.550  -5.509  0.00  0.00
ATOM     50 C6   A   A   2      18.349  -8.922  -6.749  0.00  0.00
ATOM     51 N6   A   A   2      17.391  -9.279  -7.583  0.00  0.00
ATOM     52 H61  A   A   2      17.306  -8.792  -8.468  0.00  0.00
ATOM     53 H62  A   A   2      16.794 -10.055  -7.347  0.00  0.00
ATOM     54 N1   A   A   2      19.084  -7.898  -7.181  0.00  0.00
ATOM     55 C2   A   A   2      20.074  -7.470  -6.412  0.00  0.00
ATOM     56 H2   A   A   2      20.602  -6.607  -6.782  0.00  0.00
ATOM     57 N3   A   A   2      20.454  -7.944  -5.230  0.00  0.00
ATOM     58 C4   A   A   2      19.688  -9.000  -4.833  0.00  0.00
ATOM     59 C3'  A   A   2      19.637  -9.096  -0.641  0.00  0.00
ATOM     60 H3'  A   A   2      18.675  -9.415  -1.043  0.00  0.00
ATOM     61 C2'  A   A   2      20.430  -8.336  -1.713  0.00  0.00
ATOM     62 H2'  A   A   2      19.804  -7.609  -2.233  0.00  0.00
ATOM     63 O2'  A   A   2      21.619  -7.728  -1.207  0.00  0.00
ATOM     64 HO2' A   A   2      21.392  -7.249  -0.391  0.00  0.00
ATOM     65 O3'  A   A   2      19.454  -8.336   0.547  0.00  0.00
ATOM     66 P    G   A   3      18.226  -7.302   0.686  0.00  0.00
ATOM     67 OP1  G   A   3      18.251  -6.766   2.069  0.00  0.00
ATOM     68 OP2  G   A   3      16.996  -7.978   0.209  0.00  0.00
ATOM     69 O5'  G   A   3      18.556  -6.102  -0.336  0.00  0.00
ATOM     70 C5'  G   A   3      19.581  -5.160  -0.047  0.00  0.00
ATOM     71 H5'  G   A   3      20.507  -5.679   0.193  0.00  0.00
ATOM     72 H5'' G   A   3      19.293  -4.577   0.829  0.00  0.00
ATOM     73 C4'  G   A   3      19.853  -4.187  -1.202  0.00  0.00
ATOM     74 H4'  G   A   3      20.685  -3.543  -0.912  0.00  0.00
ATOM     75 O4'  G   A   3      20.204  -4.875  -2.404  0.00  0.00
ATOM     76 C1'  G   A   3      19.757  -4.108  -3.523  0.00  0.00
ATOM     77 H1'  G   A   3      20.587  -3.865  -4.190  0.00  0.00
ATOM     78 N9   G   A   3      18.719  -4.826  -4.304  0.00  0.00
ATOM     79 C8   G   A   3      17.971  -5.925  -3.956  0.00  0.00
ATOM     80 H8   G   A   3      18.075  -6.418  -2.996  0.00  0.00
ATOM     81 N7   G   A   3      17.138  -6.324  -4.884  0.00  0.00
ATOM     82 C5   G   A   3      17.329  -5.400  -5.921  0.00  0.00
ATOM     83 C6   G   A   3      16.718  -5.267  -7.222  0.00  0.00
ATOM     84 O6   G   A   3      15.898  -5.989  -7.786  0.00  0.00
ATOM     85 N1   G   A   3      17.125  -4.141  -7.910  0.00  0.00
ATOM     86 H1   G   A   3      16.680  -3.945  -8.791  0.00  0.00
ATOM     87 C2   G   A   3      18.061  -3.278  -7.455  0.00  0.00
ATOM     88 N2   G   A   3      18.300  -2.230  -8.199  0.00  0.00
ATOM     89 H21  G   A   3      17.789  -2.074  -9.054  0.00  0.00
ATOM     90 H22  G   A   3      18.977  -1.566  -7.857  0.00  0.00
ATOM     91 N3   G   A   3      18.695  -3.388  -6.291  0.00  0.00
ATOM     92 C4   G   A   3      18.280  -4.468  -5.558  0.00  0.00
ATOM     93 C3'  G   A   3      18.672  -3.292  -1.590  0.00  0.00
ATOM     94 H3'  G   A   3      17.774  -3.904  -1.704  0.00  0.00
ATOM     95 C2'  G   A   3      19.172  -2.813  -2.957  0.00  0.00
ATOM     96 H2'  G   A   3      18.351  -2.437  -3.570  0.00  0.00
ATOM     97 O2'  G   A   3      20.232  -1.857  -2.865  0.00  0.00
ATOM     98 HO2' G   A   3      20.016  -1.230  -2.150  0.00  0.00
ATOM     99 O3'  G   A   3      18.451  -2.206  -0.699  0.00  0.00
ATOM    100 P    C   A   4      17.011  -1.505  -0.602  0.00  0.00
ATOM    101 OP1  C   A   4      17.136  -0.357   0.330  0.00  0.00
ATOM    102 OP2  C   A   4      16.010  -2.556  -0.304  0.00  0.00
ATOM    103 O5'  C   A   4      16.706  -0.941  -2.079  0.00  0.00
ATOM    104 C5'  C   A   4      17.392   0.190  -2.601  0.00  0.00
ATOM    105 H5'  C   A   4      18.467   0.018  -2.587  0.00  0.00
ATOM    106 H5'' C   A   4      17.184   1.058  -1.973  0.00  0.00
ATOM    107 C4'  C   A   4      16.969   0.523  -4.039  0.00  0.00
ATOM    108 H4'  C   A   4      17.559   1.376  -4.380  0.00  0.00
ATOM    109 O4'  C   A   4      17.174  -0.562  -4.945  0.00  0.00
ATOM    110 C1'  C   A   4      16.150  -0.538  -5.943  0.00  0.00
ATOM    111 H1'  C   A   4      16.598  -0.449  -6.938  0.00  0.00
ATOM    112 N1   C   A   4      15.310  -1.775  -5.923  0.00  0.00
ATOM    113 C6   C   A   4      15.286  -2.631  -4.847  0.00  0.00
ATOM    114 H6   C   A   4      15.878  -2.412  -3.966  0.00  0.00
ATOM    115 C5   C   A   4      14.535  -3.760  -4.891  0.00  0.00
ATOM    116 H5   C   A   4      14.526  -4.433  -4.048  0.00  0.00
ATOM    117 C4   C   A   4      13.791  -4.009  -6.076  0.00  0.00
ATOM    118 N4   C   A   4      13.058  -5.079  -6.186  0.00  0.00
ATOM    119 H41  C   A   4      12.569  -5.235  -7.061  0.00  0.00
ATOM    120 H42  C   A   4      13.058  -5.761  -5.451  0.00  0.00
ATOM    121 N3   C   A   4      13.799  -3.203  -7.117  0.00  0.00
ATOM    122 C2   C   A   4      14.551  -2.079  -7.062  0.00  0.00
ATOM    123 O2   C   A   4      14.538  -1.351  -8.052  0.00  0.00
ATOM    124 C3'  C   A   4      15.491   0.891  -4.162  0.00  0.00
ATOM    125 H3'  C   A   4      14.888   0.155  -3.627  0.00  0.00
ATOM    126 C2'  C   A   4      15.310   0.717  -5.675  0.00  0.00
ATOM    127 H2'  C   A   4      14.259   0.572  -5.933  0.00  0.00
ATOM    128 O2'  C   A   4      15.880   1.788  -6.426  0.00  0.00
ATOM    129 HO2' C   A   4      15.636   2.626  -5.996  0.00  0.00
ATOM    130 O3'  C   A   4      15.213   2.210  -3.712  0.00  0.00
ATOM    131 P    C   A   5      13.755   2.604  -3.172  0.00  0.00
ATOM    132 OP1  C   A   5      13.795   4.030  -2.765  0.00  0.00
ATOM    133 OP2  C   A   5      13.334   1.588  -2.177  0.00  0.00
ATOM    134 O5'  C   A   5      12.810   2.458  -4.462  0.00  0.00
ATOM    135 C5'  C   A   5      12.822   3.434  -5.492  0.00  0.00
ATOM    136 H5'  C   A   5      13.835   3.564  -5.870  0.00  0.00
ATOM    137 H5'' C   A   5      12.483   4.391  -5.093  0.00  0.00
ATOM    138 C4'  C   A   5      11.912   3.045  -6.662  0.00  0.00
ATOM    139 H4'  C   A   5      11.983   3.817  -7.429  0.00  0.00
ATOM    140 O4'  C   A   5      12.278   1.789  -7.234  0.00  0.00
ATOM    141 C1'  C   A   5      11.108   1.184  -7.782  0.00  0.00
ATOM    142 H1'  C   A   5      11.223   1.078  -8.865  0.00  0.00
ATOM    143 N1   C   A   5      10.832  -0.165  -7.205  0.00  0.00
ATOM    144 C6   C   A   5      11.386  -0.593  -6.021  0.00  0.00
ATOM    145 H6   C   A   5      12.051   0.060  -5.467  0.00  0.00
ATOM    146 C5   C   A   5      11.105  -1.834  -5.550  0.00  0.00
ATOM    147 H5   C   A   5      11.543  -2.171  -4.622  0.00  0.00
ATOM    148 C4   C   A   5      10.232  -2.646  -6.323  0.00  0.00
ATOM    149 N4   C   A   5       9.929  -3.854  -5.945  0.00  0.00
ATOM    150 H41  C   A   5       9.321  -4.405  -6.540  0.00  0.00
ATOM    151 H42  C   A   5      10.329  -4.229  -5.107  0.00  0.00
ATOM    152 N3   C   A   5       9.686  -2.254  -7.454  0.00  0.00
ATOM    153 C2   C   A   5       9.962  -1.010  -7.905  0.00  0.00
ATOM    154 O2   C   A   5       9.413  -0.661  -8.949  0.00  0.00
ATOM    155 C3'  C   A   5      10.441   2.898  -6.269  0.00  0.00
ATOM    156 H3'  C   A   5      10.370   2.250  -5.395  0.00  0.00
ATOM    157 C2'  C   A   5       9.942   2.143  -7.509  0.00  0.00
ATOM    158 H2'  C   A   5       9.019   1.609  -7.284  0.00  0.00
ATOM    159 O2'  C   A   5       9.796   2.964  -8.669  0.00  0.00
ATOM    160 HO2' C   A   5       9.097   2.585  -9.232  0.00  0.00
ATOM    161 O3'  C   A   5       9.783   4.134  -6.014  0.00  0.00
ATOM    162 P    G   A   6       8.386   4.182  -5.217  0.00  0.00
ATOM    163 OP1  G   A   6       8.014   5.609  -5.051  0.00  0.00
ATOM    164 OP2  G   A   6       8.512   3.337  -4.005  0.00  0.00
ATOM    165 O5'  G   A   6       7.308   3.487  -6.187  0.00  0.00
ATOM    166 C5'  G   A   6       6.944   4.101  -7.413  0.00  0.00
ATOM    167 H5'  G   A   6       7.837   4.422  -7.948  0.00  0.00
ATOM    168 H5'' G   A   6       6.344   4.989  -7.206  0.00  0.00
ATOM    169 C4'  G   A   6       6.138   3.169  -8.326  0.00  0.00
ATOM    170 H4'  G   A   6       5.951   3.689  -9.267  0.00  0.00
ATOM    171 O4'  G   A   6       6.865   1.968  -8.601  0.00  0.00
ATOM    172 C1'  G   A   6       5.945   0.888  -8.737  0.00  0.00
ATOM    173 H1'  G   A   6       6.073   0.389  -9.701  0.00  0.00
ATOM    174 N9   G   A   6       6.104  -0.129  -7.667  0.00  0.00
ATOM    175 C8   G   A   6       6.756  -0.054  -6.460  0.00  0.00
ATOM    176 H8   G   A   6       7.266   0.842  -6.128  0.00  0.00
ATOM    177 N7   G   A   6       6.704  -1.156  -5.753  0.00  0.00
ATOM    178 C5   G   A   6       5.935  -2.025  -6.540  0.00  0.00
ATOM    179 C6   G   A   6       5.479  -3.382  -6.334  0.00  0.00
ATOM    180 O6   G   A   6       5.686  -4.147  -5.392  0.00  0.00
ATOM    181 N1   G   A   6       4.683  -3.857  -7.358  0.00  0.00
ATOM    182 H1   G   A   6       4.320  -4.794  -7.275  0.00  0.00
ATOM    183 C2   G   A   6       4.357  -3.132  -8.455  0.00  0.00
ATOM    184 N2   G   A   6       3.554  -3.673  -9.326  0.00  0.00
ATOM    185 H21  G   A   6       3.173  -4.606  -9.177  0.00  0.00
ATOM    186 H22  G   A   6       3.349  -3.143 -10.155  0.00  0.00
ATOM    187 N3   G   A   6       4.762  -1.892  -8.694  0.00  0.00
ATOM    188 C4   G   A   6       5.552  -1.388  -7.701  0.00  0.00
ATOM    189 C3'  G   A   6       4.792   2.706  -7.760  0.00  0.00
ATOM    190 H3'  G   A   6       4.925   2.377  -6.728  0.00  0.00
ATOM    191 C2'  G   A   6       4.547   1.502  -8.678  0.00  0.00
ATOM    192 H2'  G   A   6       3.820   0.814  -8.246  0.00  0.00
ATOM    193 O2'  G   A   6       4.182   1.874 -10.008  0.00  0.00
ATOM    194 HO2' G   A   6       3.548   2.612  -9.955  0.00  0.00
ATOM    195 O3'  G   A   6       3.763   3.683  -7.870  0.00  0.00
ATOM    196 P    U   A   7       2.456   3.631  -6.936  0.00  0.00
ATOM    197 OP1  U   A   7       1.611   4.798  -7.287  0.00  0.00
ATOM    198 OP2  U   A   7       2.902   3.471  -5.531  0.00  0.00
ATOM    199 O5'  U   A   7       1.672   2.289  -7.355  0.00  0.00
ATOM    200 C5'  U   A   7       1.005   2.180  -8.605  0.00  0.00
ATOM    201 H5'  U   A   7       1.680   2.456  -9.413  0.00  0.00
ATOM    202 H5'' U   A   7       0.160   2.871  -8.625  0.00  0.00
ATOM    203 C4'  U   A   7       0.482   0.763  -8.873  0.00  0.00
ATOM    204 H4'  U   A   7       0.037   0.741  -9.870  0.00  0.00
ATOM    205 O4'  U   A   7       1.540  -0.196  -8.821  0.00  0.00
ATOM    206 C1'  U   A   7       1.036  -1.424  -8.297  0.00  0.00
ATOM    207 H1'  U   A   7       1.221  -2.234  -9.007  0.00  0.00
ATOM    208 N1   U   A   7       1.644  -1.804  -6.986  0.00  0.00
ATOM    209 C6   U   A   7       2.341  -0.914  -6.193  0.00  0.00
ATOM    210 H6   U   A   7       2.494   0.099  -6.534  0.00  0.00
ATOM    211 C5   U   A   7       2.833  -1.297  -4.982  0.00  0.00
ATOM    212 H5   U   A   7       3.372  -0.589  -4.368  0.00  0.00
ATOM    213 C4   U   A   7       2.646  -2.641  -4.480  0.00  0.00
ATOM    214 O4   U   A   7       3.024  -3.074  -3.395  0.00  0.00
ATOM    215 N3   U   A   7       1.986  -3.472  -5.345  0.00  0.00
ATOM    216 H3   U   A   7       1.810  -4.413  -5.032  0.00  0.00
ATOM    217 C2   U   A   7       1.458  -3.125  -6.565  0.00  0.00
ATOM    218 O2   U   A   7       0.850  -3.971  -7.217  0.00  0.00
ATOM    219 C3'  U   A   7      -0.567   0.262  -7.873  0.00  0.00
ATOM    220 H3'  U   A   7      -0.233   0.479  -6.857  0.00  0.00
ATOM    221 C2'  U   A   7      -0.478  -1.243  -8.151  0.00  0.00
ATOM    222 H2'  U   A   7      -0.884  -1.822  -7.321  0.00  0.00
ATOM    223 O2'  U   A   7      -1.091  -1.623  -9.385  0.00  0.00
ATOM    224 HO2' U   A   7      -1.962  -1.190  -9.440  0.00  0.00
ATOM    225 O3'  U   A   7      -1.873   0.770  -8.105  0.00  0.00
ATOM    226 P    A   A   8      -2.968   0.791  -6.930  0.00  0.00
ATOM    227 OP1  A   A   8      -4.201   1.403  -7.486  0.00  0.00
ATOM    228 OP2  A   A   8      -2.346   1.406  -5.735  0.00  0.00
ATOM    229 O5'  A   A   8      -3.267  -0.756  -6.589  0.00  0.00
ATOM    230 C5'  A   A   8      -4.088  -1.556  -7.429  0.00  0.00
ATOM    231 H5'  A   A   8      -3.670  -1.592  -8.434  0.00  0.00
ATOM    232 H5'' A   A   8      -5.083  -1.113  -7.493  0.00  0.00
ATOM    233 C4'  A   A   8      -4.240  -2.994  -6.909  0.00  0.00
ATOM    234 H4'  A   A   8      -4.850  -3.552  -7.619  0.00  0.00
ATOM    235 O4'  A   A   8      -2.979  -3.653  -6.777  0.00  0.00
ATOM    236 C1'  A   A   8      -3.039  -4.541  -5.659  0.00  0.00
ATOM    237 H1'  A   A   8      -2.792  -5.563  -5.956  0.00  0.00
ATOM    238 N9   A   A   8      -2.094  -4.109  -4.599  0.00  0.00
ATOM    239 C8   A   A   8      -1.428  -2.916  -4.459  0.00  0.00
ATOM    240 H8   A   A   8      -1.544  -2.101  -5.170  0.00  0.00
ATOM    241 N7   A   A   8      -0.655  -2.848  -3.404  0.00  0.00
ATOM    242 C5   A   A   8      -0.857  -4.092  -2.782  0.00  0.00
ATOM    243 C6   A   A   8      -0.404  -4.710  -1.586  0.00  0.00
ATOM    244 N6   A   A   8       0.417  -4.158  -0.716  0.00  0.00
ATOM    245 H61  A   A   8       0.638  -4.652   0.134  0.00  0.00
ATOM    246 H62  A   A   8       0.792  -3.242  -0.902  0.00  0.00
ATOM    247 N1   A   A   8      -0.851  -5.913  -1.213  0.00  0.00
ATOM    248 C2   A   A   8      -1.711  -6.527  -2.015  0.00  0.00
ATOM    249 H2   A   A   8      -2.166  -7.464  -1.652  0.00  0.00
ATOM    250 N3   A   A   8      -2.206  -6.090  -3.167  0.00  0.00
ATOM    251 C4   A   A   8      -1.738  -4.855  -3.498  0.00  0.00
ATOM    252 C3'  A   A   8      -4.910  -3.089  -5.535  0.00  0.00
ATOM    253 H3'  A   A   8      -4.460  -2.359  -4.859  0.00  0.00
ATOM    254 C2'  A   A   8      -4.480  -4.506  -5.142  0.00  0.00
ATOM    255 H2'  A   A   8      -4.524  -4.643  -4.061  0.00  0.00
ATOM    256 O2'  A   A   8      -5.226  -5.520  -5.818  0.00  0.00
ATOM    257 HO2' A   A   8      -6.166  -5.259  -5.814  0.00  0.00
ATOM    258 O3'  A   A   8      -6.327  -2.964  -5.569  0.00  0.00
ATOM    259 P    U   A   9      -7.128  -2.365  -4.314  0.00  0.00
ATOM    260 OP1  U   A   9      -8.577  -2.516  -4.595  0.00  0.00
ATOM    261 OP2  U   A   9      -6.594  -1.011  -4.038  0.00  0.00
ATOM    262 O5'  U   A   9      -6.741  -3.308  -3.066  0.00  0.00
ATOM    263 C5'  U   A   9      -7.285  -4.612  -2.918  0.00  0.00
ATOM    264 H5'  U   A   9      -7.088  -5.197  -3.817  0.00  0.00
ATOM    265 H5'' U   A   9      -8.366  -4.543  -2.789  0.00  0.00
ATOM    266 C4'  U   A   9      -6.695  -5.362  -1.712  0.00  0.00
ATOM    267 H4'  U   A   9      -7.107  -6.373  -1.712  0.00  0.00
ATOM    268 O4'  U   A   9      -5.271  -5.457  -1.772  0.00  0.00
ATOM    269 C1'  U   A   9      -4.737  -5.389  -0.447  0.00  0.00
ATOM    270 H1'  U   A   9      -4.131  -6.276  -0.246  0.00  0.00
ATOM    271 N1   U   A   9      -3.880  -4.181  -0.235  0.00  0.00
ATOM    272 C6   U   A   9      -3.898  -3.109  -1.105  0.00  0.00
ATOM    273 H6   U   A   9      -4.553  -3.127  -1.966  0.00  0.00
ATOM    274 C5   U   A   9      -3.100  -2.030  -0.897  0.00  0.00
ATOM    275 H5   U   A   9      -3.123  -1.198  -1.586  0.00  0.00
ATOM    276 C4   U   A   9      -2.200  -1.955   0.232  0.00  0.00
ATOM    277 O4   U   A   9      -1.457  -1.010   0.483  0.00  0.00
ATOM    278 N3   U   A   9      -2.227  -3.057   1.054  0.00  0.00
ATOM    279 H3   U   A   9      -1.584  -3.060   1.827  0.00  0.00
ATOM    280 C2   U   A   9      -3.029  -4.169   0.882  0.00  0.00
ATOM    281 O2   U   A   9      -2.980  -5.084   1.704  0.00  0.00
ATOM    282 C3'  U   A   9      -7.020  -4.728  -0.356  0.00  0.00
ATOM    283 H3'  U   A   9      -6.848  -3.651  -0.407  0.00  0.00
ATOM    284 C2'  U   A   9      -5.941  -5.401   0.501  0.00  0.00
ATOM    285 H2'  U   A   9      -5.748  -4.835   1.414  0.00  0.00
ATOM    286 O2'  U   A   9      -6.250  -6.763   0.798  0.00  0.00
ATOM    287 HO2' U   A   9      -7.210  -6.827   0.958  0.00  0.00
ATOM    288 O3'  U   A   9      -8.332  -5.029   0.105  0.00  0.00
ATOM    289 P    G   A  10      -9.099  -4.068   1.140  0.00  0.00
ATOM    290 OP1  G   A  10     -10.435  -4.662   1.388  0.00  0.00
ATOM    291 OP2  G   A  10      -9.023  -2.682   0.620  0.00  0.00
ATOM    292 O5'  G   A  10      -8.253  -4.123   2.509  0.00  0.00
ATOM    293 C5'  G   A  10      -8.238  -5.282   3.332  0.00  0.00
ATOM    294 H5'  G   A  10      -7.846  -6.128   2.769  0.00  0.00
ATOM    295 H5'' G   A  10      -9.255  -5.525   3.642  0.00  0.00
ATOM    296 C4'  G   A  10      -7.378  -5.095   4.590  0.00  0.00
ATOM    297 H4'  G   A  10      -7.282  -6.064   5.085  0.00  0.00
ATOM    298 O4'  G   A  10      -6.068  -4.612   4.286  0.00  0.00
ATOM    299 C1'  G   A  10      -5.673  -3.678   5.292  0.00  0.00
ATOM    300 H1'  G   A  10      -4.697  -3.941   5.707  0.00  0.00
ATOM    301 N9   G   A  10      -5.584  -2.305   4.728  0.00  0.00
ATOM    302 C8   G   A  10      -5.924  -1.860   3.472  0.00  0.00
ATOM    303 H8   G   A  10      -6.397  -2.497   2.737  0.00  0.00
ATOM    304 N7   G   A  10      -5.613  -0.612   3.238  0.00  0.00
ATOM    305 C5   G   A  10      -5.033  -0.186   4.439  0.00  0.00
ATOM    306 C6   G   A  10      -4.463   1.079   4.832  0.00  0.00
ATOM    307 O6   G   A  10      -4.331   2.112   4.174  0.00  0.00
ATOM    308 N1   G   A  10      -4.008   1.097   6.135  0.00  0.00
ATOM    309 H1   G   A  10      -3.604   1.960   6.468  0.00  0.00
ATOM    310 C2   G   A  10      -4.086   0.034   6.972  0.00  0.00
ATOM    311 N2   G   A  10      -3.664   0.197   8.196  0.00  0.00
ATOM    312 H21  G   A  10      -3.303   1.098   8.506  0.00  0.00
ATOM    313 H22  G   A  10      -3.730  -0.592   8.814  0.00  0.00
ATOM    314 N3   G   A  10      -4.585  -1.155   6.650  0.00  0.00
ATOM    315 C4   G   A  10      -5.043  -1.209   5.363  0.00  0.00
ATOM    316 C3'  G   A  10      -7.979  -4.114   5.601  0.00  0.00
ATOM    317 H3'  G   A  10      -8.349  -3.232   5.074  0.00  0.00
ATOM    318 C2'  G   A  10      -6.721  -3.761   6.404  0.00  0.00
ATOM    319 H2'  G   A  10      -6.839  -2.811   6.929  0.00  0.00
ATOM    320 O2'  G   A  10      -6.325  -4.802   7.298  0.00  0.00
ATOM    321 HO2' G   A  10      -7.128  -5.167   7.711  0.00  0.00
ATOM    322 O3'  G   A  10      -8.989  -4.702   6.413  0.00  0.00
ATOM    323 P    C   A  11     -10.117  -3.806   7.118  0.00  0.00
ATOM    324 OP1  C   A  11     -11.011  -4.723   7.870  0.00  0.00
ATOM    325 OP2  C   A  11     -10.713  -2.922   6.089  0.00  0.00
ATOM    326 O5'  C   A  11      -9.334  -2.876   8.172  0.00  0.00
ATOM    327 C5'  C   A  11      -8.816  -3.398   9.388  0.00  0.00
ATOM    328 H5'  C   A  11      -8.133  -4.221   9.180  0.00  0.00
ATOM    329 H5'' C   A  11      -9.636  -3.785   9.995  0.00  0.00
ATOM    330 C4'  C   A  11      -8.068  -2.335  10.205  0.00  0.00
ATOM    331 H4'  C   A  11      -7.665  -2.807  11.103  0.00  0.00
ATOM    332 O4'  C   A  11      -6.988  -1.759   9.469  0.00  0.00
ATOM    333 C1'  C   A  11      -6.843  -0.392   9.852  0.00  0.00
ATOM    334 H1'  C   A  11      -5.840  -0.230  10.256  0.00  0.00
ATOM    335 N1   C   A  11      -7.041   0.547   8.702  0.00  0.00
ATOM    336 C6   C   A  11      -7.672   0.169   7.540  0.00  0.00
ATOM    337 H6   C   A  11      -8.075  -0.831   7.443  0.00  0.00
ATOM    338 C5   C   A  11      -7.772   1.040   6.503  0.00  0.00
ATOM    339 H5   C   A  11      -8.263   0.737   5.591  0.00  0.00
ATOM    340 C4   C   A  11      -7.205   2.331   6.674  0.00  0.00
ATOM    341 N4   C   A  11      -7.235   3.201   5.705  0.00  0.00
ATOM    342 H41  C   A  11      -6.777   4.094   5.849  0.00  0.00
ATOM    343 H42  C   A  11      -7.675   2.966   4.834  0.00  0.00
ATOM    344 N3   C   A  11      -6.584   2.710   7.772  0.00  0.00
ATOM    345 C2   C   A  11      -6.511   1.841   8.808  0.00  0.00
ATOM    346 O2   C   A  11      -5.961   2.235   9.835  0.00  0.00
ATOM    347 C3'  C   A  11      -8.950  -1.165  10.645  0.00  0.00
ATOM    348 H3'  C   A  11      -9.536  -0.819   9.792  0.00  0.00
ATOM    349 C2'  C   A  11      -7.858  -0.136  10.972  0.00  0.00
ATOM    350 H2'  C   A  11      -8.254   0.875  10.928  0.00  0.00
ATOM    351 O2'  C   A  11      -7.196  -0.371  12.216  0.00  0.00
ATOM    352 HO2' C   A  11      -6.975   0.489  12.620  0.00  0.00
ATOM    353 O3'  C   A  11      -9.806  -1.486  11.737  0.00  0.00
ATOM    354 P    G   A  12     -11.061  -0.556  12.111  0.00  0.00
ATOM    355 OP1  G   A  12     -11.795  -1.219  13.219  0.00  0.00
ATOM    356 OP2  G   A  12     -11.796  -0.243  10.862  0.00  0.00
ATOM    357 O5'  G   A  12     -10.435   0.819  12.665  0.00  0.00
ATOM    358 C5'  G   A  12      -9.820   0.886  13.943  0.00  0.00
ATOM    359 H5'  G   A  12      -9.073   0.095  14.032  0.00  0.00
ATOM    360 H5'' G   A  12     -10.572   0.729  14.717  0.00  0.00
ATOM    361 C4'  G   A  12      -9.135   2.237  14.189  0.00  0.00
ATOM    362 H4'  G   A  12      -8.653   2.205  15.167  0.00  0.00
ATOM    363 O4'  G   A  12      -8.141   2.515  13.201  0.00  0.00
ATOM    364 C1'  G   A  12      -8.146   3.914  12.924  0.00  0.00
ATOM    365 H1'  G   A  12      -7.146   4.336  13.048  0.00  0.00
ATOM    366 N9   G   A  12      -8.585   4.174  11.530  0.00  0.00
ATOM    367 C8   G   A  12      -9.252   3.353  10.654  0.00  0.00
ATOM    368 H8   G   A  12      -9.651   2.392  10.946  0.00  0.00
ATOM    369 N7   G   A  12      -9.334   3.816   9.434  0.00  0.00
ATOM    370 C5   G   A  12      -8.730   5.078   9.524  0.00  0.00
ATOM    371 C6   G   A  12      -8.505   6.106   8.539  0.00  0.00
ATOM    372 O6   G   A  12      -8.717   6.091   7.327  0.00  0.00
ATOM    373 N1   G   A  12      -7.974   7.265   9.069  0.00  0.00
ATOM    374 H1   G   A  12      -7.845   8.044   8.439  0.00  0.00
ATOM    375 C2   G   A  12      -7.643   7.414  10.374  0.00  0.00
ATOM    376 N2   G   A  12      -7.211   8.586  10.755  0.00  0.00
ATOM    377 H21  G   A  12      -7.185   9.364  10.101  0.00  0.00
ATOM    378 H22  G   A  12      -6.966   8.702  11.723  0.00  0.00
ATOM    379 N3   G   A  12      -7.766   6.472  11.303  0.00  0.00
ATOM    380 C4   G   A  12      -8.325   5.323  10.819  0.00  0.00
ATOM    381 C3'  G   A  12     -10.091   3.436  14.177  0.00  0.00
ATOM    382 H3'  G   A  12     -10.765   3.349  13.322  0.00  0.00
ATOM    383 C2'  G   A  12      -9.087   4.569  13.935  0.00  0.00
ATOM    384 H2'  G   A  12      -9.573   5.455  13.523  0.00  0.00
ATOM    385 O2'  G   A  12      -8.327   4.897  15.099  0.00  0.00
ATOM    386 HO2' G   A  12      -8.937   4.949  15.856  0.00  0.00
ATOM    387 O3'  G   A  12     -10.812   3.601  15.391  0.00  0.00
ATOM    388 P    A   A  13     -12.219   4.371  15.411  0.00  0.00
ATOM    389 OP1  A   A  13     -12.722   4.339  16.807  0.00  0.00
ATOM    390 OP2  A   A  13     -13.070   3.808  14.336  0.00  0.00
ATOM    391 O5'  A   A  13     -11.874   5.894  15.020  0.00  0.00
ATOM    392 C5'  A   A  13     -11.296   6.792  15.957  0.00  0.00
ATOM    393 H5'  A   A  13     -10.348   6.393  16.320  0.00  0.00
ATOM    394 H5'' A   A  13     -11.966   6.906  16.810  0.00  0.00
ATOM    395 C4'  A   A  13     -11.046   8.182  15.353  0.00  0.00
ATOM    396 H4'  A   A  13     -10.642   8.823  16.139  0.00  0.00
ATOM    397 O4'  A   A  13     -10.106   8.137  14.282  0.00  0.00
ATOM    398 C1'  A   A  13     -10.501   9.065  13.277  0.00  0.00
ATOM    399 H1'  A   A  13      -9.686   9.759  13.050  0.00  0.00
ATOM    400 N9   A   A  13     -10.858   8.354  12.026  0.00  0.00
ATOM    401 C8   A   A  13     -11.254   7.051  11.834  0.00  0.00
ATOM    402 H8   A   A  13     -11.366   6.354  12.629  0.00  0.00
ATOM    403 N7   A   A  13     -11.438   6.725  10.580  0.00  0.00
ATOM    404 C5   A   A  13     -11.163   7.916   9.895  0.00  0.00
ATOM    405 C6   A   A  13     -11.144   8.316   8.534  0.00  0.00
ATOM    406 N6   A   A  13     -11.433   7.544   7.505  0.00  0.00
ATOM    407 H61  A   A  13     -11.316   7.897   6.563  0.00  0.00
ATOM    408 H62  A   A  13     -11.714   6.591   7.672  0.00  0.00
ATOM    409 N1   A   A  13     -10.830   9.564   8.192  0.00  0.00
ATOM    410 C2   A   A  13     -10.523  10.421   9.155  0.00  0.00
ATOM    411 H2   A   A  13     -10.258  11.426   8.836  0.00  0.00
ATOM    412 N3   A   A  13     -10.491  10.197  10.462  0.00  0.00
ATOM    413 C4   A   A  13     -10.821   8.912  10.771  0.00  0.00
ATOM    414 C3'  A   A  13     -12.310   8.849  14.798  0.00  0.00
ATOM    415 H3'  A   A  13     -12.888   8.108  14.241  0.00  0.00
ATOM    416 C2'  A   A  13     -11.698   9.857  13.814  0.00  0.00
ATOM    417 H2'  A   A  13     -12.403  10.094  13.015  0.00  0.00
ATOM    418 O2'  A   A  13     -11.218  11.059  14.424  0.00  0.00
ATOM    419 HO2' A   A  13     -10.769  10.846  15.262  0.00  0.00
ATOM    420 O3'  A   A  13     -13.102   9.466  15.804  0.00  0.00
ATOM    421 P    U   A  14     -14.695   9.557  15.648  0.00  0.00
ATOM    422 OP1  U   A  14     -15.213  10.344  16.794  0.00  0.00
ATOM    423 OP2  U   A  14     -15.213   8.183  15.440  0.00  0.00
ATOM    424 O5'  U   A  14     -14.951  10.385  14.291  0.00  0.00
ATOM    425 C5'  U   A  14     -14.804  11.798  14.246  0.00  0.00
ATOM    426 H5'  U   A  14     -13.803  12.075  14.580  0.00  0.00
ATOM    427 H5'' U   A  14     -15.531  12.262  14.914  0.00  0.00
ATOM    428 C4'  U   A  14     -15.019  12.351  12.830  0.00  0.00
ATOM    429 H4'  U   A  14     -14.934  13.439  12.864  0.00  0.00
ATOM    430 O4'  U   A  14     -14.032  11.846  11.936  0.00  0.00
ATOM    431 C1'  U   A  14     -14.591  11.761  10.630  0.00  0.00
ATOM    432 H1'  U   A  14     -14.065  12.456   9.969  0.00  0.00
ATOM    433 N1   U   A  14     -14.475  10.388  10.063  0.00  0.00
ATOM    434 C6   U   A  14     -14.517   9.258  10.855  0.00  0.00
ATOM    435 H6   U   A  14     -14.541   9.349  11.935  0.00  0.00
ATOM    436 C5   U   A  14     -14.512   8.022  10.297  0.00  0.00
ATOM    437 H5   U   A  14     -14.569   7.146  10.924  0.00  0.00
ATOM    438 C4   U   A  14     -14.410   7.832   8.868  0.00  0.00
ATOM    439 O4   U   A  14     -14.325   6.752   8.297  0.00  0.00
ATOM    440 N3   U   A  14     -14.374   9.000   8.143  0.00  0.00
ATOM    441 H3   U   A  14     -14.269   8.913   7.143  0.00  0.00
ATOM    442 C2   U   A  14     -14.401  10.272   8.669  0.00  0.00
ATOM    443 O2   U   A  14     -14.361  11.241   7.910  0.00  0.00
ATOM    444 C3'  U   A  14     -16.380  12.002  12.212  0.00  0.00
ATOM    445 H3'  U   A  14     -16.614  10.957  12.399  0.00  0.00
ATOM    446 C2'  U   A  14     -16.057  12.206  10.724  0.00  0.00
ATOM    447 H2'  U   A  14     -16.709  11.592  10.099  0.00  0.00
ATOM    448 O2'  U   A  14     -16.122  13.579  10.340  0.00  0.00
ATOM    449 HO2' U   A  14     -16.942  13.958  10.706  0.00  0.00
ATOM    450 O3'  U   A  14     -17.457  12.819  12.649  0.00  0.00
ATOM    451 P    G   A  15     -18.950  12.228  12.697  0.00  0.00
ATOM    452 OP1  G   A  15     -19.857  13.331  13.100  0.00  0.00
ATOM    453 OP2  G   A  15     -18.932  10.989  13.511  0.00  0.00
ATOM    454 O5'  G   A  15     -19.273  11.815  11.171  0.00  0.00
ATOM    455 C5'  G   A  15     -19.727  12.779  10.231  0.00  0.00
ATOM    456 H5'  G   A  15     -19.036  13.621  10.208  0.00  0.00
ATOM    457 H5'' G   A  15     -20.705  13.150  10.543  0.00  0.00
ATOM    458 C4'  G   A  15     -19.856  12.216   8.809  0.00  0.00
ATOM    459 H4'  G   A  15     -20.215  13.020   8.162  0.00  0.00
ATOM    460 O4'  G   A  15     -18.611  11.748   8.297  0.00  0.00
ATOM    461 C1'  G   A  15     -18.879  10.713   7.353  0.00  0.00
ATOM    462 H1'  G   A  15     -18.527  10.976   6.353  0.00  0.00
ATOM    463 N9   G   A  15     -18.211   9.451   7.761  0.00  0.00
ATOM    464 C8   G   A  15     -18.154   8.830   8.988  0.00  0.00
ATOM    465 H8   G   A  15     -18.471   9.310   9.905  0.00  0.00
ATOM    466 N7   G   A  15     -17.714   7.599   8.944  0.00  0.00
ATOM    467 C5   G   A  15     -17.436   7.388   7.583  0.00  0.00
ATOM    468 C6   G   A  15     -16.953   6.236   6.850  0.00  0.00
ATOM    469 O6   G   A  15     -16.715   5.091   7.245  0.00  0.00
ATOM    470 N1   G   A  15     -16.726   6.501   5.513  0.00  0.00
ATOM    471 H1   G   A  15     -16.339   5.774   4.930  0.00  0.00
ATOM    472 C2   G   A  15     -16.970   7.699   4.935  0.00  0.00
ATOM    473 N2   G   A  15     -16.734   7.779   3.661  0.00  0.00
ATOM    474 H21  G   A  15     -16.259   6.993   3.222  0.00  0.00
ATOM    475 H22  G   A  15     -16.911   8.651   3.182  0.00  0.00
ATOM    476 N3   G   A  15     -17.468   8.765   5.548  0.00  0.00
ATOM    477 C4   G   A  15     -17.677   8.547   6.877  0.00  0.00
ATOM    478 C3'  G   A  15     -20.823  11.037   8.669  0.00  0.00
ATOM    479 H3'  G   A  15     -20.591  10.283   9.422  0.00  0.00
ATOM    480 C2'  G   A  15     -20.402  10.528   7.287  0.00  0.00
ATOM    481 H2'  G   A  15     -20.679   9.479   7.152  0.00  0.00
ATOM    482 O2'  G   A  15     -20.935  11.340   6.237  0.00  0.00
ATOM    483 HO2' G   A  15     -21.877  11.490   6.438  0.00  0.00
ATOM    484 O3'  G   A  15     -22.193  11.411   8.707  0.00  0.00
ATOM    485 P    A   A  16     -23.300  10.379   9.223  0.00  0.00
ATOM    486 OP1  A   A  16     -24.624  11.028   9.063  0.00  0.00
ATOM    487 OP2  A   A  16     -22.898   9.906  10.569  0.00  0.00
ATOM    488 O5'  A   A  16     -23.237   9.137   8.200  0.00  0.00
ATOM    489 C5'  A   A  16     -23.731   7.866   8.603  0.00  0.00
ATOM    490 H5'  A   A  16     -24.678   7.999   9.130  0.00  0.00
ATOM    491 H5'' A   A  16     -23.022   7.410   9.295  0.00  0.00
ATOM    492 C4'  A   A  16     -23.979   6.899   7.438  0.00  0.00
ATOM    493 H4'  A   A  16     -24.366   5.973   7.867  0.00  0.00
ATOM    494 O4'  A   A  16     -24.987   7.426   6.580  0.00  0.00
ATOM    495 C1'  A   A  16     -24.596   7.276   5.226  0.00  0.00
ATOM    496 H1'  A   A  16     -25.127   6.439   4.765  0.00  0.00
ATOM    497 N9   A   A  16     -24.846   8.526   4.471  0.00  0.00
ATOM    498 C8   A   A  16     -24.690   9.823   4.902  0.00  0.00
ATOM    499 H8   A   A  16     -24.448  10.067   5.935  0.00  0.00
ATOM    500 N7   A   A  16     -24.847  10.725   3.963  0.00  0.00
ATOM    501 C5   A   A  16     -25.102   9.952   2.818  0.00  0.00
ATOM    502 C6   A   A  16     -25.342  10.231   1.446  0.00  0.00
ATOM    503 N6   A   A  16     -25.399  11.435   0.908  0.00  0.00
ATOM    504 H61  A   A  16     -25.567  11.508  -0.082  0.00  0.00
ATOM    505 H62  A   A  16     -25.239  12.245   1.488  0.00  0.00
ATOM    506 N1   A   A  16     -25.536   9.253   0.560  0.00  0.00
ATOM    507 C2   A   A  16     -25.504   8.002   1.005  0.00  0.00
ATOM    508 H2   A   A  16     -25.666   7.229   0.271  0.00  0.00
ATOM    509 N3   A   A  16     -25.309   7.581   2.251  0.00  0.00
ATOM    510 C4   A   A  16     -25.105   8.614   3.121  0.00  0.00
ATOM    511 C3'  A   A  16     -22.735   6.526   6.613  0.00  0.00
ATOM    512 H3'  A   A  16     -21.907   7.142   6.968  0.00  0.00
ATOM    513 C2'  A   A  16     -23.096   7.005   5.200  0.00  0.00
ATOM    514 H2'  A   A  16     -22.531   7.902   4.946  0.00  0.00
ATOM    515 O2'  A   A  16     -22.941   6.005   4.209  0.00  0.00
ATOM    516 HO2' A   A  16     -22.050   5.616   4.269  0.00  0.00
ATOM    517 O3'  A   A  16     -22.394   5.143   6.710  0.00  0.00
ATOM    518 P    A   A  17     -20.850   4.675   6.731  0.00  0.00
ATOM    519 OP1  A   A  17     -20.841   3.223   7.040  0.00  0.00
ATOM    520 OP2  A   A  17     -20.118   5.593   7.630  0.00  0.00
ATOM    521 O5'  A   A  17     -20.298   4.906   5.223  0.00  0.00
ATOM    522 C5'  A   A  17     -19.923   3.816   4.382  0.00  0.00
ATOM    523 H5'  A   A  17     -20.647   3.008   4.495  0.00  0.00
ATOM    524 H5'' A   A  17     -18.940   3.447   4.682  0.00  0.00
ATOM    525 C4'  A   A  17     -19.877   4.178   2.888  0.00  0.00
ATOM    526 H4'  A   A  17     -19.947   3.255   2.310  0.00  0.00
ATOM    527 O4'  A   A  17     -20.997   4.991   2.567  0.00  0.00
ATOM    528 C1'  A   A  17     -20.626   6.070   1.720  0.00  0.00
ATOM    529 H1'  A   A  17     -21.320   6.166   0.881  0.00  0.00
ATOM    530 N9   A   A  17     -20.634   7.379   2.422  0.00  0.00
ATOM    531 C8   A   A  17     -20.187   7.740   3.675  0.00  0.00
ATOM    532 H8   A   A  17     -19.751   7.053   4.385  0.00  0.00
ATOM    533 N7   A   A  17     -20.371   9.000   3.968  0.00  0.00
ATOM    534 C5   A   A  17     -20.924   9.524   2.794  0.00  0.00
ATOM    535 C6   A   A  17     -21.395  10.797   2.392  0.00  0.00
ATOM    536 N6   A   A  17     -21.427  11.865   3.164  0.00  0.00
ATOM    537 H61  A   A  17     -21.796  12.720   2.787  0.00  0.00
ATOM    538 H62  A   A  17     -21.125  11.777   4.129  0.00  0.00
ATOM    539 N1   A   A  17     -21.867  10.999   1.160  0.00  0.00
ATOM    540 C2   A   A  17     -21.878   9.970   0.322  0.00  0.00
ATOM    541 H2   A   A  17     -22.269  10.159  -0.671  0.00  0.00
ATOM    542 N3   A   A  17     -21.484   8.721   0.557  0.00  0.00
ATOM    543 C4   A   A  17     -21.012   8.561   1.826  0.00  0.00
ATOM    544 C3'  A   A  17     -18.636   4.926   2.394  0.00  0.00
ATOM    545 H3'  A   A  17     -18.306   5.619   3.168  0.00  0.00
ATOM    546 C2'  A   A  17     -19.239   5.696   1.204  0.00  0.00
ATOM    547 H2'  A   A  17     -18.660   6.583   0.974  0.00  0.00
ATOM    548 O2'  A   A  17     -19.433   4.891   0.041  0.00  0.00
ATOM    549 HO2' A   A  17     -18.620   4.936  -0.494  0.00  0.00
ATOM    550 O3'  A   A  17     -17.590   4.034   2.013  0.00  0.00
ATOM    551 P    A   A  18     -16.073   4.525   1.852  0.00  0.00
ATOM    552 OP1  A   A  18     -15.252   3.340   1.506  0.00  0.00
ATOM    553 OP2  A   A  18     -15.734   5.296   3.067  0.00  0.00
ATOM    554 O5'  A   A  18     -16.075   5.541   0.598  0.00  0.00
ATOM    555 C5'  A   A  18     -15.991   5.064  -0.741  0.00  0.00
ATOM    556 H5'  A   A  18     -16.656   4.205  -0.860  0.00  0.00
ATOM    557 H5'' A   A  18     -14.973   4.731  -0.947  0.00  0.00
ATOM    558 C4'  A   A  18     -16.394   6.125  -1.780  0.00  0.00
ATOM    559 H4'  A   A  18     -16.480   5.644  -2.756  0.00  0.00
ATOM    560 O4'  A   A  18     -17.661   6.683  -1.430  0.00  0.00
ATOM    561 C1'  A   A  18     -17.684   8.070  -1.739  0.00  0.00
ATOM    562 H1'  A   A  18     -18.520   8.299  -2.405  0.00  0.00
ATOM    563 N9   A   A  18     -17.819   8.915  -0.526  0.00  0.00
ATOM    564 C8   A   A  18     -17.311   8.735   0.738  0.00  0.00
ATOM    565 H8   A   A  18     -16.845   7.812   1.057  0.00  0.00
ATOM    566 N7   A   A  18     -17.448   9.768   1.530  0.00  0.00
ATOM    567 C5   A   A  18     -18.105  10.702   0.718  0.00  0.00
ATOM    568 C6   A   A  18     -18.534  12.045   0.871  0.00  0.00
ATOM    569 N6   A   A  18     -18.331  12.793   1.939  0.00  0.00
ATOM    570 H61  A   A  18     -18.685  13.735   1.935  0.00  0.00
ATOM    571 H62  A   A  18     -17.830  12.408   2.725  0.00  0.00
ATOM    572 N1   A   A  18     -19.188  12.678  -0.104  0.00  0.00
ATOM    573 C2   A   A  18     -19.416  12.008  -1.226  0.00  0.00
ATOM    574 H2   A   A  18     -19.983  12.521  -1.987  0.00  0.00
ATOM    575 N3   A   A  18     -19.044  10.771  -1.537  0.00  0.00
ATOM    576 C4   A   A  18     -18.380  10.168  -0.512  0.00  0.00
ATOM    577 C3'  A   A  18     -15.420   7.300  -1.925  0.00  0.00
ATOM    578 H3'  A   A  18     -15.030   7.568  -0.946  0.00  0.00
ATOM    579 C2'  A   A  18     -16.369   8.387  -2.453  0.00  0.00
ATOM    580 H2'  A   A  18     -16.007   9.381  -2.192  0.00  0.00
ATOM    581 O2'  A   A  18     -16.590   8.285  -3.860  0.00  0.00
ATOM    582 HO2' A   A  18     -15.735   8.082  -4.283  0.00  0.00
ATOM    583 O3'  A   A  18     -14.361   7.096  -2.851  0.00  0.00
ATOM    584 P    G   A  19     -12.888   7.659  -2.552  0.00  0.00
ATOM    585 OP1  G   A  19     -12.157   7.716  -3.841  0.00  0.00
ATOM    586 OP2  G   A  19     -12.324   6.850  -1.447  0.00  0.00
ATOM    587 O5'  G   A  19     -13.097   9.161  -2.000  0.00  0.00
ATOM    588 C5'  G   A  19     -13.366  10.261  -2.857  0.00  0.00
ATOM    589 H5'  G   A  19     -14.205  10.025  -3.512  0.00  0.00
ATOM    590 H5'' G   A  19     -12.492  10.459  -3.480  0.00  0.00
ATOM    591 C4'  G   A  19     -13.706  11.536  -2.062  0.00  0.00
ATOM    592 H4'  G   A  19     -13.923  12.331  -2.777  0.00  0.00
ATOM    593 O4'  G   A  19     -14.855  11.369  -1.224  0.00  0.00
ATOM    594 C1'  G   A  19     -14.627  12.037   0.018  0.00  0.00
ATOM    595 H1'  G   A  19     -15.468  12.681   0.283  0.00  0.00
ATOM    596 N9   G   A  19     -14.426  11.046   1.107  0.00  0.00
ATOM    597 C8   G   A  19     -14.189   9.698   1.013  0.00  0.00
ATOM    598 H8   G   A  19     -14.157   9.190   0.068  0.00  0.00
ATOM    599 N7   G   A  19     -14.061   9.084   2.157  0.00  0.00
ATOM    600 C5   G   A  19     -14.228  10.110   3.094  0.00  0.00
ATOM    601 C6   G   A  19     -14.202  10.102   4.534  0.00  0.00
ATOM    602 O6   G   A  19     -14.031   9.163   5.313  0.00  0.00
ATOM    603 N1   G   A  19     -14.380  11.350   5.089  0.00  0.00
ATOM    604 H1   G   A  19     -14.349  11.412   6.091  0.00  0.00
ATOM    605 C2   G   A  19     -14.601  12.476   4.369  0.00  0.00
ATOM    606 N2   G   A  19     -14.763  13.588   5.037  0.00  0.00
ATOM    607 H21  G   A  19     -14.746  13.594   6.045  0.00  0.00
ATOM    608 H22  G   A  19     -14.928  14.429   4.507  0.00  0.00
ATOM    609 N3   G   A  19     -14.654  12.532   3.042  0.00  0.00
ATOM    610 C4   G   A  19     -14.452  11.313   2.456  0.00  0.00
ATOM    611 C3'  G   A  19     -12.574  12.032  -1.153  0.00  0.00
ATOM    612 H3'  G   A  19     -12.129  11.190  -0.616  0.00  0.00
ATOM    613 C2'  G   A  19     -13.372  12.892  -0.164  0.00  0.00
ATOM    614 H2'  G   A  19     -12.828  13.019   0.774  0.00  0.00
ATOM    615 O2'  G   A  19     -13.759  14.153  -0.709  0.00  0.00
ATOM    616 HO2' G   A  19     -12.997  14.522  -1.192  0.00  0.00
ATOM    617 O3'  G   A  19     -11.602  12.799  -1.851  0.00  0.00
ATOM    618 P    U   A  20     -10.069  12.810  -1.384  0.00  0.00
ATOM    619 OP1  U   A  20      -9.348  13.793  -2.230  0.00  0.00
ATOM    620 OP2  U   A  20      -9.592  11.407  -1.355  0.00  0.00
ATOM    621 O5'  U   A  20     -10.102  13.351   0.129  0.00  0.00
ATOM    622 C5'  U   A  20     -10.286  14.725   0.437  0.00  0.00
ATOM    623 H5'  U   A  20     -11.235  15.075   0.029  0.00  0.00
ATOM    624 H5'' U   A  20      -9.481  15.312  -0.011  0.00  0.00
ATOM    625 C4'  U   A  20     -10.280  14.968   1.953  0.00  0.00
ATOM    626 H4'  U   A  20     -10.422  16.034   2.138  0.00  0.00
ATOM    627 O4'  U   A  20     -11.319  14.249   2.614  0.00  0.00
ATOM    628 C1'  U   A  20     -10.851  13.833   3.896  0.00  0.00
ATOM    629 H1'  U   A  20     -11.497  14.252   4.673  0.00  0.00
ATOM    630 N1   U   A  20     -10.852  12.348   4.041  0.00  0.00
ATOM    631 C6   U   A  20     -10.814  11.498   2.954  0.00  0.00
ATOM    632 H6   U   A  20     -10.782  11.910   1.955  0.00  0.00
ATOM    633 C5   U   A  20     -10.831  10.148   3.123  0.00  0.00
ATOM    634 H5   U   A  20     -10.815   9.493   2.265  0.00  0.00
ATOM    635 C4   U   A  20     -10.884   9.551   4.439  0.00  0.00
ATOM    636 O4   U   A  20     -10.922   8.351   4.689  0.00  0.00
ATOM    637 N3   U   A  20     -10.896  10.460   5.465  0.00  0.00
ATOM    638 H3   U   A  20     -10.913  10.090   6.402  0.00  0.00
ATOM    639 C2   U   A  20     -10.890  11.830   5.340  0.00  0.00
ATOM    640 O2   U   A  20     -10.923  12.527   6.355  0.00  0.00
ATOM    641 C3'  U   A  20      -8.970  14.544   2.623  0.00  0.00
ATOM    642 H3'  U   A  20      -8.677  13.563   2.246  0.00  0.00
ATOM    643 C2'  U   A  20      -9.439  14.411   4.078  0.00  0.00
ATOM    644 H2'  U   A  20      -8.793  13.732   4.638  0.00  0.00
ATOM    645 O2'  U   A  20      -9.566  15.666   4.746  0.00  0.00
ATOM    646 HO2' U   A  20      -8.697  16.105   4.741  0.00  0.00
ATOM    647 O3'  U   A  20      -7.931  15.500   2.446  0.00  0.00
ATOM    648 P    C   A  21      -6.388  15.059   2.438  0.00  0.00
ATOM    649 OP1  C   A  21      -5.577  16.266   2.139  0.00  0.00
ATOM    650 OP2  C   A  21      -6.242  13.871   1.564  0.00  0.00
ATOM    651 O5'  C   A  21      -6.092  14.600   3.947  0.00  0.00
ATOM    652 C5'  C   A  21      -5.894  15.549   4.986  0.00  0.00
ATOM    653 H5'  C   A  21      -6.717  16.262   5.001  0.00  0.00
ATOM    654 H5'' C   A  21      -4.969  16.100   4.803  0.00  0.00
ATOM    655 C4'  C   A  21      -5.800  14.876   6.361  0.00  0.00
ATOM    656 H4'  C   A  21      -5.672  15.650   7.118  0.00  0.00
ATOM    657 O4'  C   A  21      -6.978  14.125   6.663  0.00  0.00
ATOM    658 C1'  C   A  21      -6.616  13.019   7.487  0.00  0.00
ATOM    659 H1'  C   A  21      -7.127  13.094   8.451  0.00  0.00
ATOM    660 N1   C   A  21      -6.965  11.715   6.850  0.00  0.00
ATOM    661 C6   C   A  21      -6.922  11.531   5.488  0.00  0.00
ATOM    662 H6   C   A  21      -6.655  12.358   4.840  0.00  0.00
ATOM    663 C5   C   A  21      -7.204  10.317   4.955  0.00  0.00
ATOM    664 H5   C   A  21      -7.157  10.176   3.888  0.00  0.00
ATOM    665 C4   C   A  21      -7.535   9.267   5.853  0.00  0.00
ATOM    666 N4   C   A  21      -7.846   8.084   5.409  0.00  0.00
ATOM    667 H41  C   A  21      -8.118   7.374   6.078  0.00  0.00
ATOM    668 H42  C   A  21      -7.846   7.904   4.423  0.00  0.00
ATOM    669 N3   C   A  21      -7.573   9.418   7.160  0.00  0.00
ATOM    670 C2   C   A  21      -7.276  10.631   7.681  0.00  0.00
ATOM    671 O2   C   A  21      -7.280  10.731   8.907  0.00  0.00
ATOM    672 C3'  C   A  21      -4.638  13.886   6.490  0.00  0.00
ATOM    673 H3'  C   A  21      -4.638  13.221   5.625  0.00  0.00
ATOM    674 C2'  C   A  21      -5.106  13.119   7.734  0.00  0.00
ATOM    675 H2'  C   A  21      -4.638  12.136   7.788  0.00  0.00
ATOM    676 O2'  C   A  21      -4.920  13.853   8.943  0.00  0.00
ATOM    677 HO2' C   A  21      -3.998  14.163   8.974  0.00  0.00
ATOM    678 O3'  C   A  21      -3.364  14.498   6.656  0.00  0.00
ATOM    679 P    G   A  22      -2.015  13.711   6.273  0.00  0.00
ATOM    680 OP1  G   A  22      -0.875  14.630   6.515  0.00  0.00
ATOM    681 OP2  G   A  22      -2.183  13.126   4.921  0.00  0.00
ATOM    682 O5'  G   A  22      -1.932  12.498   7.328  0.00  0.00
ATOM    683 C5'  G   A  22      -1.547  12.731   8.675  0.00  0.00
ATOM    684 H5'  G   A  22      -2.119  13.562   9.084  0.00  0.00
ATOM    685 H5'' G   A  22      -0.491  13.004   8.706  0.00  0.00
ATOM    686 C4'  G   A  22      -1.762  11.507   9.574  0.00  0.00
ATOM    687 H4'  G   A  22      -1.496  11.789  10.595  0.00  0.00
ATOM    688 O4'  G   A  22      -3.125  11.081   9.555  0.00  0.00
ATOM    689 C1'  G   A  22      -3.169   9.670   9.756  0.00  0.00
ATOM    690 H1'  G   A  22      -3.777   9.420  10.629  0.00  0.00
ATOM    691 N9   G   A  22      -3.726   8.961   8.577  0.00  0.00
ATOM    692 C8   G   A  22      -3.774   9.347   7.260  0.00  0.00
ATOM    693 H8   G   A  22      -3.381  10.293   6.914  0.00  0.00
ATOM    694 N7   G   A  22      -4.330   8.471   6.463  0.00  0.00
ATOM    695 C5   G   A  22      -4.652   7.403   7.313  0.00  0.00
ATOM    696 C6   G   A  22      -5.258   6.118   7.063  0.00  0.00
ATOM    697 O6   G   A  22      -5.703   5.650   6.015  0.00  0.00
ATOM    698 N1   G   A  22      -5.316   5.311   8.183  0.00  0.00
ATOM    699 H1   G   A  22      -5.703   4.387   8.068  0.00  0.00
ATOM    700 C2   G   A  22      -4.873   5.688   9.405  0.00  0.00
ATOM    701 N2   G   A  22      -4.943   4.812  10.368  0.00  0.00
ATOM    702 H21  G   A  22      -5.299   3.874  10.191  0.00  0.00
ATOM    703 H22  G   A  22      -4.638   5.096  11.282  0.00  0.00
ATOM    704 N3   G   A  22      -4.345   6.873   9.692  0.00  0.00
ATOM    705 C4   G   A  22      -4.256   7.691   8.602  0.00  0.00
ATOM    706 C3'  G   A  22      -0.948  10.265   9.196  0.00  0.00
ATOM    707 H3'  G   A  22      -1.059  10.075   8.127  0.00  0.00
ATOM    708 C2'  G   A  22      -1.730   9.224  10.009  0.00  0.00
ATOM    709 H2'  G   A  22      -1.553   8.216   9.636  0.00  0.00
ATOM    710 O2'  G   A  22      -1.489   9.311  11.414  0.00  0.00
ATOM    711 HO2' G   A  22      -0.532   9.423  11.553  0.00  0.00
ATOM    712 O3'  G   A  22       0.424  10.323   9.568  0.00  0.00
ATOM    713 P    C   A  23       1.517   9.372   8.867  0.00  0.00
ATOM    714 OP1  C   A  23       2.837   9.695   9.462  0.00  0.00
ATOM    715 OP2  C   A  23       1.353   9.490   7.399  0.00  0.00
ATOM    716 O5'  C   A  23       1.122   7.868   9.286  0.00  0.00
ATOM    717 C5'  C   A  23       1.301   7.405  10.617  0.00  0.00
ATOM    718 H5'  C   A  23       0.874   8.118  11.320  0.00  0.00
ATOM    719 H5'' C   A  23       2.369   7.330  10.830  0.00  0.00
ATOM    720 C4'  C   A  23       0.659   6.033  10.870  0.00  0.00
ATOM    721 H4'  C   A  23       0.794   5.786  11.925  0.00  0.00
ATOM    722 O4'  C   A  23      -0.741   6.050  10.578  0.00  0.00
ATOM    723 C1'  C   A  23      -1.142   4.766  10.098  0.00  0.00
ATOM    724 H1'  C   A  23      -1.940   4.361  10.727  0.00  0.00
ATOM    725 N1   C   A  23      -1.615   4.787   8.680  0.00  0.00
ATOM    726 C6   C   A  23      -1.358   5.834   7.825  0.00  0.00
ATOM    727 H6   C   A  23      -0.843   6.718   8.182  0.00  0.00
ATOM    728 C5   C   A  23      -1.751   5.766   6.529  0.00  0.00
ATOM    729 H5   C   A  23      -1.547   6.589   5.860  0.00  0.00
ATOM    730 C4   C   A  23      -2.425   4.589   6.107  0.00  0.00
ATOM    731 N4   C   A  23      -2.834   4.458   4.879  0.00  0.00
ATOM    732 H41  C   A  23      -3.367   3.629   4.641  0.00  0.00
ATOM    733 H42  C   A  23      -2.700   5.205   4.224  0.00  0.00
ATOM    734 N3   C   A  23      -2.707   3.590   6.914  0.00  0.00
ATOM    735 C2   C   A  23      -2.313   3.666   8.205  0.00  0.00
ATOM    736 O2   C   A  23      -2.589   2.710   8.929  0.00  0.00
ATOM    737 C3'  C   A  23       1.225   4.879  10.036  0.00  0.00
ATOM    738 H3'  C   A  23       1.283   5.186   8.991  0.00  0.00
ATOM    739 C2'  C   A  23       0.089   3.868  10.235  0.00  0.00
ATOM    740 H2'  C   A  23       0.116   3.089   9.471  0.00  0.00
ATOM    741 O2'  C   A  23       0.057   3.304  11.546  0.00  0.00
ATOM    742 HO2' C   A  23       0.957   3.020  11.777  0.00  0.00
ATOM    743 O3'  C   A  23       2.478   4.390  10.501  0.00  0.00
ATOM    744 P    A   A  24       3.408   3.458   9.575  0.00  0.00
ATOM    745 OP1  A   A  24       4.674   3.221  10.311  0.00  0.00
ATOM    746 OP2  A   A  24       3.474   4.069   8.226  0.00  0.00
ATOM    747 O5'  A   A  24       2.625   2.057   9.441  0.00  0.00
ATOM    748 C5'  A   A  24       2.539   1.151  10.534  0.00  0.00
ATOM    749 H5'  A   A  24       2.230   1.685  11.432  0.00  0.00
ATOM    750 H5'' A   A  24       3.523   0.720  10.730  0.00  0.00
ATOM    751 C4'  A   A  24       1.539   0.013  10.280  0.00  0.00
ATOM    752 H4'  A   A  24       1.325  -0.479  11.230  0.00  0.00
ATOM    753 O4'  A   A  24       0.312   0.496   9.731  0.00  0.00
ATOM    754 C1'  A   A  24      -0.191  -0.457   8.798  0.00  0.00
ATOM    755 H1'  A   A  24      -1.218  -0.728   9.050  0.00  0.00
ATOM    756 N9   A   A  24      -0.184   0.089   7.419  0.00  0.00
ATOM    757 C8   A   A  24       0.292   1.295   6.958  0.00  0.00
ATOM    758 H8   A   A  24       0.799   2.003   7.600  0.00  0.00
ATOM    759 N7   A   A  24       0.070   1.511   5.684  0.00  0.00
ATOM    760 C5   A   A  24      -0.595   0.342   5.275  0.00  0.00
ATOM    761 C6   A   A  24      -1.128  -0.140   4.051  0.00  0.00
ATOM    762 N6   A   A  24      -1.101   0.514   2.907  0.00  0.00
ATOM    763 H61  A   A  24      -1.396   0.018   2.072  0.00  0.00
ATOM    764 H62  A   A  24      -0.674   1.425   2.863  0.00  0.00
ATOM    765 N1   A   A  24      -1.701  -1.342   3.968  0.00  0.00
ATOM    766 C2   A   A  24      -1.759  -2.075   5.070  0.00  0.00
ATOM    767 H2   A   A  24      -2.231  -3.045   4.972  0.00  0.00
ATOM    768 N3   A   A  24      -1.312  -1.765   6.281  0.00  0.00
ATOM    769 C4   A   A  24      -0.735  -0.530   6.320  0.00  0.00
ATOM    770 C3'  A   A  24       2.042  -1.057   9.309  0.00  0.00
ATOM    771 H3'  A   A  24       2.497  -0.568   8.445  0.00  0.00
ATOM    772 C2'  A   A  24       0.704  -1.698   8.908  0.00  0.00
ATOM    773 H2'  A   A  24       0.797  -2.224   7.955  0.00  0.00
ATOM    774 O2'  A   A  24       0.140  -2.546   9.913  0.00  0.00
ATOM    775 HO2' A   A  24      -0.619  -3.031   9.540  0.00  0.00
ATOM    776 O3'  A   A  24       2.945  -1.968   9.923  0.00  0.00
ATOM    777 P    C   A  25       3.998  -2.819   9.059  0.00  0.00
ATOM    778 OP1  C   A  25       4.751  -3.676  10.007  0.00  0.00
ATOM    779 OP2  C   A  25       4.754  -1.867   8.211  0.00  0.00
ATOM    780 O5'  C   A  25       3.145  -3.770   8.080  0.00  0.00
ATOM    781 C5'  C   A  25       2.362  -4.844   8.583  0.00  0.00
ATOM    782 H5'  C   A  25       1.609  -4.463   9.269  0.00  0.00
ATOM    783 H5'' C   A  25       3.000  -5.530   9.142  0.00  0.00
ATOM    784 C4'  C   A  25       1.658  -5.632   7.465  0.00  0.00
ATOM    785 H4'  C   A  25       0.989  -6.353   7.936  0.00  0.00
ATOM    786 O4'  C   A  25       0.881  -4.764   6.638  0.00  0.00
ATOM    787 C1'  C   A  25       1.201  -4.996   5.272  0.00  0.00
ATOM    788 H1'  C   A  25       0.489  -5.705   4.839  0.00  0.00
ATOM    789 N1   C   A  25       1.237  -3.731   4.490  0.00  0.00
ATOM    790 C6   C   A  25       1.923  -2.649   4.981  0.00  0.00
ATOM    791 H6   C   A  25       2.278  -2.665   6.004  0.00  0.00
ATOM    792 C5   C   A  25       2.189  -1.590   4.184  0.00  0.00
ATOM    793 H5   C   A  25       2.758  -0.766   4.580  0.00  0.00
ATOM    794 C4   C   A  25       1.720  -1.649   2.843  0.00  0.00
ATOM    795 N4   C   A  25       1.947  -0.665   2.017  0.00  0.00
ATOM    796 H41  C   A  25       1.556  -0.740   1.093  0.00  0.00
ATOM    797 H42  C   A  25       2.452   0.146   2.328  0.00  0.00
ATOM    798 N3   C   A  25       1.054  -2.671   2.349  0.00  0.00
ATOM    799 C2   C   A  25       0.803  -3.733   3.156  0.00  0.00
ATOM    800 O2   C   A  25       0.173  -4.676   2.675  0.00  0.00
ATOM    801 C3'  C   A  25       2.661  -6.390   6.576  0.00  0.00
ATOM    802 H3'  C   A  25       3.676  -6.307   6.966  0.00  0.00
ATOM    803 C2'  C   A  25       2.591  -5.630   5.251  0.00  0.00
ATOM    804 H2'  C   A  25       3.357  -4.852   5.269  0.00  0.00
ATOM    805 O2'  C   A  25       2.759  -6.453   4.106  0.00  0.00
ATOM    806 HO2' C   A  25       2.725  -7.379   4.413  0.00  0.00
ATOM    807 O3'  C   A  25       2.266  -7.748   6.399  0.00  0.00
ATOM    808 P    G   A  26       2.402  -8.836   7.578  0.00  0.00
ATOM    809 OP1  G   A  26       1.038  -9.331   7.891  0.00  0.00
ATOM    810 OP2  G   A  26       3.214  -8.259   8.676  0.00  0.00
ATOM    811 O5'  G   A  26       3.246 -10.045   6.928  0.00  0.00
ATOM    812 C5'  G   A  26       2.762 -10.766   5.800  0.00  0.00
ATOM    813 H5'  G   A  26       1.775 -10.398   5.508  0.00  0.00
ATOM    814 H5'' G   A  26       2.652 -11.817   6.060  0.00  0.00
ATOM    815 C4'  G   A  26       3.694 -10.632   4.584  0.00  0.00
ATOM    816 H4'  G   A  26       3.233 -11.140   3.744  0.00  0.00
ATOM    817 O4'  G   A  26       3.809  -9.251   4.259  0.00  0.00
ATOM    818 C1'  G   A  26       5.139  -8.931   3.883  0.00  0.00
ATOM    819 H1'  G   A  26       5.129  -8.562   2.858  0.00  0.00
ATOM    820 N9   G   A  26       5.711  -7.842   4.724  0.00  0.00
ATOM    821 C8   G   A  26       5.878  -6.533   4.340  0.00  0.00
ATOM    822 H8   G   A  26       5.560  -6.170   3.369  0.00  0.00
ATOM    823 N7   G   A  26       6.425  -5.762   5.243  0.00  0.00
ATOM    824 C5   G   A  26       6.657  -6.631   6.316  0.00  0.00
ATOM    825 C6   G   A  26       7.263  -6.402   7.606  0.00  0.00
ATOM    826 O6   G   A  26       7.733  -5.362   8.075  0.00  0.00
ATOM    827 N1   G   A  26       7.324  -7.533   8.397  0.00  0.00
ATOM    828 H1   G   A  26       7.728  -7.434   9.307  0.00  0.00
ATOM    829 C2   G   A  26       6.886  -8.752   7.992  0.00  0.00
ATOM    830 N2   G   A  26       7.047  -9.759   8.814  0.00  0.00
ATOM    831 H21  G   A  26       7.448  -9.633   9.729  0.00  0.00
ATOM    832 H22  G   A  26       6.714 -10.660   8.507  0.00  0.00
ATOM    833 N3   G   A  26       6.357  -9.014   6.801  0.00  0.00
ATOM    834 C4   G   A  26       6.240  -7.909   6.002  0.00  0.00
ATOM    835 C3'  G   A  26       5.112 -11.210   4.749  0.00  0.00
ATOM    836 H3'  G   A  26       5.417 -11.143   5.792  0.00  0.00
ATOM    837 C2'  G   A  26       5.935 -10.236   3.884  0.00  0.00
ATOM    838 H2'  G   A  26       6.929 -10.098   4.306  0.00  0.00
ATOM    839 O2'  G   A  26       6.028 -10.655   2.521  0.00  0.00
ATOM    840 HO2' G   A  26       6.275 -11.599   2.526  0.00  0.00
ATOM    841 O3'  G   A  26       5.360 -12.529   4.249  0.00  0.00
ATOM    842 P    U   A  27       4.556 -13.830   4.725  0.00  0.00
ATOM    843 OP1  U   A  27       4.295 -13.739   6.181  0.00  0.00
ATOM    844 OP2  U   A  27       5.271 -15.020   4.202  0.00  0.00
ATOM    845 O5'  U   A  27       3.165 -13.690   3.929  0.00  0.00
ATOM    846 C5'  U   A  27       3.139 -13.730   2.507  0.00  0.00
ATOM    847 H5'  U   A  27       3.368 -14.740   2.160  0.00  0.00
ATOM    848 H5'' U   A  27       3.896 -13.052   2.109  0.00  0.00
ATOM    849 C4'  U   A  27       1.772 -13.307   1.958  0.00  0.00
ATOM    850 H4'  U   A  27       1.023 -14.044   2.255  0.00  0.00
ATOM    851 O4'  U   A  27       1.381 -12.021   2.436  0.00  0.00
ATOM    852 C1'  U   A  27       0.627 -11.353   1.426  0.00  0.00
ATOM    853 H1'  U   A  27      -0.385 -11.170   1.796  0.00  0.00
ATOM    854 N1   U   A  27       1.238 -10.036   1.057  0.00  0.00
ATOM    855 C6   U   A  27       2.587  -9.768   1.213  0.00  0.00
ATOM    856 H6   U   A  27       3.254 -10.507   1.641  0.00  0.00
ATOM    857 C5   U   A  27       3.099  -8.562   0.855  0.00  0.00
ATOM    858 H5   U   A  27       4.154  -8.367   0.961  0.00  0.00
ATOM    859 C4   U   A  27       2.266  -7.506   0.332  0.00  0.00
ATOM    860 O4   U   A  27       2.667  -6.401  -0.017  0.00  0.00
ATOM    861 N3   U   A  27       0.934  -7.828   0.230  0.00  0.00
ATOM    862 H3   U   A  27       0.321  -7.123  -0.153  0.00  0.00
ATOM    863 C2   U   A  27       0.380  -9.052   0.537  0.00  0.00
ATOM    864 O2   U   A  27      -0.824  -9.231   0.342  0.00  0.00
ATOM    865 C3'  U   A  27       1.767 -13.197   0.431  0.00  0.00
ATOM    866 H3'  U   A  27       2.655 -12.654   0.109  0.00  0.00
ATOM    867 C2'  U   A  27       0.529 -12.315   0.231  0.00  0.00
ATOM    868 H2'  U   A  27       0.569 -11.784  -0.718  0.00  0.00
ATOM    869 O2'  U   A  27      -0.684 -13.059   0.343  0.00  0.00
ATOM    870 HO2' U   A  27      -0.595 -13.870  -0.191  0.00  0.00
ATOM    871 O3'  U   A  27       1.687 -14.450  -0.237  0.00  0.00
ATOM    872 P    A   A  28       2.385 -14.655  -1.666  0.00  0.00
ATOM    873 OP1  A   A  28       2.235 -16.084  -2.037  0.00  0.00
ATOM    874 OP2  A   A  28       3.749 -14.076  -1.604  0.00  0.00
ATOM    875 O5'  A   A  28       1.507 -13.760  -2.675  0.00  0.00
ATOM    876 C5'  A   A  28       0.241 -14.205  -3.142  0.00  0.00
ATOM    877 H5'  A   A  28      -0.431 -14.366  -2.298  0.00  0.00
ATOM    878 H5'' A   A  28       0.365 -15.155  -3.664  0.00  0.00
ATOM    879 C4'  A   A  28      -0.413 -13.214  -4.113  0.00  0.00
ATOM    880 H4'  A   A  28      -1.318 -13.678  -4.510  0.00  0.00
ATOM    881 O4'  A   A  28      -0.781 -11.992  -3.478  0.00  0.00
ATOM    882 C1'  A   A  28      -0.608 -10.924  -4.410  0.00  0.00
ATOM    883 H1'  A   A  28      -1.535 -10.356  -4.528  0.00  0.00
ATOM    884 N9   A   A  28       0.445 -10.007  -3.912  0.00  0.00
ATOM    885 C8   A   A  28       1.375 -10.222  -2.922  0.00  0.00
ATOM    886 H8   A   A  28       1.528 -11.194  -2.476  0.00  0.00
ATOM    887 N7   A   A  28       2.020  -9.150  -2.545  0.00  0.00
ATOM    888 C5   A   A  28       1.520  -8.161  -3.406  0.00  0.00
ATOM    889 C6   A   A  28       1.763  -6.777  -3.597  0.00  0.00
ATOM    890 N6   A   A  28       2.543  -6.009  -2.862  0.00  0.00
ATOM    891 H61  A   A  28       2.631  -5.028  -3.088  0.00  0.00
ATOM    892 H62  A   A  28       2.898  -6.360  -1.980  0.00  0.00
ATOM    893 N1   A   A  28       1.188  -6.119  -4.599  0.00  0.00
ATOM    894 C2   A   A  28       0.350  -6.774  -5.389  0.00  0.00
ATOM    895 H2   A   A  28       0.014  -6.211  -6.226  0.00  0.00
ATOM    896 N3   A   A  28      -0.022  -8.047  -5.308  0.00  0.00
ATOM    897 C4   A   A  28       0.606  -8.692  -4.281  0.00  0.00
ATOM    898 C3'  A   A  28       0.476 -12.832  -5.302  0.00  0.00
ATOM    899 H3'  A   A  28       1.474 -12.582  -4.940  0.00  0.00
ATOM    900 C2'  A   A  28      -0.242 -11.555  -5.756  0.00  0.00
ATOM    901 H2'  A   A  28       0.419 -10.910  -6.336  0.00  0.00
ATOM    902 O2'  A   A  28      -1.455 -11.820  -6.461  0.00  0.00
ATOM    903 HO2' A   A  28      -1.280 -12.521  -7.115  0.00  0.00
ATOM    904 O3'  A   A  28       0.529 -13.831  -6.312  0.00  0.00
ATOM    905 P    C   A  29       1.782 -13.922  -7.311  0.00  0.00
ATOM    906 OP1  C   A  29       1.538 -15.054  -8.239  0.00  0.00
ATOM    907 OP2  C   A  29       3.025 -13.920  -6.503  0.00  0.00
ATOM    908 O5'  C   A  29       1.732 -12.548  -8.144  0.00  0.00
ATOM    909 C5'  C   A  29       0.790 -12.354  -9.189  0.00  0.00
ATOM    910 H5'  C   A  29      -0.218 -12.539  -8.821  0.00  0.00
ATOM    911 H5'' C   A  29       0.991 -13.061  -9.996  0.00  0.00
ATOM    912 C4'  C   A  29       0.850 -10.933  -9.760  0.00  0.00
ATOM    913 H4'  C   A  29       0.082 -10.835 -10.530  0.00  0.00
ATOM    914 O4'  C   A  29       0.631  -9.937  -8.760  0.00  0.00
ATOM    915 C1'  C   A  29       1.359  -8.763  -9.115  0.00  0.00
ATOM    916 H1'  C   A  29       0.662  -7.932  -9.261  0.00  0.00
ATOM    917 N1   C   A  29       2.348  -8.363  -8.064  0.00  0.00
ATOM    918 C6   C   A  29       2.777  -9.226  -7.082  0.00  0.00
ATOM    919 H6   C   A  29       2.418 -10.247  -7.065  0.00  0.00
ATOM    920 C5   C   A  29       3.638  -8.796  -6.125  0.00  0.00
ATOM    921 H5   C   A  29       3.966  -9.473  -5.352  0.00  0.00
ATOM    922 C4   C   A  29       4.070  -7.443  -6.188  0.00  0.00
ATOM    923 N4   C   A  29       4.882  -6.965  -5.287  0.00  0.00
ATOM    924 H41  C   A  29       5.158  -5.992  -5.349  0.00  0.00
ATOM    925 H42  C   A  29       5.203  -7.557  -4.542  0.00  0.00
ATOM    926 N3   C   A  29       3.683  -6.601  -7.125  0.00  0.00
ATOM    927 C2   C   A  29       2.833  -7.048  -8.081  0.00  0.00
ATOM    928 O2   C   A  29       2.516  -6.256  -8.968  0.00  0.00
ATOM    929 C3'  C   A  29       2.198 -10.586 -10.391  0.00  0.00
ATOM    930 H3'  C   A  29       2.995 -10.845  -9.692  0.00  0.00
ATOM    931 C2'  C   A  29       2.049  -9.059 -10.456  0.00  0.00
ATOM    932 H2'  C   A  29       3.024  -8.579 -10.524  0.00  0.00
ATOM    933 O2'  C   A  29       1.183  -8.609 -11.497  0.00  0.00
ATOM    934 HO2' C   A  29       1.434  -7.701 -11.749  0.00  0.00
ATOM    935 O3'  C   A  29       2.422 -11.226 -11.643  0.00  0.00
ATOM    936 P    G   A  30       3.896 -11.315 -12.273  0.00  0.00
ATOM    937 OP1  G   A  30       3.806 -12.122 -13.516  0.00  0.00
ATOM    938 OP2  G   A  30       4.834 -11.751 -11.211  0.00  0.00
ATOM    939 O5'  G   A  30       4.274  -9.804 -12.670  0.00  0.00
ATOM    940 C5'  G   A  30       3.628  -9.160 -13.755  0.00  0.00
ATOM    941 H5'  G   A  30       2.546  -9.253 -13.648  0.00  0.00
ATOM    942 H5'' G   A  30       3.915  -9.647 -14.690  0.00  0.00
ATOM    943 C4'  G   A  30       3.981  -7.672 -13.850  0.00  0.00
ATOM    944 H4'  G   A  30       3.417  -7.243 -14.678  0.00  0.00
ATOM    945 O4'  G   A  30       3.651  -6.962 -12.654  0.00  0.00
ATOM    946 C1'  G   A  30       4.612  -5.925 -12.459  0.00  0.00
ATOM    947 H1'  G   A  30       4.124  -4.952 -12.353  0.00  0.00
ATOM    948 N9   G   A  30       5.433  -6.173 -11.248  0.00  0.00
ATOM    949 C8   G   A  30       5.575  -7.323 -10.509  0.00  0.00
ATOM    950 H8   G   A  30       5.087  -8.250 -10.779  0.00  0.00
ATOM    951 N7   G   A  30       6.341  -7.197  -9.457  0.00  0.00
ATOM    952 C5   G   A  30       6.772  -5.864  -9.520  0.00  0.00
ATOM    953 C6   G   A  30       7.644  -5.094  -8.668  0.00  0.00
ATOM    954 O6   G   A  30       8.210  -5.425  -7.627  0.00  0.00
ATOM    955 N1   G   A  30       7.847  -3.801  -9.108  0.00  0.00
ATOM    956 H1   G   A  30       8.461  -3.219  -8.558  0.00  0.00
ATOM    957 C2   G   A  30       7.289  -3.296 -10.237  0.00  0.00
ATOM    958 N2   G   A  30       7.601  -2.075 -10.575  0.00  0.00
ATOM    959 H21  G   A  30       8.258  -1.534 -10.017  0.00  0.00
ATOM    960 H22  G   A  30       7.168  -1.696 -11.398  0.00  0.00
ATOM    961 N3   G   A  30       6.465  -3.960 -11.042  0.00  0.00
ATOM    962 C4   G   A  30       6.240  -5.245 -10.631  0.00  0.00
ATOM    963 C3'  G   A  30       5.468  -7.392 -14.093  0.00  0.00
ATOM    964 H3'  G   A  30       6.060  -7.974 -13.386  0.00  0.00
ATOM    965 C2'  G   A  30       5.495  -5.907 -13.707  0.00  0.00
ATOM    966 H2'  G   A  30       6.509  -5.572 -13.484  0.00  0.00
ATOM    967 O2'  G   A  30       4.869  -5.060 -14.672  0.00  0.00
ATOM    968 HO2' G   A  30       5.148  -5.347 -15.559  0.00  0.00
ATOM    969 O3'  G   A  30       5.893  -7.628 -15.429  0.00  0.00
ATOM    970 P    G   A  31       7.445  -7.866 -15.772  0.00  0.00
ATOM    971 OP1  G   A  31       7.545  -8.149 -17.225  0.00  0.00
ATOM    972 OP2  G   A  31       7.986  -8.861 -14.816  0.00  0.00
ATOM    973 O5'  G   A  31       8.161  -6.457 -15.473  0.00  0.00
ATOM    974 C5'  G   A  31       7.925  -5.327 -16.300  0.00  0.00
ATOM    975 H5'  G   A  31       6.856  -5.148 -16.394  0.00  0.00
ATOM    976 H5'' G   A  31       8.318  -5.526 -17.299  0.00  0.00
ATOM    977 C4'  G   A  31       8.590  -4.052 -15.765  0.00  0.00
ATOM    978 H4'  G   A  31       8.326  -3.224 -16.427  0.00  0.00
ATOM    979 O4'  G   A  31       8.155  -3.734 -14.440  0.00  0.00
ATOM    980 C1'  G   A  31       9.251  -3.180 -13.711  0.00  0.00
ATOM    981 H1'  G   A  31       8.997  -2.212 -13.280  0.00  0.00
ATOM    982 N9   G   A  31       9.677  -4.071 -12.605  0.00  0.00
ATOM    983 C8   G   A  31       9.340  -5.380 -12.361  0.00  0.00
ATOM    984 H8   G   A  31       8.703  -5.950 -13.025  0.00  0.00
ATOM    985 N7   G   A  31       9.842  -5.867 -11.254  0.00  0.00
ATOM    986 C5   G   A  31      10.598  -4.806 -10.736  0.00  0.00
ATOM    987 C6   G   A  31      11.425  -4.696  -9.559  0.00  0.00
ATOM    988 O6   G   A  31      11.651  -5.526  -8.679  0.00  0.00
ATOM    989 N1   G   A  31      12.060  -3.476  -9.444  0.00  0.00
ATOM    990 H1   G   A  31      12.662  -3.343  -8.646  0.00  0.00
ATOM    991 C2   G   A  31      11.896  -2.457 -10.323  0.00  0.00
ATOM    992 N2   G   A  31      12.600  -1.375 -10.124  0.00  0.00
ATOM    993 H21  G   A  31      13.269  -1.320  -9.359  0.00  0.00
ATOM    994 H22  G   A  31      12.497  -0.629 -10.792  0.00  0.00
ATOM    995 N3   G   A  31      11.129  -2.504 -11.407  0.00  0.00
ATOM    996 C4   G   A  31      10.507  -3.709 -11.568  0.00  0.00
ATOM    997 C3'  G   A  31      10.116  -4.132 -15.690  0.00  0.00
ATOM    998 H3'  G   A  31      10.410  -5.081 -15.237  0.00  0.00
ATOM    999 C2'  G   A  31      10.381  -2.976 -14.718  0.00  0.00
ATOM   1000 H2'  G   A  31      11.360  -3.062 -14.248  0.00  0.00
ATOM   1001 O2'  G   A  31      10.209  -1.690 -15.320  0.00  0.00
ATOM   1002 HO2' G   A  31      10.594  -1.718 -16.214  0.00  0.00
ATOM   1003 O3'  G   A  31      10.754  -3.930 -16.943  0.00  0.00
ATOM   1004 P    U   A  32      12.224  -4.508 -17.213  0.00  0.00
ATOM   1005 OP1  U   A  32      12.658  -4.028 -18.548  0.00  0.00
ATOM   1006 OP2  U   A  32      12.196  -5.967 -16.955  0.00  0.00
ATOM   1007 O5'  U   A  32      13.146  -3.825 -16.086  0.00  0.00
ATOM   1008 C5'  U   A  32      13.544  -2.464 -16.176  0.00  0.00
ATOM   1009 H5'  U   A  32      12.668  -1.818 -16.218  0.00  0.00
ATOM   1010 H5'' U   A  32      14.119  -2.312 -17.091  0.00  0.00
ATOM   1011 C4'  U   A  32      14.411  -2.038 -14.983  0.00  0.00
ATOM   1012 H4'  U   A  32      14.682  -0.988 -15.112  0.00  0.00
ATOM   1013 O4'  U   A  32      13.750  -2.186 -13.726  0.00  0.00
ATOM   1014 C1'  U   A  32      14.714  -2.551 -12.736  0.00  0.00
ATOM   1015 H1'  U   A  32      14.706  -1.820 -11.924  0.00  0.00
ATOM   1016 N1   U   A  32      14.444  -3.901 -12.147  0.00  0.00
ATOM   1017 C6   U   A  32      13.538  -4.779 -12.708  0.00  0.00
ATOM   1018 H6   U   A  32      12.943  -4.481 -13.567  0.00  0.00
ATOM   1019 C5   U   A  32      13.332  -6.007 -12.163  0.00  0.00
ATOM   1020 H5   U   A  32      12.613  -6.681 -12.606  0.00  0.00
ATOM   1021 C4   U   A  32      14.026  -6.440 -10.969  0.00  0.00
ATOM   1022 O4   U   A  32      13.897  -7.535 -10.432  0.00  0.00
ATOM   1023 N3   U   A  32      14.868  -5.495 -10.433  0.00  0.00
ATOM   1024 H3   U   A  32      15.314  -5.733  -9.557  0.00  0.00
ATOM   1025 C2   U   A  32      15.127  -4.251 -10.971  0.00  0.00
ATOM   1026 O2   U   A  32      15.937  -3.512 -10.406  0.00  0.00
ATOM   1027 C3'  U   A  32      15.700  -2.849 -14.876  0.00  0.00
ATOM   1028 H3'  U   A  32      15.456  -3.910 -14.944  0.00  0.00
ATOM   1029 C2'  U   A  32      16.086  -2.506 -13.429  0.00  0.00
ATOM   1030 H2'  U   A  32      16.769  -3.252 -13.026  0.00  0.00
ATOM   1031 O2'  U   A  32      16.616  -1.188 -13.271  0.00  0.00
ATOM   1032 HO2' U   A  32      17.208  -1.173 -12.497  0.00  0.00
ATOM   1033 O3'  U   A  32      16.654  -2.488 -15.869  0.00  0.00
ATOM   1034 P    U   A  33      17.884  -3.449 -16.244  0.00  0.00
ATOM   1035 OP1  U   A  33      18.580  -2.858 -17.414  0.00  0.00
ATOM   1036 OP2  U   A  33      17.381  -4.841 -16.344  0.00  0.00
ATOM   1037 O5'  U   A  33      18.870  -3.378 -14.981  0.00  0.00
ATOM   1038 C5'  U   A  33      19.536  -2.173 -14.642  0.00  0.00
ATOM   1039 H5'  U   A  33      18.820  -1.352 -14.602  0.00  0.00
ATOM   1040 H5'' U   A  33      20.277  -1.939 -15.408  0.00  0.00
ATOM   1041 C4'  U   A  33      20.242  -2.276 -13.285  0.00  0.00
ATOM   1042 H4'  U   A  33      20.719  -1.329 -13.064  0.00  0.00
ATOM   1043 O4'  U   A  33      19.315  -2.560 -12.238  0.00  0.00
ATOM   1044 C1'  U   A  33      19.973  -3.352 -11.255  0.00  0.00
ATOM   1045 H1'  U   A  33      19.929  -2.843 -10.289  0.00  0.00
ATOM   1046 N1   U   A  33      19.330  -4.692 -11.102  0.00  0.00
ATOM   1047 C6   U   A  33      18.498  -5.235 -12.063  0.00  0.00
ATOM   1048 H6   U   A  33      18.346  -4.736 -13.033  0.00  0.00
ATOM   1049 C5   U   A  33      17.812  -6.385 -11.826  0.00  0.00
ATOM   1050 H5   U   A  33      17.152  -6.789 -12.581  0.00  0.00
ATOM   1051 C4   U   A  33      17.923  -7.087 -10.570  0.00  0.00
ATOM   1052 O4   U   A  33      17.315  -8.105 -10.261  0.00  0.00
ATOM   1053 N3   U   A  33      18.802  -6.516  -9.687  0.00  0.00
ATOM   1054 H3   U   A  33      18.936  -7.002  -8.814  0.00  0.00
ATOM   1055 C2   U   A  33      19.533  -5.369  -9.893  0.00  0.00
ATOM   1056 O2   U   A  33      20.315  -4.992  -9.019  0.00  0.00
ATOM   1057 C3'  U   A  33      21.343  -3.331 -13.210  0.00  0.00
ATOM   1058 H3'  U   A  33      20.991  -4.268 -13.643  0.00  0.00
ATOM   1059 C2'  U   A  33      21.444  -3.450 -11.680  0.00  0.00
ATOM   1060 H2'  U   A  33      21.871  -4.403 -11.390  0.00  0.00
ATOM   1061 O2'  U   A  33      22.155  -2.373 -11.065  0.00  0.00
ATOM   1062 HO2' U   A  33      22.541  -2.683 -10.224  0.00  0.00
ATOM   1063 O3'  U   A  33      22.534  -2.882 -13.852  0.00  0.00
ATOM   1064 P    C   A  34      23.685  -3.900 -14.312  0.00  0.00
ATOM   1065 OP1  C   A  34      24.728  -3.116 -15.018  0.00  0.00
ATOM   1066 OP2  C   A  34      23.044  -5.031 -15.024  0.00  0.00
ATOM   1067 O5'  C   A  34      24.320  -4.482 -12.958  0.00  0.00
ATOM   1068 C5'  C   A  34      25.138  -3.693 -12.106  0.00  0.00
ATOM   1069 H5'  C   A  34      24.635  -2.752 -11.881  0.00  0.00
ATOM   1070 H5'' C   A  34      26.078  -3.464 -12.610  0.00  0.00
ATOM   1071 C4'  C   A  34      25.435  -4.424 -10.786  0.00  0.00
ATOM   1072 H4'  C   A  34      26.072  -3.785 -10.171  0.00  0.00
ATOM   1073 O4'  C   A  34      24.235  -4.686 -10.058  0.00  0.00
ATOM   1074 C1'  C   A  34      24.333  -5.950  -9.404  0.00  0.00
ATOM   1075 H1'  C   A  34      24.238  -5.803  -8.324  0.00  0.00
ATOM   1076 N1   C   A  34      23.252  -6.883  -9.852  0.00  0.00
ATOM   1077 C6   C   A  34      22.678  -6.790 -11.095  0.00  0.00
ATOM   1078 H6   C   A  34      23.030  -6.053 -11.797  0.00  0.00
ATOM   1079 C5   C   A  34      21.639  -7.585 -11.443  0.00  0.00
ATOM   1080 H5   C   A  34      21.171  -7.440 -12.408  0.00  0.00
ATOM   1081 C4   C   A  34      21.236  -8.566 -10.496  0.00  0.00
ATOM   1082 N4   C   A  34      20.288  -9.417 -10.772  0.00  0.00
ATOM   1083 H41  C   A  34      20.023 -10.086 -10.059  0.00  0.00
ATOM   1084 H42  C   A  34      19.832  -9.389 -11.665  0.00  0.00
ATOM   1085 N3   C   A  34      21.779  -8.690  -9.303  0.00  0.00
ATOM   1086 C2   C   A  34      22.778  -7.844  -8.952  0.00  0.00
ATOM   1087 O2   C   A  34      23.248  -7.970  -7.821  0.00  0.00
ATOM   1088 C3'  C   A  34      26.151  -5.770 -10.969  0.00  0.00
ATOM   1089 H3'  C   A  34      25.754  -6.302 -11.836  0.00  0.00
ATOM   1090 C2'  C   A  34      25.734  -6.508  -9.690  0.00  0.00
ATOM   1091 H2'  C   A  34      25.710  -7.587  -9.861  0.00  0.00
ATOM   1092 O2'  C   A  34      26.575  -6.192  -8.581  0.00  0.00
ATOM   1093 HO2' C   A  34      27.496  -6.191  -8.907  0.00  0.00
ATOM   1094 O3'  C   A  34      27.572  -5.661 -11.082  0.00  0.00
ATOM   1095 HO3' C   A  34      27.790  -5.307 -11.968  0.00  0.00
TER    1096      C   A  34
ENDMDL
MODEL        2
ATOM      1 HO5' G   A   1      15.608 -14.640  -3.407  0.00  0.00
ATOM      2 O5'  G   A   1      16.037 -15.379  -3.882  0.00  0.00
ATOM      3 C5'  G   A   1      16.754 -16.190  -2.954  0.00  0.00
ATOM      4 H5'  G   A   1      16.837 -17.202  -3.353  0.00  0.00
ATOM      5 H5'' G   A   1      16.194 -16.245  -2.017  0.00  0.00
ATOM      6 C4'  G   A   1      18.176 -15.679  -2.646  0.00  0.00
ATOM      7 H4'  G   A   1      18.598 -16.320  -1.870  0.00  0.00
ATOM      8 O4'  G   A   1      19.042 -15.753  -3.778  0.00  0.00
ATOM      9 C1'  G   A   1      19.777 -14.534  -3.896  0.00  0.00
ATOM     10 H1'  G   A   1      20.836 -14.736  -4.071  0.00  0.00
ATOM     11 N9   G   A   1      19.259 -13.755  -5.055  0.00  0.00
ATOM     12 C8   G   A   1      18.261 -14.103  -5.936  0.00  0.00
ATOM     13 H8   G   A   1      17.658 -14.993  -5.804  0.00  0.00
ATOM     14 N7   G   A   1      18.120 -13.289  -6.949  0.00  0.00
ATOM     15 C5   G   A   1      19.104 -12.318  -6.728  0.00  0.00
ATOM     16 C6   G   A   1      19.490 -11.162  -7.500  0.00  0.00
ATOM     17 O6   G   A   1      19.036 -10.751  -8.569  0.00  0.00
ATOM     18 N1   G   A   1      20.524 -10.443  -6.938  0.00  0.00
ATOM     19 H1   G   A   1      20.837  -9.622  -7.437  0.00  0.00
ATOM     20 C2   G   A   1      21.151 -10.803  -5.789  0.00  0.00
ATOM     21 N2   G   A   1      22.121 -10.039  -5.370  0.00  0.00
ATOM     22 H21  G   A   1      22.380  -9.201  -5.887  0.00  0.00
ATOM     23 H22  G   A   1      22.602 -10.306  -4.527  0.00  0.00
ATOM     24 N3   G   A   1      20.848 -11.875  -5.057  0.00  0.00
ATOM     25 C4   G   A   1      19.804 -12.596  -5.571  0.00  0.00
ATOM     26 C3'  G   A   1      18.219 -14.241  -2.121  0.00  0.00
ATOM     27 H3'  G   A   1      17.481 -13.631  -2.645  0.00  0.00
ATOM     28 C2'  G   A   1      19.624 -13.804  -2.555  0.00  0.00
ATOM     29 H2'  G   A   1      19.680 -12.720  -2.674  0.00  0.00
ATOM     30 O2'  G   A   1      20.641 -14.273  -1.671  0.00  0.00
ATOM     31 HO2' G   A   1      20.324 -14.150  -0.757  0.00  0.00
ATOM     32 O3'  G   A   1      18.042 -14.195  -0.710  0.00  0.00
ATOM     33 P    A   A   2      17.169 -13.044  -0.026  0.00  0.00
ATOM     34 OP1  A   A   2      17.138 -13.302   1.434  0.00  0.00
ATOM     35 OP2  A   A   2      15.889 -12.935  -0.765  0.00  0.00
ATOM     36 O5'  A   A   2      18.027 -11.717  -0.306  0.00  0.00
ATOM     37 C5'  A   A   2      19.191 -11.414   0.447  0.00  0.00
ATOM     38 H5'  A   A   2      19.891 -12.248   0.401  0.00  0.00
ATOM     39 H5'' A   A   2      18.918 -11.251   1.492  0.00  0.00
ATOM     40 C4'  A   A   2      19.892 -10.154  -0.075  0.00  0.00
ATOM     41 H4'  A   A   2      20.740  -9.934   0.575  0.00  0.00
ATOM     42 O4'  A   A   2      20.377 -10.332  -1.405  0.00  0.00
ATOM     43 C1'  A   A   2      20.216  -9.106  -2.114  0.00  0.00
ATOM     44 H1'  A   A   2      21.161  -8.789  -2.564  0.00  0.00
ATOM     45 N9   A   A   2      19.214  -9.270  -3.196  0.00  0.00
ATOM     46 C8   A   A   2      18.244 -10.232  -3.359  0.00  0.00
ATOM     47 H8   A   A   2      18.086 -11.026  -2.643  0.00  0.00
ATOM     48 N7   A   A   2      17.546 -10.117  -4.460  0.00  0.00
ATOM     49 C5   A   A   2      18.096  -8.974  -5.064  0.00  0.00
ATOM     50 C6   A   A   2      17.863  -8.260  -6.266  0.00  0.00
ATOM     51 N6   A   A   2      16.968  -8.576  -7.185  0.00  0.00
ATOM     52 H61  A   A   2      16.913  -8.023  -8.030  0.00  0.00
ATOM     53 H62  A   A   2      16.382  -9.382  -7.044  0.00  0.00
ATOM     54 N1   A   A   2      18.589  -7.187  -6.575  0.00  0.00
ATOM     55 C2   A   A   2      19.530  -6.799  -5.726  0.00  0.00
ATOM     56 H2   A   A   2      20.061  -5.902  -5.997  0.00  0.00
ATOM     57 N3   A   A   2      19.867  -7.357  -4.571  0.00  0.00
ATOM     58 C4   A   A   2      19.108  -8.454  -4.297  0.00  0.00
ATOM     59 C3'  A   A   2      18.986  -8.918  -0.106  0.00  0.00
ATOM     60 H3'  A   A   2      18.027  -9.192  -0.546  0.00  0.00
ATOM     61 C2'  A   A   2      19.770  -8.049  -1.099  0.00  0.00
ATOM     62 H2'  A   A   2      19.129  -7.295  -1.558  0.00  0.00
ATOM     63 O2'  A   A   2      20.939  -7.457  -0.536  0.00  0.00
ATOM     64 HO2' A   A   2      20.671  -6.884   0.203  0.00  0.00
ATOM     65 O3'  A   A   2      18.802  -8.318   1.169  0.00  0.00
ATOM     66 P    G   A   3      17.508  -7.420   1.478  0.00  0.00
ATOM     67 OP1  G   A   3      17.554  -7.048   2.914  0.00  0.00
ATOM     68 OP2  G   A   3      16.310  -8.125   0.963  0.00  0.00
ATOM     69 O5'  G   A   3      17.723  -6.095   0.594  0.00  0.00
ATOM     70 C5'  G   A   3      18.630  -5.086   1.008  0.00  0.00
ATOM     71 H5'  G   A   3      19.606  -5.527   1.215  0.00  0.00
ATOM     72 H5'' G   A   3      18.265  -4.626   1.929  0.00  0.00
ATOM     73 C4'  G   A   3      18.807  -3.986  -0.045  0.00  0.00
ATOM     74 H4'  G   A   3      19.550  -3.277   0.326  0.00  0.00
ATOM     75 O4'  G   A   3      19.256  -4.513  -1.294  0.00  0.00
ATOM     76 C1'  G   A   3      18.750  -3.685  -2.341  0.00  0.00
ATOM     77 H1'  G   A   3      19.566  -3.271  -2.939  0.00  0.00
ATOM     78 N9   G   A   3      17.842  -4.435  -3.241  0.00  0.00
ATOM     79 C8   G   A   3      17.187  -5.627  -3.036  0.00  0.00
ATOM     80 H8   G   A   3      17.282  -6.188  -2.114  0.00  0.00
ATOM     81 N7   G   A   3      16.453  -6.018  -4.046  0.00  0.00
ATOM     82 C5   G   A   3      16.611  -4.990  -4.989  0.00  0.00
ATOM     83 C6   G   A   3      16.058  -4.792  -6.308  0.00  0.00
ATOM     84 O6   G   A   3      15.333  -5.520  -6.984  0.00  0.00
ATOM     85 N1   G   A   3      16.406  -3.583  -6.871  0.00  0.00
ATOM     86 H1   G   A   3      16.006  -3.345  -7.761  0.00  0.00
ATOM     87 C2   G   A   3      17.237  -2.688  -6.293  0.00  0.00
ATOM     88 N2   G   A   3      17.429  -1.574  -6.947  0.00  0.00
ATOM     89 H21  G   A   3      16.971  -1.412  -7.832  0.00  0.00
ATOM     90 H22  G   A   3      18.038  -0.887  -6.529  0.00  0.00
ATOM     91 N3   G   A   3      17.802  -2.839  -5.100  0.00  0.00
ATOM     92 C4   G   A   3      17.446  -4.012  -4.490  0.00  0.00
ATOM     93 C3'  G   A   3      17.530  -3.207  -0.372  0.00  0.00
ATOM     94 H3'  G   A   3      16.721  -3.911  -0.577  0.00  0.00
ATOM     95 C2'  G   A   3      17.992  -2.537  -1.672  0.00  0.00
ATOM     96 H2'  G   A   3      17.141  -2.212  -2.272  0.00  0.00
ATOM     97 O2'  G   A   3      18.914  -1.469  -1.455  0.00  0.00
ATOM     98 HO2' G   A   3      18.588  -0.930  -0.713  0.00  0.00
ATOM     99 O3'  G   A   3      17.151  -2.260   0.618  0.00  0.00
ATOM    100 P    C   A   4      15.628  -1.759   0.739  0.00  0.00
ATOM    101 OP1  C   A   4      15.574  -0.752   1.828  0.00  0.00
ATOM    102 OP2  C   A   4      14.760  -2.956   0.834  0.00  0.00
ATOM    103 O5'  C   A   4      15.307  -1.026  -0.657  0.00  0.00
ATOM    104 C5'  C   A   4      15.877   0.234  -0.981  0.00  0.00
ATOM    105 H5'  C   A   4      16.958   0.194  -0.867  0.00  0.00
ATOM    106 H5'' C   A   4      15.496   0.987  -0.289  0.00  0.00
ATOM    107 C4'  C   A   4      15.553   0.683  -2.413  0.00  0.00
ATOM    108 H4'  C   A   4      16.056   1.632  -2.601  0.00  0.00
ATOM    109 O4'  C   A   4      15.988  -0.270  -3.387  0.00  0.00
ATOM    110 C1'  C   A   4      15.077  -0.265  -4.486  0.00  0.00
ATOM    111 H1'  C   A   4      15.617  -0.057  -5.416  0.00  0.00
ATOM    112 N1   C   A   4      14.362  -1.567  -4.655  0.00  0.00
ATOM    113 C6   C   A   4      14.318  -2.527  -3.671  0.00  0.00
ATOM    114 H6   C   A   4      14.877  -2.374  -2.749  0.00  0.00
ATOM    115 C5   C   A   4      13.632  -3.680  -3.874  0.00  0.00
ATOM    116 H5   C   A   4      13.612  -4.437  -3.105  0.00  0.00
ATOM    117 C4   C   A   4      12.985  -3.845  -5.129  0.00  0.00
ATOM    118 N4   C   A   4      12.317  -4.929  -5.403  0.00  0.00
ATOM    119 H41  C   A   4      11.931  -5.026  -6.335  0.00  0.00
ATOM    120 H42  C   A   4      12.285  -5.677  -4.737  0.00  0.00
ATOM    121 N3   C   A   4      13.040  -2.953  -6.094  0.00  0.00
ATOM    122 C2   C   A   4      13.726  -1.807  -5.878  0.00  0.00
ATOM    123 O2   C   A   4      13.769  -0.997  -6.802  0.00  0.00
ATOM    124 C3'  C   A   4      14.062   0.882  -2.679  0.00  0.00
ATOM    125 H3'  C   A   4      13.513   0.014  -2.306  0.00  0.00
ATOM    126 C2'  C   A   4      14.077   0.869  -4.215  0.00  0.00
ATOM    127 H2'  C   A   4      13.087   0.642  -4.611  0.00  0.00
ATOM    128 O2'  C   A   4      14.597   2.065  -4.801  0.00  0.00
ATOM    129 HO2' C   A   4      14.354   2.092  -5.745  0.00  0.00
ATOM    130 O3'  C   A   4      13.553   2.079  -2.102  0.00  0.00
ATOM    131 P    C   A   5      11.980   2.282  -1.862  0.00  0.00
ATOM    132 OP1  C   A   5      11.792   3.595  -1.198  0.00  0.00
ATOM    133 OP2  C   A   5      11.455   1.067  -1.195  0.00  0.00
ATOM    134 O5'  C   A   5      11.330   2.350  -3.330  0.00  0.00
ATOM    135 C5'  C   A   5      11.521   3.479  -4.171  0.00  0.00
ATOM    136 H5'  C   A   5      12.586   3.652  -4.320  0.00  0.00
ATOM    137 H5'' C   A   5      11.096   4.363  -3.694  0.00  0.00
ATOM    138 C4'  C   A   5      10.851   3.297  -5.541  0.00  0.00
ATOM    139 H4'  C   A   5      11.046   4.191  -6.135  0.00  0.00
ATOM    140 O4'  C   A   5      11.345   2.161  -6.255  0.00  0.00
ATOM    141 C1'  C   A   5      10.274   1.579  -7.003  0.00  0.00
ATOM    142 H1'  C   A   5      10.534   1.541  -8.064  0.00  0.00
ATOM    143 N1   C   A   5       9.958   0.191  -6.542  0.00  0.00
ATOM    144 C6   C   A   5      10.397  -0.299  -5.335  0.00  0.00
ATOM    145 H6   C   A   5      10.951   0.338  -4.660  0.00  0.00
ATOM    146 C5   C   A   5      10.151  -1.585  -4.984  0.00  0.00
ATOM    147 H5   C   A   5      10.504  -1.962  -4.037  0.00  0.00
ATOM    148 C4   C   A   5       9.433  -2.386  -5.909  0.00  0.00
ATOM    149 N4   C   A   5       9.195  -3.637  -5.648  0.00  0.00
ATOM    150 H41  C   A   5       8.698  -4.187  -6.338  0.00  0.00
ATOM    151 H42  C   A   5       9.529  -4.039  -4.793  0.00  0.00
ATOM    152 N3   C   A   5       8.993  -1.941  -7.068  0.00  0.00
ATOM    153 C2   C   A   5       9.224  -0.647  -7.394  0.00  0.00
ATOM    154 O2   C   A   5       8.761  -0.250  -8.464  0.00  0.00
ATOM    155 C3'  C   A   5       9.334   3.114  -5.453  0.00  0.00
ATOM    156 H3'  C   A   5       9.101   2.376  -4.684  0.00  0.00
ATOM    157 C2'  C   A   5       9.070   2.517  -6.840  0.00  0.00
ATOM    158 H2'  C   A   5       8.124   1.974  -6.865  0.00  0.00
ATOM    159 O2'  C   A   5       9.134   3.490  -7.882  0.00  0.00
ATOM    160 HO2' C   A   5       8.629   4.272  -7.600  0.00  0.00
ATOM    161 O3'  C   A   5       8.622   4.321  -5.220  0.00  0.00
ATOM    162 P    G   A   6       7.164   4.296  -4.549  0.00  0.00
ATOM    163 OP1  G   A   6       6.705   5.700  -4.417  0.00  0.00
ATOM    164 OP2  G   A   6       7.223   3.447  -3.336  0.00  0.00
ATOM    165 O5'  G   A   6       6.244   3.547  -5.632  0.00  0.00
ATOM    166 C5'  G   A   6       5.813   4.215  -6.809  0.00  0.00
ATOM    167 H5'  G   A   6       6.670   4.632  -7.335  0.00  0.00
ATOM    168 H5'' G   A   6       5.150   5.038  -6.536  0.00  0.00
ATOM    169 C4'  G   A   6       5.061   3.283  -7.765  0.00  0.00
ATOM    170 H4'  G   A   6       4.795   3.852  -8.658  0.00  0.00
ATOM    171 O4'  G   A   6       5.844   2.157  -8.158  0.00  0.00
ATOM    172 C1'  G   A   6       4.971   1.046  -8.364  0.00  0.00
ATOM    173 H1'  G   A   6       5.076   0.650  -9.376  0.00  0.00
ATOM    174 N9   G   A   6       5.256  -0.048  -7.403  0.00  0.00
ATOM    175 C8   G   A   6       5.944  -0.019  -6.214  0.00  0.00
ATOM    176 H8   G   A   6       6.389   0.887  -5.822  0.00  0.00
ATOM    177 N7   G   A   6       6.010  -1.175  -5.605  0.00  0.00
ATOM    178 C5   G   A   6       5.295  -2.040  -6.447  0.00  0.00
ATOM    179 C6   G   A   6       4.971  -3.444  -6.348  0.00  0.00
ATOM    180 O6   G   A   6       5.280  -4.264  -5.483  0.00  0.00
ATOM    181 N1   G   A   6       4.186  -3.903  -7.388  0.00  0.00
ATOM    182 H1   G   A   6       3.908  -4.875  -7.363  0.00  0.00
ATOM    183 C2   G   A   6       3.751  -3.119  -8.405  0.00  0.00
ATOM    184 N2   G   A   6       2.970  -3.653  -9.301  0.00  0.00
ATOM    185 H21  G   A   6       2.694  -4.630  -9.232  0.00  0.00
ATOM    186 H22  G   A   6       2.661  -3.068 -10.056  0.00  0.00
ATOM    187 N3   G   A   6       4.035  -1.830  -8.546  0.00  0.00
ATOM    188 C4   G   A   6       4.814  -1.343  -7.535  0.00  0.00
ATOM    189 C3'  G   A   6       3.775   2.700  -7.176  0.00  0.00
ATOM    190 H3'  G   A   6       3.990   2.291  -6.186  0.00  0.00
ATOM    191 C2'  G   A   6       3.541   1.561  -8.174  0.00  0.00
ATOM    192 H2'  G   A   6       2.886   0.795  -7.754  0.00  0.00
ATOM    193 O2'  G   A   6       3.061   2.016  -9.439  0.00  0.00
ATOM    194 HO2' G   A   6       2.355   2.668  -9.280  0.00  0.00
ATOM    195 O3'  G   A   6       2.695   3.623  -7.127  0.00  0.00
ATOM    196 P    U   A   7       1.499   3.425  -6.078  0.00  0.00
ATOM    197 OP1  U   A   7       0.532   4.531  -6.284  0.00  0.00
ATOM    198 OP2  U   A   7       2.089   3.235  -4.732  0.00  0.00
ATOM    199 O5'  U   A   7       0.804   2.041  -6.513  0.00  0.00
ATOM    200 C5'  U   A   7      -0.032   1.966  -7.659  0.00  0.00
ATOM    201 H5'  U   A   7       0.509   2.310  -8.538  0.00  0.00
ATOM    202 H5'' U   A   7      -0.899   2.614  -7.519  0.00  0.00
ATOM    203 C4'  U   A   7      -0.531   0.538  -7.919  0.00  0.00
ATOM    204 H4'  U   A   7      -1.136   0.540  -8.827  0.00  0.00
ATOM    205 O4'  U   A   7       0.539  -0.391  -8.074  0.00  0.00
ATOM    206 C1'  U   A   7       0.090  -1.674  -7.639  0.00  0.00
ATOM    207 H1'  U   A   7       0.093  -2.368  -8.482  0.00  0.00
ATOM    208 N1   U   A   7       0.934  -2.249  -6.550  0.00  0.00
ATOM    209 C6   U   A   7       1.720  -1.465  -5.728  0.00  0.00
ATOM    210 H6   U   A   7       1.838  -0.420  -5.948  0.00  0.00
ATOM    211 C5   U   A   7       2.343  -2.005  -4.646  0.00  0.00
ATOM    212 H5   U   A   7       2.950  -1.383  -4.002  0.00  0.00
ATOM    213 C4   U   A   7       2.207  -3.407  -4.312  0.00  0.00
ATOM    214 O4   U   A   7       2.683  -3.970  -3.331  0.00  0.00
ATOM    215 N3   U   A   7       1.466  -4.129  -5.213  0.00  0.00
ATOM    216 H3   U   A   7       1.334  -5.109  -5.015  0.00  0.00
ATOM    217 C2   U   A   7       0.814  -3.625  -6.314  0.00  0.00
ATOM    218 O2   U   A   7       0.150  -4.385  -7.019  0.00  0.00
ATOM    219 C3'  U   A   7      -1.388  -0.016  -6.781  0.00  0.00
ATOM    220 H3'  U   A   7      -0.864   0.140  -5.839  0.00  0.00
ATOM    221 C2'  U   A   7      -1.357  -1.508  -7.145  0.00  0.00
ATOM    222 H2'  U   A   7      -1.549  -2.122  -6.265  0.00  0.00
ATOM    223 O2'  U   A   7      -2.227  -1.870  -8.216  0.00  0.00
ATOM    224 HO2' U   A   7      -2.986  -2.359  -7.850  0.00  0.00
ATOM    225 O3'  U   A   7      -2.684   0.568  -6.727  0.00  0.00
ATOM    226 P    A   A   8      -3.590   0.455  -5.406  0.00  0.00
ATOM    227 OP1  A   A   8      -4.757   1.354  -5.588  0.00  0.00
ATOM    228 OP2  A   A   8      -2.723   0.646  -4.220  0.00  0.00
ATOM    229 O5'  A   A   8      -4.104  -1.066  -5.397  0.00  0.00
ATOM    230 C5'  A   A   8      -5.080  -1.512  -6.326  0.00  0.00
ATOM    231 H5'  A   A   8      -4.741  -1.321  -7.345  0.00  0.00
ATOM    232 H5'' A   A   8      -6.010  -0.963  -6.169  0.00  0.00
ATOM    233 C4'  A   A   8      -5.369  -3.010  -6.165  0.00  0.00
ATOM    234 H4'  A   A   8      -6.090  -3.314  -6.924  0.00  0.00
ATOM    235 O4'  A   A   8      -4.179  -3.786  -6.317  0.00  0.00
ATOM    236 C1'  A   A   8      -4.245  -4.907  -5.436  0.00  0.00
ATOM    237 H1'  A   A   8      -4.161  -5.844  -5.992  0.00  0.00
ATOM    238 N9   A   A   8      -3.161  -4.862  -4.423  0.00  0.00
ATOM    239 C8   A   A   8      -2.384  -3.800  -4.022  0.00  0.00
ATOM    240 H8   A   A   8      -2.464  -2.817  -4.477  0.00  0.00
ATOM    241 N7   A   A   8      -1.568  -4.073  -3.035  0.00  0.00
ATOM    242 C5   A   A   8      -1.861  -5.414  -2.743  0.00  0.00
ATOM    243 C6   A   A   8      -1.456  -6.340  -1.748  0.00  0.00
ATOM    244 N6   A   A   8      -0.607  -6.063  -0.780  0.00  0.00
ATOM    245 H61  A   A   8      -0.482  -6.752  -0.045  0.00  0.00
ATOM    246 H62  A   A   8      -0.179  -5.154  -0.737  0.00  0.00
ATOM    247 N1   A   A   8      -1.986  -7.568  -1.676  0.00  0.00
ATOM    248 C2   A   A   8      -2.891  -7.898  -2.589  0.00  0.00
ATOM    249 H2   A   A   8      -3.367  -8.882  -2.489  0.00  0.00
ATOM    250 N3   A   A   8      -3.366  -7.147  -3.576  0.00  0.00
ATOM    251 C4   A   A   8      -2.815  -5.902  -3.594  0.00  0.00
ATOM    252 C3'  A   A   8      -5.943  -3.366  -4.791  0.00  0.00
ATOM    253 H3'  A   A   8      -5.395  -2.833  -4.011  0.00  0.00
ATOM    254 C2'  A   A   8      -5.609  -4.858  -4.742  0.00  0.00
ATOM    255 H2'  A   A   8      -5.545  -5.200  -3.708  0.00  0.00
ATOM    256 O2'  A   A   8      -6.526  -5.652  -5.495  0.00  0.00
ATOM    257 HO2' A   A   8      -7.424  -5.308  -5.336  0.00  0.00
ATOM    258 O3'  A   A   8      -7.346  -3.155  -4.687  0.00  0.00
ATOM    259 P    U   A   9      -8.009  -2.677  -3.308  0.00  0.00
ATOM    260 OP1  U   A   9      -9.480  -2.808  -3.446  0.00  0.00
ATOM    261 OP2  U   A   9      -7.439  -1.352  -2.967  0.00  0.00
ATOM    262 O5'  U   A   9      -7.494  -3.731  -2.206  0.00  0.00
ATOM    263 C5'  U   A   9      -8.007  -5.053  -2.124  0.00  0.00
ATOM    264 H5'  U   A   9      -7.909  -5.550  -3.090  0.00  0.00
ATOM    265 H5'' U   A   9      -9.066  -5.018  -1.863  0.00  0.00
ATOM    266 C4'  U   A   9      -7.264  -5.886  -1.066  0.00  0.00
ATOM    267 H4'  U   A   9      -7.672  -6.897  -1.081  0.00  0.00
ATOM    268 O4'  U   A   9      -5.861  -5.963  -1.321  0.00  0.00
ATOM    269 C1'  U   A   9      -5.149  -5.916  -0.084  0.00  0.00
ATOM    270 H1'  U   A   9      -4.503  -6.793   0.002  0.00  0.00
ATOM    271 N1   U   A   9      -4.290  -4.698   0.036  0.00  0.00
ATOM    272 C6   U   A   9      -4.412  -3.627  -0.824  0.00  0.00
ATOM    273 H6   U   A   9      -5.185  -3.634  -1.580  0.00  0.00
ATOM    274 C5   U   A   9      -3.562  -2.570  -0.750  0.00  0.00
ATOM    275 H5   U   A   9      -3.665  -1.750  -1.445  0.00  0.00
ATOM    276 C4   U   A   9      -2.495  -2.521   0.225  0.00  0.00
ATOM    277 O4   U   A   9      -1.679  -1.611   0.339  0.00  0.00
ATOM    278 N3   U   A   9      -2.439  -3.612   1.060  0.00  0.00
ATOM    279 H3   U   A   9      -1.690  -3.628   1.738  0.00  0.00
ATOM    280 C2   U   A   9      -3.292  -4.698   1.022  0.00  0.00
ATOM    281 O2   U   A   9      -3.159  -5.610   1.837  0.00  0.00
ATOM    282 C3'  U   A   9      -7.422  -5.340   0.357  0.00  0.00
ATOM    283 H3'  U   A   9      -7.313  -4.254   0.349  0.00  0.00
ATOM    284 C2'  U   A   9      -6.205  -5.987   1.029  0.00  0.00
ATOM    285 H2'  U   A   9      -5.905  -5.429   1.918  0.00  0.00
ATOM    286 O2'  U   A   9      -6.424  -7.365   1.335  0.00  0.00
ATOM    287 HO2' U   A   9      -7.348  -7.465   1.627  0.00  0.00
ATOM    288 O3'  U   A   9      -8.642  -5.748   0.964  0.00  0.00
ATOM    289 P    G   A  10      -9.362  -4.848   2.081  0.00  0.00
ATOM    290 OP1  G   A  10     -10.588  -5.565   2.506  0.00  0.00
ATOM    291 OP2  G   A  10      -9.492  -3.472   1.549  0.00  0.00
ATOM    292 O5'  G   A  10      -8.337  -4.798   3.322  0.00  0.00
ATOM    293 C5'  G   A  10      -8.117  -5.928   4.157  0.00  0.00
ATOM    294 H5'  G   A  10      -7.705  -6.747   3.570  0.00  0.00
ATOM    295 H5'' G   A  10      -9.065  -6.259   4.585  0.00  0.00
ATOM    296 C4'  G   A  10      -7.151  -5.615   5.308  0.00  0.00
ATOM    297 H4'  G   A  10      -6.955  -6.535   5.860  0.00  0.00
ATOM    298 O4'  G   A  10      -5.906  -5.096   4.837  0.00  0.00
ATOM    299 C1'  G   A  10      -5.457  -4.087   5.740  0.00  0.00
ATOM    300 H1'  G   A  10      -4.435  -4.294   6.069  0.00  0.00
ATOM    301 N9   G   A  10      -5.469  -2.755   5.085  0.00  0.00
ATOM    302 C8   G   A  10      -6.006  -2.388   3.875  0.00  0.00
ATOM    303 H8   G   A  10      -6.574  -3.072   3.258  0.00  0.00
ATOM    304 N7   G   A  10      -5.757  -1.153   3.525  0.00  0.00
ATOM    305 C5   G   A  10      -4.996  -0.655   4.591  0.00  0.00
ATOM    306 C6   G   A  10      -4.376   0.628   4.812  0.00  0.00
ATOM    307 O6   G   A  10      -4.356   1.620   4.082  0.00  0.00
ATOM    308 N1   G   A  10      -3.711   0.720   6.016  0.00  0.00
ATOM    309 H1   G   A  10      -3.252   1.594   6.224  0.00  0.00
ATOM    310 C2   G   A  10      -3.635  -0.294   6.912  0.00  0.00
ATOM    311 N2   G   A  10      -2.992  -0.065   8.026  0.00  0.00
ATOM    312 H21  G   A  10      -2.592   0.854   8.213  0.00  0.00
ATOM    313 H22  G   A  10      -2.905  -0.822   8.679  0.00  0.00
ATOM    314 N3   G   A  10      -4.177  -1.499   6.749  0.00  0.00
ATOM    315 C4   G   A  10      -4.845  -1.623   5.562  0.00  0.00
ATOM    316 C3'  G   A  10      -7.704  -4.585   6.298  0.00  0.00
ATOM    317 H3'  G   A  10      -8.150  -3.760   5.740  0.00  0.00
ATOM    318 C2'  G   A  10      -6.395  -4.118   6.954  0.00  0.00
ATOM    319 H2'  G   A  10      -6.514  -3.128   7.394  0.00  0.00
ATOM    320 O2'  G   A  10      -5.865  -5.044   7.905  0.00  0.00
ATOM    321 HO2' G   A  10      -5.178  -4.599   8.436  0.00  0.00
ATOM    322 O3'  G   A  10      -8.644  -5.151   7.206  0.00  0.00
ATOM    323 P    C   A  11      -9.729  -4.241   7.963  0.00  0.00
ATOM    324 OP1  C   A  11     -10.542  -5.135   8.824  0.00  0.00
ATOM    325 OP2  C   A  11     -10.423  -3.415   6.946  0.00  0.00
ATOM    326 O5'  C   A  11      -8.892  -3.245   8.908  0.00  0.00
ATOM    327 C5'  C   A  11      -8.241  -3.704  10.084  0.00  0.00
ATOM    328 H5'  C   A  11      -7.613  -4.562   9.843  0.00  0.00
ATOM    329 H5'' C   A  11      -8.988  -4.024  10.812  0.00  0.00
ATOM    330 C4'  C   A  11      -7.363  -2.617  10.719  0.00  0.00
ATOM    331 H4'  C   A  11      -6.861  -3.046  11.589  0.00  0.00
ATOM    332 O4'  C   A  11      -6.368  -2.146   9.807  0.00  0.00
ATOM    333 C1'  C   A  11      -6.147  -0.753  10.030  0.00  0.00
ATOM    334 H1'  C   A  11      -5.092  -0.579  10.256  0.00  0.00
ATOM    335 N1   C   A  11      -6.518   0.084   8.844  0.00  0.00
ATOM    336 C6   C   A  11      -7.334  -0.373   7.836  0.00  0.00
ATOM    337 H6   C   A  11      -7.757  -1.366   7.890  0.00  0.00
ATOM    338 C5   C   A  11      -7.597   0.408   6.757  0.00  0.00
ATOM    339 H5   C   A  11      -8.232   0.039   5.967  0.00  0.00
ATOM    340 C4   C   A  11      -6.996   1.694   6.720  0.00  0.00
ATOM    341 N4   C   A  11      -7.166   2.474   5.691  0.00  0.00
ATOM    342 H41  C   A  11      -6.654   3.349   5.664  0.00  0.00
ATOM    343 H42  C   A  11      -7.734   2.171   4.921  0.00  0.00
ATOM    344 N3   C   A  11      -6.199   2.147   7.665  0.00  0.00
ATOM    345 C2   C   A  11      -5.967   1.368   8.747  0.00  0.00
ATOM    346 O2   C   A  11      -5.253   1.837   9.633  0.00  0.00
ATOM    347 C3'  C   A  11      -8.129  -1.373  11.186  0.00  0.00
ATOM    348 H3'  C   A  11      -8.829  -1.069  10.407  0.00  0.00
ATOM    349 C2'  C   A  11      -6.970  -0.373  11.265  0.00  0.00
ATOM    350 H2'  C   A  11      -7.329   0.654  11.216  0.00  0.00
ATOM    351 O2'  C   A  11      -6.147  -0.573  12.413  0.00  0.00
ATOM    352 HO2' C   A  11      -6.725  -0.665  13.191  0.00  0.00
ATOM    353 O3'  C   A  11      -8.800  -1.530  12.431  0.00  0.00
ATOM    354 P    G   A  12     -10.026  -0.572  12.835  0.00  0.00
ATOM    355 OP1  G   A  12     -10.595  -1.090  14.102  0.00  0.00
ATOM    356 OP2  G   A  12     -10.920  -0.440  11.660  0.00  0.00
ATOM    357 O5'  G   A  12      -9.376   0.877  13.120  0.00  0.00
ATOM    358 C5'  G   A  12      -8.685   1.156  14.331  0.00  0.00
ATOM    359 H5'  G   A  12      -7.863   0.453  14.460  0.00  0.00
ATOM    360 H5'' G   A  12      -9.368   1.033  15.173  0.00  0.00
ATOM    361 C4'  G   A  12      -8.124   2.586  14.376  0.00  0.00
ATOM    362 H4'  G   A  12      -7.630   2.731  15.339  0.00  0.00
ATOM    363 O4'  G   A  12      -7.168   2.814  13.342  0.00  0.00
ATOM    364 C1'  G   A  12      -7.269   4.172  12.917  0.00  0.00
ATOM    365 H1'  G   A  12      -6.301   4.671  12.989  0.00  0.00
ATOM    366 N9   G   A  12      -7.721   4.243  11.506  0.00  0.00
ATOM    367 C8   G   A  12      -8.356   3.289  10.747  0.00  0.00
ATOM    368 H8   G   A  12      -8.658   2.324  11.148  0.00  0.00
ATOM    369 N7   G   A  12      -8.565   3.639   9.506  0.00  0.00
ATOM    370 C5   G   A  12      -8.046   4.939   9.440  0.00  0.00
ATOM    371 C6   G   A  12      -7.959   5.879   8.351  0.00  0.00
ATOM    372 O6   G   A  12      -8.289   5.742   7.173  0.00  0.00
ATOM    373 N1   G   A  12      -7.409   7.092   8.713  0.00  0.00
ATOM    374 H1   G   A  12      -7.333   7.799   7.997  0.00  0.00
ATOM    375 C2   G   A  12      -6.981   7.380   9.965  0.00  0.00
ATOM    376 N2   G   A  12      -6.539   8.591  10.178  0.00  0.00
ATOM    377 H21  G   A  12      -6.556   9.287   9.435  0.00  0.00
ATOM    378 H22  G   A  12      -6.222   8.819  11.104  0.00  0.00
ATOM    379 N3   G   A  12      -7.012   6.537  10.996  0.00  0.00
ATOM    380 C4   G   A  12      -7.558   5.324  10.669  0.00  0.00
ATOM    381 C3'  G   A  12      -9.180   3.686  14.224  0.00  0.00
ATOM    382 H3'  G   A  12      -9.829   3.441  13.384  0.00  0.00
ATOM    383 C2'  G   A  12      -8.273   4.868  13.845  0.00  0.00
ATOM    384 H2'  G   A  12      -8.837   5.640  13.321  0.00  0.00
ATOM    385 O2'  G   A  12      -7.553   5.419  14.950  0.00  0.00
ATOM    386 HO2' G   A  12      -7.179   6.283  14.695  0.00  0.00
ATOM    387 O3'  G   A  12      -9.959   3.908  15.393  0.00  0.00
ATOM    388 P    A   A  13     -11.371   4.664  15.304  0.00  0.00
ATOM    389 OP1  A   A  13     -11.932   4.723  16.678  0.00  0.00
ATOM    390 OP2  A   A  13     -12.174   4.012  14.243  0.00  0.00
ATOM    391 O5'  A   A  13     -11.041   6.164  14.814  0.00  0.00
ATOM    392 C5'  A   A  13     -10.489   7.124  15.704  0.00  0.00
ATOM    393 H5'  A   A  13      -9.539   6.758  16.095  0.00  0.00
ATOM    394 H5'' A   A  13     -11.168   7.270  16.545  0.00  0.00
ATOM    395 C4'  A   A  13     -10.258   8.485  15.032  0.00  0.00
ATOM    396 H4'  A   A  13      -9.853   9.169  15.780  0.00  0.00
ATOM    397 O4'  A   A  13      -9.336   8.414  13.943  0.00  0.00
ATOM    398 C1'  A   A  13      -9.728   9.357  12.945  0.00  0.00
ATOM    399 H1'  A   A  13      -8.914  10.051  12.721  0.00  0.00
ATOM    400 N9   A   A  13     -10.109   8.650  11.698  0.00  0.00
ATOM    401 C8   A   A  13     -10.477   7.337  11.529  0.00  0.00
ATOM    402 H8   A   A  13     -10.537   6.641  12.311  0.00  0.00
ATOM    403 N7   A   A  13     -10.682   6.990  10.286  0.00  0.00
ATOM    404 C5   A   A  13     -10.459   8.181   9.581  0.00  0.00
ATOM    405 C6   A   A  13     -10.488   8.549   8.214  0.00  0.00
ATOM    406 N6   A   A  13     -10.770   7.714   7.236  0.00  0.00
ATOM    407 H61  A   A  13     -10.705   8.017   6.273  0.00  0.00
ATOM    408 H62  A   A  13     -10.974   6.754   7.462  0.00  0.00
ATOM    409 N1   A   A  13     -10.234   9.799   7.823  0.00  0.00
ATOM    410 C2   A   A  13      -9.927  10.683   8.766  0.00  0.00
ATOM    411 H2   A   A  13      -9.715  11.691   8.422  0.00  0.00
ATOM    412 N3   A   A  13      -9.845  10.488  10.082  0.00  0.00
ATOM    413 C4   A   A  13     -10.124   9.200  10.431  0.00  0.00
ATOM    414 C3'  A   A  13     -11.534   9.115  14.464  0.00  0.00
ATOM    415 H3'  A   A  13     -12.083   8.365  13.893  0.00  0.00
ATOM    416 C2'  A   A  13     -10.915  10.143  13.510  0.00  0.00
ATOM    417 H2'  A   A  13     -11.619  10.430  12.727  0.00  0.00
ATOM    418 O2'  A   A  13     -10.407  11.291  14.193  0.00  0.00
ATOM    419 HO2' A   A  13     -11.052  11.548  14.876  0.00  0.00
ATOM    420 O3'  A   A  13     -12.360   9.727  15.446  0.00  0.00
ATOM    421 P    U   A  14     -13.945   9.849  15.222  0.00  0.00
ATOM    422 OP1  U   A  14     -14.500  10.617  16.364  0.00  0.00
ATOM    423 OP2  U   A  14     -14.475   8.494  14.949  0.00  0.00
ATOM    424 O5'  U   A  14     -14.108  10.722  13.879  0.00  0.00
ATOM    425 C5'  U   A  14     -13.927  12.132  13.877  0.00  0.00
ATOM    426 H5'  U   A  14     -12.940  12.378  14.267  0.00  0.00
ATOM    427 H5'' U   A  14     -14.675  12.594  14.524  0.00  0.00
ATOM    428 C4'  U   A  14     -14.063  12.731  12.470  0.00  0.00
ATOM    429 H4'  U   A  14     -13.899  13.807  12.536  0.00  0.00
ATOM    430 O4'  U   A  14     -13.111  12.182  11.560  0.00  0.00
ATOM    431 C1'  U   A  14     -13.681  12.136  10.251  0.00  0.00
ATOM    432 H1'  U   A  14     -13.100  12.770   9.578  0.00  0.00
ATOM    433 N1   U   A  14     -13.693  10.748   9.700  0.00  0.00
ATOM    434 C6   U   A  14     -13.774   9.641  10.522  0.00  0.00
ATOM    435 H6   U   A  14     -13.757   9.752  11.598  0.00  0.00
ATOM    436 C5   U   A  14     -13.862   8.392   9.997  0.00  0.00
ATOM    437 H5   U   A  14     -13.970   7.544  10.652  0.00  0.00
ATOM    438 C4   U   A  14     -13.812   8.161   8.575  0.00  0.00
ATOM    439 O4   U   A  14     -13.810   7.062   8.029  0.00  0.00
ATOM    440 N3   U   A  14     -13.739   9.304   7.820  0.00  0.00
ATOM    441 H3   U   A  14     -13.681   9.180   6.821  0.00  0.00
ATOM    442 C2   U   A  14     -13.685  10.594   8.304  0.00  0.00
ATOM    443 O2   U   A  14     -13.633  11.529   7.503  0.00  0.00
ATOM    444 C3'  U   A  14     -15.443  12.507  11.841  0.00  0.00
ATOM    445 H3'  U   A  14     -15.768  11.480  12.009  0.00  0.00
ATOM    446 C2'  U   A  14     -15.099  12.715  10.361  0.00  0.00
ATOM    447 H2'  U   A  14     -15.803  12.183   9.721  0.00  0.00
ATOM    448 O2'  U   A  14     -15.034  14.100  10.017  0.00  0.00
ATOM    449 HO2' U   A  14     -15.765  14.556  10.471  0.00  0.00
ATOM    450 O3'  U   A  14     -16.430  13.417  12.308  0.00  0.00
ATOM    451 P    G   A  15     -17.970  12.978  12.369  0.00  0.00
ATOM    452 OP1  G   A  15     -18.761  14.160  12.796  0.00  0.00
ATOM    453 OP2  G   A  15     -18.067  11.731  13.162  0.00  0.00
ATOM    454 O5'  G   A  15     -18.329  12.627  10.842  0.00  0.00
ATOM    455 C5'  G   A  15     -18.619  13.649   9.898  0.00  0.00
ATOM    456 H5'  G   A  15     -17.803  14.371   9.870  0.00  0.00
ATOM    457 H5'' G   A  15     -19.528  14.171  10.202  0.00  0.00
ATOM    458 C4'  G   A  15     -18.829  13.088   8.486  0.00  0.00
ATOM    459 H4'  G   A  15     -19.078  13.916   7.820  0.00  0.00
ATOM    460 O4'  G   A  15     -17.666  12.437   7.980  0.00  0.00
ATOM    461 C1'  G   A  15     -18.076  11.351   7.154  0.00  0.00
ATOM    462 H1'  G   A  15     -17.709  11.458   6.129  0.00  0.00
ATOM    463 N9   G   A  15     -17.553  10.067   7.685  0.00  0.00
ATOM    464 C8   G   A  15     -17.470   9.592   8.974  0.00  0.00
ATOM    465 H8   G   A  15     -17.667  10.201   9.846  0.00  0.00
ATOM    466 N7   G   A  15     -17.153   8.326   9.059  0.00  0.00
ATOM    467 C5   G   A  15     -16.988   7.930   7.722  0.00  0.00
ATOM    468 C6   G   A  15     -16.670   6.656   7.116  0.00  0.00
ATOM    469 O6   G   A  15     -16.520   5.549   7.639  0.00  0.00
ATOM    470 N1   G   A  15     -16.507   6.735   5.745  0.00  0.00
ATOM    471 H1   G   A  15     -16.237   5.904   5.237  0.00  0.00
ATOM    472 C2   G   A  15     -16.652   7.878   5.037  0.00  0.00
ATOM    473 N2   G   A  15     -16.494   7.777   3.751  0.00  0.00
ATOM    474 H21  G   A  15     -16.148   6.889   3.392  0.00  0.00
ATOM    475 H22  G   A  15     -16.610   8.599   3.172  0.00  0.00
ATOM    476 N3   G   A  15     -16.997   9.057   5.538  0.00  0.00
ATOM    477 C4   G   A  15     -17.153   9.019   6.892  0.00  0.00
ATOM    478 C3'  G   A  15     -19.963  12.064   8.409  0.00  0.00
ATOM    479 H3'  G   A  15     -19.881  11.359   9.237  0.00  0.00
ATOM    480 C2'  G   A  15     -19.607  11.369   7.092  0.00  0.00
ATOM    481 H2'  G   A  15     -20.025  10.359   7.051  0.00  0.00
ATOM    482 O2'  G   A  15     -20.019  12.145   5.964  0.00  0.00
ATOM    483 HO2' G   A  15     -20.907  12.494   6.164  0.00  0.00
ATOM    484 O3'  G   A  15     -21.252  12.663   8.356  0.00  0.00
ATOM    485 P    A   A  16     -22.513  11.931   9.008  0.00  0.00
ATOM    486 OP1  A   A  16     -23.721  12.714   8.647  0.00  0.00
ATOM    487 OP2  A   A  16     -22.217  11.693  10.440  0.00  0.00
ATOM    488 O5'  A   A  16     -22.600  10.515   8.249  0.00  0.00
ATOM    489 C5'  A   A  16     -23.199   9.400   8.897  0.00  0.00
ATOM    490 H5'  A   A  16     -24.100   9.725   9.420  0.00  0.00
ATOM    491 H5'' A   A  16     -22.505   8.997   9.637  0.00  0.00
ATOM    492 C4'  A   A  16     -23.602   8.282   7.928  0.00  0.00
ATOM    493 H4'  A   A  16     -24.071   7.492   8.518  0.00  0.00
ATOM    494 O4'  A   A  16     -24.578   8.779   7.013  0.00  0.00
ATOM    495 C1'  A   A  16     -24.257   8.365   5.696  0.00  0.00
ATOM    496 H1'  A   A  16     -24.895   7.531   5.394  0.00  0.00
ATOM    497 N9   A   A  16     -24.382   9.484   4.734  0.00  0.00
ATOM    498 C8   A   A  16     -24.021  10.799   4.913  0.00  0.00
ATOM    499 H8   A   A  16     -23.712  11.187   5.878  0.00  0.00
ATOM    500 N7   A   A  16     -24.070  11.524   3.823  0.00  0.00
ATOM    501 C5   A   A  16     -24.476  10.601   2.845  0.00  0.00
ATOM    502 C6   A   A  16     -24.709  10.654   1.445  0.00  0.00
ATOM    503 N6   A   A  16     -24.591  11.728   0.686  0.00  0.00
ATOM    504 H61  A   A  16     -24.773  11.638  -0.301  0.00  0.00
ATOM    505 H62  A   A  16     -24.279  12.594   1.099  0.00  0.00
ATOM    506 N1   A   A  16     -25.075   9.571   0.757  0.00  0.00
ATOM    507 C2   A   A  16     -25.218   8.435   1.429  0.00  0.00
ATOM    508 H2   A   A  16     -25.510   7.571   0.844  0.00  0.00
ATOM    509 N3   A   A  16     -25.052   8.227   2.732  0.00  0.00
ATOM    510 C4   A   A  16     -24.671   9.360   3.392  0.00  0.00
ATOM    511 C3'  A   A  16     -22.439   7.639   7.153  0.00  0.00
ATOM    512 H3'  A   A  16     -21.536   8.207   7.386  0.00  0.00
ATOM    513 C2'  A   A  16     -22.800   7.922   5.689  0.00  0.00
ATOM    514 H2'  A   A  16     -22.146   8.690   5.276  0.00  0.00
ATOM    515 O2'  A   A  16     -22.813   6.762   4.878  0.00  0.00
ATOM    516 HO2' A   A  16     -21.954   6.306   4.943  0.00  0.00
ATOM    517 O3'  A   A  16     -22.234   6.260   7.461  0.00  0.00
ATOM    518 P    A   A  17     -20.753   5.621   7.415  0.00  0.00
ATOM    519 OP1  A   A  17     -20.862   4.232   7.929  0.00  0.00
ATOM    520 OP2  A   A  17     -19.843   6.560   8.105  0.00  0.00
ATOM    521 O5'  A   A  17     -20.326   5.579   5.850  0.00  0.00
ATOM    522 C5'  A   A  17     -20.161   4.349   5.146  0.00  0.00
ATOM    523 H5'  A   A  17     -20.990   3.682   5.391  0.00  0.00
ATOM    524 H5'' A   A  17     -19.227   3.879   5.455  0.00  0.00
ATOM    525 C4'  A   A  17     -20.137   4.507   3.616  0.00  0.00
ATOM    526 H4'  A   A  17     -20.347   3.535   3.168  0.00  0.00
ATOM    527 O4'  A   A  17     -21.153   5.411   3.210  0.00  0.00
ATOM    528 C1'  A   A  17     -20.678   6.321   2.226  0.00  0.00
ATOM    529 H1'  A   A  17     -21.382   6.402   1.395  0.00  0.00
ATOM    530 N9   A   A  17     -20.484   7.695   2.761  0.00  0.00
ATOM    531 C8   A   A  17     -19.905   8.133   3.932  0.00  0.00
ATOM    532 H8   A   A  17     -19.481   7.478   4.687  0.00  0.00
ATOM    533 N7   A   A  17     -19.885   9.430   4.073  0.00  0.00
ATOM    534 C5   A   A  17     -20.424   9.891   2.868  0.00  0.00
ATOM    535 C6   A   A  17     -20.686  11.167   2.315  0.00  0.00
ATOM    536 N6   A   A  17     -20.469  12.314   2.931  0.00  0.00
ATOM    537 H61  A   A  17     -20.688  13.168   2.449  0.00  0.00
ATOM    538 H62  A   A  17     -20.136  12.295   3.890  0.00  0.00
ATOM    539 N1   A   A  17     -21.181  11.296   1.083  0.00  0.00
ATOM    540 C2   A   A  17     -21.419  10.189   0.392  0.00  0.00
ATOM    541 H2   A   A  17     -21.820  10.326  -0.603  0.00  0.00
ATOM    542 N3   A   A  17     -21.234   8.928   0.776  0.00  0.00
ATOM    543 C4   A   A  17     -20.723   8.844   2.038  0.00  0.00
ATOM    544 C3'  A   A  17     -18.829   5.013   3.003  0.00  0.00
ATOM    545 H3'  A   A  17     -18.382   5.751   3.670  0.00  0.00
ATOM    546 C2'  A   A  17     -19.378   5.693   1.736  0.00  0.00
ATOM    547 H2'  A   A  17     -18.694   6.456   1.377  0.00  0.00
ATOM    548 O2'  A   A  17     -19.723   4.780   0.697  0.00  0.00
ATOM    549 HO2' A   A  17     -19.101   4.921  -0.042  0.00  0.00
ATOM    550 O3'  A   A  17     -17.918   3.951   2.728  0.00  0.00
ATOM    551 P    A   A  18     -16.369   4.223   2.414  0.00  0.00
ATOM    552 OP1  A   A  18     -15.713   2.908   2.219  0.00  0.00
ATOM    553 OP2  A   A  18     -15.859   5.120   3.475  0.00  0.00
ATOM    554 O5'  A   A  18     -16.335   5.035   1.022  0.00  0.00
ATOM    555 C5'  A   A  18     -16.439   4.357  -0.226  0.00  0.00
ATOM    556 H5'  A   A  18     -17.228   3.605  -0.160  0.00  0.00
ATOM    557 H5'' A   A  18     -15.500   3.846  -0.443  0.00  0.00
ATOM    558 C4'  A   A  18     -16.780   5.301  -1.390  0.00  0.00
ATOM    559 H4'  A   A  18     -16.996   4.701  -2.275  0.00  0.00
ATOM    560 O4'  A   A  18     -17.939   6.069  -1.066  0.00  0.00
ATOM    561 C1'  A   A  18     -17.817   7.382  -1.594  0.00  0.00
ATOM    562 H1'  A   A  18     -18.664   7.611  -2.245  0.00  0.00
ATOM    563 N9   A   A  18     -17.748   8.417  -0.532  0.00  0.00
ATOM    564 C8   A   A  18     -17.183   8.365   0.721  0.00  0.00
ATOM    565 H8   A   A  18     -16.836   7.445   1.172  0.00  0.00
ATOM    566 N7   A   A  18     -17.104   9.522   1.330  0.00  0.00
ATOM    567 C5   A   A  18     -17.662  10.407   0.397  0.00  0.00
ATOM    568 C6   A   A  18     -17.848  11.812   0.324  0.00  0.00
ATOM    569 N6   A   A  18     -17.410  12.686   1.209  0.00  0.00
ATOM    570 H61  A   A  18     -17.587  13.662   1.040  0.00  0.00
ATOM    571 H62  A   A  18     -16.865  12.366   1.997  0.00  0.00
ATOM    572 N1   A   A  18     -18.479  12.374  -0.708  0.00  0.00
ATOM    573 C2   A   A  18     -18.906  11.575  -1.678  0.00  0.00
ATOM    574 H2   A   A  18     -19.495  12.034  -2.460  0.00  0.00
ATOM    575 N3   A   A  18     -18.758  10.259  -1.782  0.00  0.00
ATOM    576 C4   A   A  18     -18.112   9.730  -0.706  0.00  0.00
ATOM    577 C3'  A   A  18     -15.683   6.305  -1.766  0.00  0.00
ATOM    578 H3'  A   A  18     -15.202   6.673  -0.861  0.00  0.00
ATOM    579 C2'  A   A  18     -16.535   7.403  -2.422  0.00  0.00
ATOM    580 H2'  A   A  18     -16.041   8.369  -2.351  0.00  0.00
ATOM    581 O2'  A   A  18     -16.872   7.102  -3.775  0.00  0.00
ATOM    582 HO2' A   A  18     -16.083   6.719  -4.204  0.00  0.00
ATOM    583 O3'  A   A  18     -14.719   5.829  -2.695  0.00  0.00
ATOM    584 P    G   A  19     -13.189   6.307  -2.606  0.00  0.00
ATOM    585 OP1  G   A  19     -12.580   6.115  -3.944  0.00  0.00
ATOM    586 OP2  G   A  19     -12.584   5.620  -1.441  0.00  0.00
ATOM    587 O5'  G   A  19     -13.235   7.885  -2.271  0.00  0.00
ATOM    588 C5'  G   A  19     -13.480   8.871  -3.261  0.00  0.00
ATOM    589 H5'  G   A  19     -14.377   8.619  -3.828  0.00  0.00
ATOM    590 H5'' G   A  19     -12.639   8.904  -3.957  0.00  0.00
ATOM    591 C4'  G   A  19     -13.665  10.270  -2.642  0.00  0.00
ATOM    592 H4'  G   A  19     -13.885  10.968  -3.451  0.00  0.00
ATOM    593 O4'  G   A  19     -14.739  10.329  -1.698  0.00  0.00
ATOM    594 C1'  G   A  19     -14.354  11.168  -0.607  0.00  0.00
ATOM    595 H1'  G   A  19     -15.118  11.915  -0.386  0.00  0.00
ATOM    596 N9   G   A  19     -14.115  10.355   0.612  0.00  0.00
ATOM    597 C8   G   A  19     -13.947   8.997   0.722  0.00  0.00
ATOM    598 H8   G   A  19     -14.016   8.337  -0.120  0.00  0.00
ATOM    599 N7   G   A  19     -13.771   8.567   1.942  0.00  0.00
ATOM    600 C5   G   A  19     -13.833   9.734   2.710  0.00  0.00
ATOM    601 C6   G   A  19     -13.724   9.946   4.130  0.00  0.00
ATOM    602 O6   G   A  19     -13.541   9.127   5.027  0.00  0.00
ATOM    603 N1   G   A  19     -13.818  11.271   4.499  0.00  0.00
ATOM    604 H1   G   A  19     -13.716  11.482   5.475  0.00  0.00
ATOM    605 C2   G   A  19     -14.036  12.281   3.622  0.00  0.00
ATOM    606 N2   G   A  19     -14.102  13.492   4.109  0.00  0.00
ATOM    607 H21  G   A  19     -14.013  13.662   5.097  0.00  0.00
ATOM    608 H22  G   A  19     -14.259  14.246   3.458  0.00  0.00
ATOM    609 N3   G   A  19     -14.168  12.134   2.306  0.00  0.00
ATOM    610 C4   G   A  19     -14.047  10.832   1.903  0.00  0.00
ATOM    611 C3'  G   A  19     -12.427  10.794  -1.905  0.00  0.00
ATOM    612 H3'  G   A  19     -12.018  10.016  -1.255  0.00  0.00
ATOM    613 C2'  G   A  19     -13.071  11.879  -1.036  0.00  0.00
ATOM    614 H2'  G   A  19     -12.441  12.122  -0.177  0.00  0.00
ATOM    615 O2'  G   A  19     -13.428  13.052  -1.767  0.00  0.00
ATOM    616 HO2' G   A  19     -12.696  13.266  -2.375  0.00  0.00
ATOM    617 O3'  G   A  19     -11.444  11.329  -2.783  0.00  0.00
ATOM    618 P    U   A  20      -9.893  11.306  -2.390  0.00  0.00
ATOM    619 OP1  U   A  20      -9.152  12.051  -3.436  0.00  0.00
ATOM    620 OP2  U   A  20      -9.514   9.901  -2.110  0.00  0.00
ATOM    621 O5'  U   A  20      -9.814  12.124  -1.009  0.00  0.00
ATOM    622 C5'  U   A  20      -9.922  13.539  -0.970  0.00  0.00
ATOM    623 H5'  U   A  20     -10.857  13.855  -1.433  0.00  0.00
ATOM    624 H5'' U   A  20      -9.098  13.981  -1.532  0.00  0.00
ATOM    625 C4'  U   A  20      -9.877  14.081   0.467  0.00  0.00
ATOM    626 H4'  U   A  20      -9.963  15.168   0.423  0.00  0.00
ATOM    627 O4'  U   A  20     -10.930  13.575   1.288  0.00  0.00
ATOM    628 C1'  U   A  20     -10.447  13.422   2.627  0.00  0.00
ATOM    629 H1'  U   A  20     -11.064  14.001   3.317  0.00  0.00
ATOM    630 N1   U   A  20     -10.452  11.998   3.077  0.00  0.00
ATOM    631 C6   U   A  20     -10.452  10.954   2.178  0.00  0.00
ATOM    632 H6   U   A  20     -10.458  11.160   1.115  0.00  0.00
ATOM    633 C5   U   A  20     -10.459   9.666   2.606  0.00  0.00
ATOM    634 H5   U   A  20     -10.475   8.857   1.891  0.00  0.00
ATOM    635 C4   U   A  20     -10.458   9.338   4.012  0.00  0.00
ATOM    636 O4   U   A  20     -10.483   8.204   4.471  0.00  0.00
ATOM    637 N3   U   A  20     -10.435  10.425   4.855  0.00  0.00
ATOM    638 H3   U   A  20     -10.422  10.240   5.848  0.00  0.00
ATOM    639 C2   U   A  20     -10.448  11.745   4.457  0.00  0.00
ATOM    640 O2   U   A  20     -10.465  12.631   5.313  0.00  0.00
ATOM    641 C3'  U   A  20      -8.579  13.738   1.200  0.00  0.00
ATOM    642 H3'  U   A  20      -8.357  12.678   1.062  0.00  0.00
ATOM    643 C2'  U   A  20      -9.025  13.994   2.644  0.00  0.00
ATOM    644 H2'  U   A  20      -8.383  13.468   3.352  0.00  0.00
ATOM    645 O2'  U   A  20      -9.105  15.386   2.956  0.00  0.00
ATOM    646 HO2' U   A  20      -8.332  15.831   2.564  0.00  0.00
ATOM    647 O3'  U   A  20      -7.477  14.550   0.816  0.00  0.00
ATOM    648 P    C   A  21      -5.977  14.006   0.966  0.00  0.00
ATOM    649 OP1  C   A  21      -5.059  15.098   0.559  0.00  0.00
ATOM    650 OP2  C   A  21      -5.885  12.700   0.272  0.00  0.00
ATOM    651 O5'  C   A  21      -5.809  13.742   2.544  0.00  0.00
ATOM    652 C5'  C   A  21      -5.625  14.813   3.458  0.00  0.00
ATOM    653 H5'  C   A  21      -6.451  15.520   3.374  0.00  0.00
ATOM    654 H5'' C   A  21      -4.702  15.342   3.213  0.00  0.00
ATOM    655 C4'  C   A  21      -5.535  14.333   4.912  0.00  0.00
ATOM    656 H4'  C   A  21      -5.389  15.207   5.549  0.00  0.00
ATOM    657 O4'  C   A  21      -6.703  13.639   5.349  0.00  0.00
ATOM    658 C1'  C   A  21      -6.319  12.664   6.323  0.00  0.00
ATOM    659 H1'  C   A  21      -6.809  12.876   7.279  0.00  0.00
ATOM    660 N1   C   A  21      -6.670  11.277   5.894  0.00  0.00
ATOM    661 C6   C   A  21      -6.788  10.935   4.568  0.00  0.00
ATOM    662 H6   C   A  21      -6.660  11.693   3.807  0.00  0.00
ATOM    663 C5   C   A  21      -7.070   9.658   4.216  0.00  0.00
ATOM    664 H5   C   A  21      -7.166   9.400   3.174  0.00  0.00
ATOM    665 C4   C   A  21      -7.224   8.706   5.261  0.00  0.00
ATOM    666 N4   C   A  21      -7.522   7.469   4.995  0.00  0.00
ATOM    667 H41  C   A  21      -7.714   6.842   5.766  0.00  0.00
ATOM    668 H42  C   A  21      -7.661   7.184   4.044  0.00  0.00
ATOM    669 N3   C   A  21      -7.114   9.010   6.538  0.00  0.00
ATOM    670 C2   C   A  21      -6.828  10.289   6.878  0.00  0.00
ATOM    671 O2   C   A  21      -6.711  10.535   8.078  0.00  0.00
ATOM    672 C3'  C   A  21      -4.372  13.369   5.155  0.00  0.00
ATOM    673 H3'  C   A  21      -4.397  12.583   4.400  0.00  0.00
ATOM    674 C2'  C   A  21      -4.804  12.801   6.512  0.00  0.00
ATOM    675 H2'  C   A  21      -4.327  11.837   6.700  0.00  0.00
ATOM    676 O2'  C   A  21      -4.579  13.711   7.588  0.00  0.00
ATOM    677 HO2' C   A  21      -3.705  14.121   7.465  0.00  0.00
ATOM    678 O3'  C   A  21      -3.102  14.003   5.194  0.00  0.00
ATOM    679 P    G   A  22      -1.770  13.181   4.836  0.00  0.00
ATOM    680 OP1  G   A  22      -0.616  14.100   5.001  0.00  0.00
ATOM    681 OP2  G   A  22      -1.969  12.515   3.528  0.00  0.00
ATOM    682 O5'  G   A  22      -1.692  12.041   5.967  0.00  0.00
ATOM    683 C5'  G   A  22      -1.299  12.355   7.295  0.00  0.00
ATOM    684 H5'  G   A  22      -1.918  13.163   7.683  0.00  0.00
ATOM    685 H5'' G   A  22      -0.262  12.691   7.296  0.00  0.00
ATOM    686 C4'  G   A  22      -1.423  11.152   8.236  0.00  0.00
ATOM    687 H4'  G   A  22      -1.147  11.471   9.244  0.00  0.00
ATOM    688 O4'  G   A  22      -2.746  10.622   8.265  0.00  0.00
ATOM    689 C1'  G   A  22      -2.663   9.233   8.572  0.00  0.00
ATOM    690 H1'  G   A  22      -3.174   9.021   9.515  0.00  0.00
ATOM    691 N9   G   A  22      -3.286   8.402   7.515  0.00  0.00
ATOM    692 C8   G   A  22      -3.422   8.642   6.170  0.00  0.00
ATOM    693 H8   G   A  22      -3.056   9.546   5.702  0.00  0.00
ATOM    694 N7   G   A  22      -4.034   7.688   5.515  0.00  0.00
ATOM    695 C5   G   A  22      -4.302   6.725   6.499  0.00  0.00
ATOM    696 C6   G   A  22      -4.943   5.431   6.443  0.00  0.00
ATOM    697 O6   G   A  22      -5.485   4.862   5.496  0.00  0.00
ATOM    698 N1   G   A  22      -4.917   4.757   7.648  0.00  0.00
ATOM    699 H1   G   A  22      -5.322   3.834   7.672  0.00  0.00
ATOM    700 C2   G   A  22      -4.376   5.259   8.783  0.00  0.00
ATOM    701 N2   G   A  22      -4.380   4.500   9.841  0.00  0.00
ATOM    702 H21  G   A  22      -4.718   3.541   9.789  0.00  0.00
ATOM    703 H22  G   A  22      -3.981   4.870  10.686  0.00  0.00
ATOM    704 N3   G   A  22      -3.823   6.460   8.895  0.00  0.00
ATOM    705 C4   G   A  22      -3.810   7.149   7.715  0.00  0.00
ATOM    706 C3'  G   A  22      -0.529   9.974   7.850  0.00  0.00
ATOM    707 H3'  G   A  22      -0.690   9.745   6.795  0.00  0.00
ATOM    708 C2'  G   A  22      -1.178   8.885   8.717  0.00  0.00
ATOM    709 H2'  G   A  22      -0.962   7.896   8.319  0.00  0.00
ATOM    710 O2'  G   A  22      -0.839   8.970  10.103  0.00  0.00
ATOM    711 HO2' G   A  22      -0.951   8.089  10.508  0.00  0.00
ATOM    712 O3'  G   A  22       0.853  10.190   8.108  0.00  0.00
ATOM    713 P    C   A  23       1.975   9.289   7.399  0.00  0.00
ATOM    714 OP1  C   A  23       3.300   9.764   7.871  0.00  0.00
ATOM    715 OP2  C   A  23       1.705   9.280   5.941  0.00  0.00
ATOM    716 O5'  C   A  23       1.739   7.796   7.949  0.00  0.00
ATOM    717 C5'  C   A  23       2.083   7.444   9.281  0.00  0.00
ATOM    718 H5'  C   A  23       1.671   8.179   9.973  0.00  0.00
ATOM    719 H5'' C   A  23       3.169   7.450   9.388  0.00  0.00
ATOM    720 C4'  C   A  23       1.556   6.057   9.676  0.00  0.00
ATOM    721 H4'  C   A  23       1.824   5.880  10.718  0.00  0.00
ATOM    722 O4'  C   A  23       0.134   5.964   9.546  0.00  0.00
ATOM    723 C1'  C   A  23      -0.214   4.622   9.207  0.00  0.00
ATOM    724 H1'  C   A  23      -0.886   4.207   9.964  0.00  0.00
ATOM    725 N1   C   A  23      -0.874   4.516   7.869  0.00  0.00
ATOM    726 C6   C   A  23      -0.691   5.455   6.878  0.00  0.00
ATOM    727 H6   C   A  23      -0.105   6.345   7.074  0.00  0.00
ATOM    728 C5   C   A  23      -1.245   5.273   5.656  0.00  0.00
ATOM    729 H5   C   A  23      -1.100   6.014   4.883  0.00  0.00
ATOM    730 C4   C   A  23      -2.006   4.092   5.449  0.00  0.00
ATOM    731 N4   C   A  23      -2.583   3.866   4.306  0.00  0.00
ATOM    732 H41  C   A  23      -3.196   3.063   4.231  0.00  0.00
ATOM    733 H42  C   A  23      -2.515   4.546   3.571  0.00  0.00
ATOM    734 N3   C   A  23      -2.212   3.192   6.387  0.00  0.00
ATOM    735 C2   C   A  23      -1.647   3.377   7.602  0.00  0.00
ATOM    736 O2   C   A  23      -1.838   2.503   8.445  0.00  0.00
ATOM    737 C3'  C   A  23       2.115   4.900   8.841  0.00  0.00
ATOM    738 H3'  C   A  23       2.020   5.148   7.782  0.00  0.00
ATOM    739 C2'  C   A  23       1.091   3.823   9.221  0.00  0.00
ATOM    740 H2'  C   A  23       1.081   3.013   8.492  0.00  0.00
ATOM    741 O2'  C   A  23       1.269   3.324  10.547  0.00  0.00
ATOM    742 HO2' C   A  23       2.203   3.081  10.658  0.00  0.00
ATOM    743 O3'  C   A  23       3.453   4.535   9.159  0.00  0.00
ATOM    744 P    A   A  24       4.337   3.655   8.142  0.00  0.00
ATOM    745 OP1  A   A  24       5.702   3.546   8.713  0.00  0.00
ATOM    746 OP2  A   A  24       4.180   4.221   6.780  0.00  0.00
ATOM    747 O5'  A   A  24       3.664   2.193   8.146  0.00  0.00
ATOM    748 C5'  A   A  24       3.803   1.324   9.261  0.00  0.00
ATOM    749 H5'  A   A  24       3.599   1.872  10.179  0.00  0.00
ATOM    750 H5'' A   A  24       4.830   0.959   9.314  0.00  0.00
ATOM    751 C4'  A   A  24       2.851   0.120   9.196  0.00  0.00
ATOM    752 H4'  A   A  24       2.837  -0.353  10.179  0.00  0.00
ATOM    753 O4'  A   A  24       1.516   0.509   8.866  0.00  0.00
ATOM    754 C1'  A   A  24       0.919  -0.502   8.060  0.00  0.00
ATOM    755 H1'  A   A  24      -0.020  -0.844   8.503  0.00  0.00
ATOM    756 N9   A   A  24       0.626   0.016   6.699  0.00  0.00
ATOM    757 C8   A   A  24       1.039   1.186   6.104  0.00  0.00
ATOM    758 H8   A   A  24       1.727   1.870   6.582  0.00  0.00
ATOM    759 N7   A   A  24       0.514   1.407   4.925  0.00  0.00
ATOM    760 C5   A   A  24      -0.301   0.281   4.722  0.00  0.00
ATOM    761 C6   A   A  24      -1.162  -0.170   3.688  0.00  0.00
ATOM    762 N6   A   A  24      -1.397   0.467   2.557  0.00  0.00
ATOM    763 H61  A   A  24      -1.918  -0.027   1.848  0.00  0.00
ATOM    764 H62  A   A  24      -0.953   1.354   2.383  0.00  0.00
ATOM    765 N1   A   A  24      -1.810  -1.330   3.783  0.00  0.00
ATOM    766 C2   A   A  24      -1.613  -2.063   4.870  0.00  0.00
ATOM    767 H2   A   A  24      -2.148  -3.002   4.912  0.00  0.00
ATOM    768 N3   A   A  24      -0.844  -1.783   5.916  0.00  0.00
ATOM    769 C4   A   A  24      -0.213  -0.580   5.786  0.00  0.00
ATOM    770 C3'  A   A  24       3.251  -0.950   8.176  0.00  0.00
ATOM    771 H3'  A   A  24       3.531  -0.467   7.237  0.00  0.00
ATOM    772 C2'  A   A  24       1.904  -1.672   8.029  0.00  0.00
ATOM    773 H2'  A   A  24       1.849  -2.230   7.093  0.00  0.00
ATOM    774 O2'  A   A  24       1.597  -2.501   9.150  0.00  0.00
ATOM    775 HO2' A   A  24       2.408  -2.967   9.409  0.00  0.00
ATOM    776 O3'  A   A  24       4.291  -1.792   8.669  0.00  0.00
ATOM    777 P    C   A  25       5.203  -2.687   7.691  0.00  0.00
ATOM    778 OP1  C   A  25       6.296  -3.266   8.507  0.00  0.00
ATOM    779 OP2  C   A  25       5.555  -1.869   6.507  0.00  0.00
ATOM    780 O5'  C   A  25       4.259  -3.886   7.192  0.00  0.00
ATOM    781 C5'  C   A  25       3.799  -4.894   8.082  0.00  0.00
ATOM    782 H5'  C   A  25       3.406  -4.439   8.988  0.00  0.00
ATOM    783 H5'' C   A  25       4.630  -5.540   8.371  0.00  0.00
ATOM    784 C4'  C   A  25       2.689  -5.746   7.448  0.00  0.00
ATOM    785 H4'  C   A  25       2.183  -6.298   8.240  0.00  0.00
ATOM    786 O4'  C   A  25       1.733  -4.902   6.812  0.00  0.00
ATOM    787 C1'  C   A  25       1.446  -5.384   5.510  0.00  0.00
ATOM    788 H1'  C   A  25       0.570  -6.037   5.540  0.00  0.00
ATOM    789 N1   C   A  25       1.249  -4.261   4.553  0.00  0.00
ATOM    790 C6   C   A  25       2.167  -3.242   4.487  0.00  0.00
ATOM    791 H6   C   A  25       2.933  -3.165   5.249  0.00  0.00
ATOM    792 C5   C   A  25       2.137  -2.358   3.462  0.00  0.00
ATOM    793 H5   C   A  25       2.876  -1.575   3.423  0.00  0.00
ATOM    794 C4   C   A  25       1.126  -2.531   2.480  0.00  0.00
ATOM    795 N4   C   A  25       1.003  -1.678   1.502  0.00  0.00
ATOM    796 H41  C   A  25       0.167  -1.747   0.933  0.00  0.00
ATOM    797 H42  C   A  25       1.620  -0.888   1.448  0.00  0.00
ATOM    798 N3   C   A  25       0.248  -3.514   2.506  0.00  0.00
ATOM    799 C2   C   A  25       0.299  -4.400   3.533  0.00  0.00
ATOM    800 O2   C   A  25      -0.551  -5.289   3.567  0.00  0.00
ATOM    801 C3'  C   A  25       3.229  -6.743   6.408  0.00  0.00
ATOM    802 H3'  C   A  25       4.319  -6.702   6.357  0.00  0.00
ATOM    803 C2'  C   A  25       2.663  -6.206   5.089  0.00  0.00
ATOM    804 H2'  C   A  25       3.416  -5.555   4.641  0.00  0.00
ATOM    805 O2'  C   A  25       2.295  -7.224   4.168  0.00  0.00
ATOM    806 HO2' C   A  25       2.007  -7.992   4.695  0.00  0.00
ATOM    807 O3'  C   A  25       2.768  -8.070   6.662  0.00  0.00
ATOM    808 P    G   A  26       3.452  -8.997   7.782  0.00  0.00
ATOM    809 OP1  G   A  26       2.733 -10.294   7.795  0.00  0.00
ATOM    810 OP2  G   A  26       3.540  -8.228   9.047  0.00  0.00
ATOM    811 O5'  G   A  26       4.962  -9.252   7.269  0.00  0.00
ATOM    812 C5'  G   A  26       5.278 -10.193   6.248  0.00  0.00
ATOM    813 H5'  G   A  26       4.844 -11.165   6.490  0.00  0.00
ATOM    814 H5'' G   A  26       6.362 -10.311   6.208  0.00  0.00
ATOM    815 C4'  G   A  26       4.791  -9.761   4.858  0.00  0.00
ATOM    816 H4'  G   A  26       3.702  -9.695   4.855  0.00  0.00
ATOM    817 O4'  G   A  26       5.351  -8.520   4.458  0.00  0.00
ATOM    818 C1'  G   A  26       5.222  -8.434   3.045  0.00  0.00
ATOM    819 H1'  G   A  26       4.329  -7.846   2.819  0.00  0.00
ATOM    820 N9   G   A  26       6.390  -7.726   2.461  0.00  0.00
ATOM    821 C8   G   A  26       6.438  -6.400   2.102  0.00  0.00
ATOM    822 H8   G   A  26       5.600  -5.729   2.252  0.00  0.00
ATOM    823 N7   G   A  26       7.577  -6.018   1.584  0.00  0.00
ATOM    824 C5   G   A  26       8.350  -7.188   1.588  0.00  0.00
ATOM    825 C6   G   A  26       9.694  -7.442   1.126  0.00  0.00
ATOM    826 O6   G   A  26      10.505  -6.664   0.620  0.00  0.00
ATOM    827 N1   G   A  26      10.092  -8.756   1.281  0.00  0.00
ATOM    828 H1   G   A  26      11.012  -8.997   0.962  0.00  0.00
ATOM    829 C2   G   A  26       9.304  -9.719   1.824  0.00  0.00
ATOM    830 N2   G   A  26       9.774 -10.940   1.872  0.00  0.00
ATOM    831 H21  G   A  26      10.689 -11.166   1.516  0.00  0.00
ATOM    832 H22  G   A  26       9.158 -11.654   2.229  0.00  0.00
ATOM    833 N3   G   A  26       8.069  -9.526   2.279  0.00  0.00
ATOM    834 C4   G   A  26       7.632  -8.237   2.130  0.00  0.00
ATOM    835 C3'  G   A  26       5.213 -10.730   3.756  0.00  0.00
ATOM    836 H3'  G   A  26       6.281 -10.932   3.854  0.00  0.00
ATOM    837 C2'  G   A  26       4.958  -9.857   2.514  0.00  0.00
ATOM    838 H2'  G   A  26       5.630 -10.140   1.708  0.00  0.00
ATOM    839 O2'  G   A  26       3.623  -9.914   2.046  0.00  0.00
ATOM    840 HO2' G   A  26       3.433 -10.832   1.779  0.00  0.00
ATOM    841 O3'  G   A  26       4.469 -11.942   3.818  0.00  0.00
ATOM    842 P    U   A  27       4.864 -13.225   2.944  0.00  0.00
ATOM    843 OP1  U   A  27       5.086 -14.345   3.893  0.00  0.00
ATOM    844 OP2  U   A  27       5.943 -12.871   1.992  0.00  0.00
ATOM    845 O5'  U   A  27       3.513 -13.496   2.105  0.00  0.00
ATOM    846 C5'  U   A  27       2.931 -14.795   2.050  0.00  0.00
ATOM    847 H5'  U   A  27       2.696 -15.131   3.062  0.00  0.00
ATOM    848 H5'' U   A  27       3.653 -15.489   1.618  0.00  0.00
ATOM    849 C4'  U   A  27       1.643 -14.855   1.216  0.00  0.00
ATOM    850 H4'  U   A  27       1.327 -15.898   1.158  0.00  0.00
ATOM    851 O4'  U   A  27       0.581 -14.107   1.801  0.00  0.00
ATOM    852 C1'  U   A  27      -0.185 -13.486   0.765  0.00  0.00
ATOM    853 H1'  U   A  27      -1.236 -13.758   0.879  0.00  0.00
ATOM    854 N1   U   A  27      -0.097 -11.991   0.822  0.00  0.00
ATOM    855 C6   U   A  27       0.703 -11.347   1.749  0.00  0.00
ATOM    856 H6   U   A  27       1.421 -11.907   2.340  0.00  0.00
ATOM    857 C5   U   A  27       0.593 -10.008   1.944  0.00  0.00
ATOM    858 H5   U   A  27       1.200  -9.516   2.689  0.00  0.00
ATOM    859 C4   U   A  27      -0.299  -9.193   1.160  0.00  0.00
ATOM    860 O4   U   A  27      -0.436  -7.982   1.280  0.00  0.00
ATOM    861 N3   U   A  27      -1.018  -9.882   0.215  0.00  0.00
ATOM    862 H3   U   A  27      -1.606  -9.330  -0.387  0.00  0.00
ATOM    863 C2   U   A  27      -0.987 -11.248   0.027  0.00  0.00
ATOM    864 O2   U   A  27      -1.742 -11.753  -0.808  0.00  0.00
ATOM    865 C3'  U   A  27       1.806 -14.346  -0.217  0.00  0.00
ATOM    866 H3'  U   A  27       2.365 -13.408  -0.204  0.00  0.00
ATOM    867 C2'  U   A  27       0.334 -14.067  -0.561  0.00  0.00
ATOM    868 H2'  U   A  27       0.257 -13.349  -1.378  0.00  0.00
ATOM    869 O2'  U   A  27      -0.419 -15.248  -0.853  0.00  0.00
ATOM    870 HO2' U   A  27      -1.288 -14.999  -1.223  0.00  0.00
ATOM    871 O3'  U   A  27       2.427 -15.306  -1.065  0.00  0.00
ATOM    872 P    A   A  28       3.182 -14.864  -2.408  0.00  0.00
ATOM    873 OP1  A   A  28       3.672 -16.098  -3.071  0.00  0.00
ATOM    874 OP2  A   A  28       4.166 -13.811  -2.055  0.00  0.00
ATOM    875 O5'  A   A  28       2.060 -14.185  -3.338  0.00  0.00
ATOM    876 C5'  A   A  28       1.064 -14.958  -3.991  0.00  0.00
ATOM    877 H5'  A   A  28       0.457 -15.484  -3.257  0.00  0.00
ATOM    878 H5'' A   A  28       1.542 -15.701  -4.632  0.00  0.00
ATOM    879 C4'  A   A  28       0.152 -14.084  -4.867  0.00  0.00
ATOM    880 H4'  A   A  28      -0.595 -14.728  -5.335  0.00  0.00
ATOM    881 O4'  A   A  28      -0.534 -13.075  -4.123  0.00  0.00
ATOM    882 C1'  A   A  28      -0.526 -11.857  -4.868  0.00  0.00
ATOM    883 H1'  A   A  28      -1.536 -11.449  -4.952  0.00  0.00
ATOM    884 N9   A   A  28       0.323 -10.854  -4.168  0.00  0.00
ATOM    885 C8   A   A  28       1.131 -11.035  -3.070  0.00  0.00
ATOM    886 H8   A   A  28       1.301 -12.002  -2.632  0.00  0.00
ATOM    887 N7   A   A  28       1.656  -9.939  -2.587  0.00  0.00
ATOM    888 C5   A   A  28       1.175  -8.956  -3.462  0.00  0.00
ATOM    889 C6   A   A  28       1.352  -7.555  -3.575  0.00  0.00
ATOM    890 N6   A   A  28       2.090  -6.815  -2.769  0.00  0.00
ATOM    891 H61  A   A  28       2.200  -5.826  -2.963  0.00  0.00
ATOM    892 H62  A   A  28       2.552  -7.253  -1.988  0.00  0.00
ATOM    893 N1   A   A  28       0.795  -6.875  -4.573  0.00  0.00
ATOM    894 C2   A   A  28       0.050  -7.539  -5.447  0.00  0.00
ATOM    895 H2   A   A  28      -0.292  -6.952  -6.266  0.00  0.00
ATOM    896 N3   A   A  28      -0.225  -8.840  -5.467  0.00  0.00
ATOM    897 C4   A   A  28       0.376  -9.502  -4.434  0.00  0.00
ATOM    898 C3'  A   A  28       0.925 -13.377  -5.982  0.00  0.00
ATOM    899 H3'  A   A  28       1.873 -13.003  -5.589  0.00  0.00
ATOM    900 C2'  A   A  28      -0.010 -12.196  -6.273  0.00  0.00
ATOM    901 H2'  A   A  28       0.533 -11.361  -6.719  0.00  0.00
ATOM    902 O2'  A   A  28      -1.130 -12.569  -7.076  0.00  0.00
ATOM    903 HO2' A   A  28      -0.804 -13.128  -7.804  0.00  0.00
ATOM    904 O3'  A   A  28       1.119 -14.234  -7.101  0.00  0.00
ATOM    905 P    C   A  29       2.424 -14.117  -8.025  0.00  0.00
ATOM    906 OP1  C   A  29       2.360 -15.203  -9.033  0.00  0.00
ATOM    907 OP2  C   A  29       3.617 -14.026  -7.150  0.00  0.00
ATOM    908 O5'  C   A  29       2.242 -12.707  -8.768  0.00  0.00
ATOM    909 C5'  C   A  29       1.341 -12.557  -9.856  0.00  0.00
ATOM    910 H5'  C   A  29       0.339 -12.863  -9.553  0.00  0.00
ATOM    911 H5'' C   A  29       1.659 -13.194 -10.683  0.00  0.00
ATOM    912 C4'  C   A  29       1.287 -11.107 -10.347  0.00  0.00
ATOM    913 H4'  C   A  29       0.581 -11.043 -11.177  0.00  0.00
ATOM    914 O4'  C   A  29       0.865 -10.220  -9.314  0.00  0.00
ATOM    915 C1'  C   A  29       1.492  -8.956  -9.516  0.00  0.00
ATOM    916 H1'  C   A  29       0.728  -8.195  -9.699  0.00  0.00
ATOM    917 N1   C   A  29       2.309  -8.529  -8.338  0.00  0.00
ATOM    918 C6   C   A  29       2.754  -9.412  -7.382  0.00  0.00
ATOM    919 H6   C   A  29       2.515 -10.464  -7.472  0.00  0.00
ATOM    920 C5   C   A  29       3.486  -8.965  -6.328  0.00  0.00
ATOM    921 H5   C   A  29       3.824  -9.661  -5.575  0.00  0.00
ATOM    922 C4   C   A  29       3.782  -7.574  -6.281  0.00  0.00
ATOM    923 N4   C   A  29       4.509  -7.073  -5.323  0.00  0.00
ATOM    924 H41  C   A  29       4.728  -6.084  -5.354  0.00  0.00
ATOM    925 H42  C   A  29       4.872  -7.671  -4.606  0.00  0.00
ATOM    926 N3   C   A  29       3.374  -6.713  -7.189  0.00  0.00
ATOM    927 C2   C   A  29       2.634  -7.172  -8.226  0.00  0.00
ATOM    928 O2   C   A  29       2.276  -6.349  -9.066  0.00  0.00
ATOM    929 C3'  C   A  29       2.641 -10.583 -10.834  0.00  0.00
ATOM    930 H3'  C   A  29       3.405 -10.838 -10.098  0.00  0.00
ATOM    931 C2'  C   A  29       2.360  -9.075 -10.775  0.00  0.00
ATOM    932 H2'  C   A  29       3.285  -8.512 -10.665  0.00  0.00
ATOM    933 O2'  C   A  29       1.594  -8.582 -11.871  0.00  0.00
ATOM    934 HO2' C   A  29       2.203  -8.187 -12.519  0.00  0.00
ATOM    935 O3'  C   A  29       2.995 -11.081 -12.122  0.00  0.00
ATOM    936 P    G   A  30       4.504 -11.000 -12.672  0.00  0.00
ATOM    937 OP1  G   A  30       4.568 -11.799 -13.921  0.00  0.00
ATOM    938 OP2  G   A  30       5.426 -11.343 -11.564  0.00  0.00
ATOM    939 O5'  G   A  30       4.740  -9.454 -13.044  0.00  0.00
ATOM    940 C5'  G   A  30       4.125  -8.871 -14.182  0.00  0.00
ATOM    941 H5'  G   A  30       3.058  -9.092 -14.182  0.00  0.00
ATOM    942 H5'' G   A  30       4.558  -9.301 -15.088  0.00  0.00
ATOM    943 C4'  G   A  30       4.315  -7.348 -14.223  0.00  0.00
ATOM    944 H4'  G   A  30       3.774  -6.957 -15.087  0.00  0.00
ATOM    945 O4'  G   A  30       3.791  -6.737 -13.039  0.00  0.00
ATOM    946 C1'  G   A  30       4.618  -5.625 -12.685  0.00  0.00
ATOM    947 H1'  G   A  30       4.022  -4.717 -12.559  0.00  0.00
ATOM    948 N9   G   A  30       5.359  -5.880 -11.423  0.00  0.00
ATOM    949 C8   G   A  30       5.581  -7.071 -10.773  0.00  0.00
ATOM    950 H8   G   A  30       5.213  -8.017 -11.159  0.00  0.00
ATOM    951 N7   G   A  30       6.260  -6.963  -9.661  0.00  0.00
ATOM    952 C5   G   A  30       6.548  -5.593  -9.587  0.00  0.00
ATOM    953 C6   G   A  30       7.299  -4.827  -8.627  0.00  0.00
ATOM    954 O6   G   A  30       7.850  -5.203  -7.594  0.00  0.00
ATOM    955 N1   G   A  30       7.394  -3.486  -8.942  0.00  0.00
ATOM    956 H1   G   A  30       7.927  -2.902  -8.316  0.00  0.00
ATOM    957 C2   G   A  30       6.843  -2.934 -10.049  0.00  0.00
ATOM    958 N2   G   A  30       7.064  -1.664 -10.260  0.00  0.00
ATOM    959 H21  G   A  30       7.654  -1.129  -9.625  0.00  0.00
ATOM    960 H22  G   A  30       6.641  -1.246 -11.069  0.00  0.00
ATOM    961 N3   G   A  30       6.126  -3.597 -10.954  0.00  0.00
ATOM    962 C4   G   A  30       6.013  -4.930 -10.672  0.00  0.00
ATOM    963 C3'  G   A  30       5.771  -6.877 -14.321  0.00  0.00
ATOM    964 H3'  G   A  30       6.384  -7.439 -13.614  0.00  0.00
ATOM    965 C2'  G   A  30       5.597  -5.430 -13.843  0.00  0.00
ATOM    966 H2'  G   A  30       6.542  -5.005 -13.507  0.00  0.00
ATOM    967 O2'  G   A  30       4.963  -4.592 -14.812  0.00  0.00
ATOM    968 HO2' G   A  30       5.329  -4.809 -15.688  0.00  0.00
ATOM    969 O3'  G   A  30       6.316  -6.946 -15.633  0.00  0.00
ATOM    970 P    G   A  31       7.906  -6.988 -15.867  0.00  0.00
ATOM    971 OP1  G   A  31       8.141  -7.050 -17.330  0.00  0.00
ATOM    972 OP2  G   A  31       8.469  -8.059 -15.011  0.00  0.00
ATOM    973 O5'  G   A  31       8.463  -5.580 -15.317  0.00  0.00
ATOM    974 C5'  G   A  31       8.220  -4.367 -16.017  0.00  0.00
ATOM    975 H5'  G   A  31       7.154  -4.237 -16.182  0.00  0.00
ATOM    976 H5'' G   A  31       8.707  -4.411 -16.993  0.00  0.00
ATOM    977 C4'  G   A  31       8.752  -3.135 -15.270  0.00  0.00
ATOM    978 H4'  G   A  31       8.493  -2.243 -15.842  0.00  0.00
ATOM    979 O4'  G   A  31       8.190  -3.021 -13.962  0.00  0.00
ATOM    980 C1'  G   A  31       9.179  -2.487 -13.081  0.00  0.00
ATOM    981 H1'  G   A  31       8.803  -1.606 -12.563  0.00  0.00
ATOM    982 N9   G   A  31       9.581  -3.481 -12.054  0.00  0.00
ATOM    983 C8   G   A  31       9.308  -4.825 -11.981  0.00  0.00
ATOM    984 H8   G   A  31       8.761  -5.349 -12.755  0.00  0.00
ATOM    985 N7   G   A  31       9.752  -5.404 -10.895  0.00  0.00
ATOM    986 C5   G   A  31      10.397  -4.370 -10.202  0.00  0.00
ATOM    987 C6   G   A  31      11.111  -4.341  -8.947  0.00  0.00
ATOM    988 O6   G   A  31      11.307  -5.243  -8.131  0.00  0.00
ATOM    989 N1   G   A  31      11.660  -3.109  -8.656  0.00  0.00
ATOM    990 H1   G   A  31      12.162  -3.024  -7.784  0.00  0.00
ATOM    991 C2   G   A  31      11.514  -2.015  -9.443  0.00  0.00
ATOM    992 N2   G   A  31      12.129  -0.922  -9.083  0.00  0.00
ATOM    993 H21  G   A  31      12.712  -0.904  -8.249  0.00  0.00
ATOM    994 H22  G   A  31      12.038  -0.121  -9.684  0.00  0.00
ATOM    995 N3   G   A  31      10.845  -1.985 -10.590  0.00  0.00
ATOM    996 C4   G   A  31      10.308  -3.197 -10.922  0.00  0.00
ATOM    997 C3'  G   A  31      10.268  -3.142 -15.067  0.00  0.00
ATOM    998 H3'  G   A  31      10.573  -4.120 -14.687  0.00  0.00
ATOM    999 C2'  G   A  31      10.377  -2.091 -13.951  0.00  0.00
ATOM   1000 H2'  G   A  31      11.314  -2.190 -13.408  0.00  0.00
ATOM   1001 O2'  G   A  31      10.186  -0.745 -14.397  0.00  0.00
ATOM   1002 HO2' G   A  31      10.412  -0.129 -13.674  0.00  0.00
ATOM   1003 O3'  G   A  31      10.989  -2.809 -16.246  0.00  0.00
ATOM   1004 P    U   A  32      12.510  -3.276 -16.440  0.00  0.00
ATOM   1005 OP1  U   A  32      13.002  -2.691 -17.713  0.00  0.00
ATOM   1006 OP2  U   A  32      12.562  -4.747 -16.267  0.00  0.00
ATOM   1007 O5'  U   A  32      13.318  -2.612 -15.220  0.00  0.00
ATOM   1008 C5'  U   A  32      13.586  -1.219 -15.179  0.00  0.00
ATOM   1009 H5'  U   A  32      12.652  -0.659 -15.245  0.00  0.00
ATOM   1010 H5'' U   A  32      14.209  -0.941 -16.031  0.00  0.00
ATOM   1011 C4'  U   A  32      14.314  -0.817 -13.890  0.00  0.00
ATOM   1012 H4'  U   A  32      14.471   0.263 -13.904  0.00  0.00
ATOM   1013 O4'  U   A  32      13.568  -1.151 -12.719  0.00  0.00
ATOM   1014 C1'  U   A  32      14.470  -1.566 -11.692  0.00  0.00
ATOM   1015 H1'  U   A  32      14.325  -0.950 -10.802  0.00  0.00
ATOM   1016 N1   U   A  32      14.269  -2.997 -11.301  0.00  0.00
ATOM   1017 C6   U   A  32      13.481  -3.864 -12.034  0.00  0.00
ATOM   1018 H6   U   A  32      12.895  -3.515 -12.884  0.00  0.00
ATOM   1019 C5   U   A  32      13.300  -5.150 -11.634  0.00  0.00
ATOM   1020 H5   U   A  32      12.656  -5.804 -12.204  0.00  0.00
ATOM   1021 C4   U   A  32      13.885  -5.663 -10.418  0.00  0.00
ATOM   1022 O4   U   A  32      13.757  -6.808  -9.996  0.00  0.00
ATOM   1023 N3   U   A  32      14.597  -4.729  -9.701  0.00  0.00
ATOM   1024 H3   U   A  32      14.933  -5.024  -8.796  0.00  0.00
ATOM   1025 C2   U   A  32      14.840  -3.427 -10.095  0.00  0.00
ATOM   1026 O2   U   A  32      15.532  -2.706  -9.376  0.00  0.00
ATOM   1027 C3'  U   A  32      15.681  -1.490 -13.740  0.00  0.00
ATOM   1028 H3'  U   A  32      15.587  -2.550 -13.975  0.00  0.00
ATOM   1029 C2'  U   A  32      15.885  -1.310 -12.230  0.00  0.00
ATOM   1030 H2'  U   A  32      16.603  -2.031 -11.842  0.00  0.00
ATOM   1031 O2'  U   A  32      16.253   0.021 -11.869  0.00  0.00
ATOM   1032 HO2' U   A  32      17.061   0.260 -12.356  0.00  0.00
ATOM   1033 O3'  U   A  32      16.683  -0.865 -14.541  0.00  0.00
ATOM   1034 P    U   A  33      17.989  -1.658 -15.045  0.00  0.00
ATOM   1035 OP1  U   A  33      18.685  -0.796 -16.032  0.00  0.00
ATOM   1036 OP2  U   A  33      17.586  -3.024 -15.454  0.00  0.00
ATOM   1037 O5'  U   A  33      18.924  -1.794 -13.746  0.00  0.00
ATOM   1038 C5'  U   A  33      19.584  -0.664 -13.197  0.00  0.00
ATOM   1039 H5'  U   A  33      18.887   0.169 -13.108  0.00  0.00
ATOM   1040 H5'' U   A  33      20.394  -0.357 -13.860  0.00  0.00
ATOM   1041 C4'  U   A  33      20.165  -0.960 -11.809  0.00  0.00
ATOM   1042 H4'  U   A  33      20.619  -0.057 -11.416  0.00  0.00
ATOM   1043 O4'  U   A  33      19.120  -1.354 -10.923  0.00  0.00
ATOM   1044 C1'  U   A  33      19.643  -2.268  -9.971  0.00  0.00
ATOM   1045 H1'  U   A  33      19.508  -1.862  -8.964  0.00  0.00
ATOM   1046 N1   U   A  33      18.962  -3.596 -10.033  0.00  0.00
ATOM   1047 C6   U   A  33      18.296  -4.051 -11.157  0.00  0.00
ATOM   1048 H6   U   A  33      18.310  -3.470 -12.086  0.00  0.00
ATOM   1049 C5   U   A  33      17.622  -5.231 -11.140  0.00  0.00
ATOM   1050 H5   U   A  33      17.105  -5.576 -12.025  0.00  0.00
ATOM   1051 C4   U   A  33      17.572  -6.055  -9.953  0.00  0.00
ATOM   1052 O4   U   A  33      16.980  -7.122  -9.837  0.00  0.00
ATOM   1053 N3   U   A  33      18.279  -5.552  -8.896  0.00  0.00
ATOM   1054 H3   U   A  33      18.319  -6.127  -8.069  0.00  0.00
ATOM   1055 C2   U   A  33      18.998  -4.381  -8.877  0.00  0.00
ATOM   1056 O2   U   A  33      19.630  -4.083  -7.863  0.00  0.00
ATOM   1057 C3'  U   A  33      21.241  -2.048 -11.739  0.00  0.00
ATOM   1058 H3'  U   A  33      20.952  -2.907 -12.344  0.00  0.00
ATOM   1059 C2'  U   A  33      21.147  -2.373 -10.242  0.00  0.00
ATOM   1060 H2'  U   A  33      21.521  -3.369 -10.025  0.00  0.00
ATOM   1061 O2'  U   A  33      21.806  -1.401  -9.428  0.00  0.00
ATOM   1062 HO2' U   A  33      22.668  -1.201  -9.833  0.00  0.00
ATOM   1063 O3'  U   A  33      22.526  -1.559 -12.115  0.00  0.00
ATOM   1064 P    C   A  34      23.687  -2.545 -12.622  0.00  0.00
ATOM   1065 OP1  C   A  34      24.827  -1.707 -13.065  0.00  0.00
ATOM   1066 OP2  C   A  34      23.095  -3.502 -13.587  0.00  0.00
ATOM   1067 O5'  C   A  34      24.140  -3.379 -11.325  0.00  0.00
ATOM   1068 C5'  C   A  34      24.978  -2.823 -10.318  0.00  0.00
ATOM   1069 H5'  C   A  34      24.534  -1.907  -9.928  0.00  0.00
ATOM   1070 H5'' C   A  34      25.947  -2.574 -10.751  0.00  0.00
ATOM   1071 C4'  C   A  34      25.201  -3.802  -9.152  0.00  0.00
ATOM   1072 H4'  C   A  34      25.873  -3.333  -8.432  0.00  0.00
ATOM   1073 O4'  C   A  34      23.982  -4.118  -8.481  0.00  0.00
ATOM   1074 C1'  C   A  34      24.004  -5.482  -8.065  0.00  0.00
ATOM   1075 H1'  C   A  34      23.904  -5.530  -6.976  0.00  0.00
ATOM   1076 N1   C   A  34      22.883  -6.255  -8.680  0.00  0.00
ATOM   1077 C6   C   A  34      22.309  -5.878  -9.869  0.00  0.00
ATOM   1078 H6   C   A  34      22.692  -5.021 -10.399  0.00  0.00
ATOM   1079 C5   C   A  34      21.253  -6.555 -10.377  0.00  0.00
ATOM   1080 H5   C   A  34      20.796  -6.205 -11.294  0.00  0.00
ATOM   1081 C4   C   A  34      20.818  -7.702  -9.656  0.00  0.00
ATOM   1082 N4   C   A  34      19.854  -8.452 -10.101  0.00  0.00
ATOM   1083 H41  C   A  34      19.565  -9.245  -9.539  0.00  0.00
ATOM   1084 H42  C   A  34      19.385  -8.218 -10.955  0.00  0.00
ATOM   1085 N3   C   A  34      21.357  -8.093  -8.518  0.00  0.00
ATOM   1086 C2   C   A  34      22.379  -7.372  -8.000  0.00  0.00
ATOM   1087 O2   C   A  34      22.840  -7.745  -6.920  0.00  0.00
ATOM   1088 C3'  C   A  34      25.834  -5.132  -9.582  0.00  0.00
ATOM   1089 H3'  C   A  34      25.399  -5.470 -10.523  0.00  0.00
ATOM   1090 C2'  C   A  34      25.376  -6.059  -8.444  0.00  0.00
ATOM   1091 H2'  C   A  34      25.293  -7.090  -8.799  0.00  0.00
ATOM   1092 O2'  C   A  34      26.220  -5.982  -7.297  0.00  0.00
ATOM   1093 HO2' C   A  34      27.148  -6.020  -7.601  0.00  0.00
ATOM   1094 O3'  C   A  34      27.257  -5.069  -9.699  0.00  0.00
ATOM   1095 HO3' C   A  34      27.579  -5.929 -10.035  0.00  0.00
TER    1096      C   A  34
ENDMDL
MODEL        3
ATOM      1 HO5' G   A   1      17.307 -15.668  -2.012  0.00  0.00
ATOM      2 O5'  G   A   1      17.859 -16.409  -2.336  0.00  0.00
ATOM      3 C5'  G   A   1      18.846 -16.727  -1.357  0.00  0.00
ATOM      4 H5'  G   A   1      19.153 -17.768  -1.485  0.00  0.00
ATOM      5 H5'' G   A   1      18.414 -16.628  -0.359  0.00  0.00
ATOM      6 C4'  G   A   1      20.105 -15.845  -1.438  0.00  0.00
ATOM      7 H4'  G   A   1      20.764 -16.123  -0.614  0.00  0.00
ATOM      8 O4'  G   A   1      20.822 -16.035  -2.658  0.00  0.00
ATOM      9 C1'  G   A   1      21.342 -14.776  -3.093  0.00  0.00
ATOM     10 H1'  G   A   1      22.412 -14.846  -3.304  0.00  0.00
ATOM     11 N9   G   A   1      20.648 -14.339  -4.334  0.00  0.00
ATOM     12 C8   G   A   1      19.551 -14.892  -4.951  0.00  0.00
ATOM     13 H8   G   A   1      19.023 -15.746  -4.541  0.00  0.00
ATOM     14 N7   G   A   1      19.214 -14.313  -6.076  0.00  0.00
ATOM     15 C5   G   A   1      20.161 -13.289  -6.217  0.00  0.00
ATOM     16 C6   G   A   1      20.355 -12.295  -7.245  0.00  0.00
ATOM     17 O6   G   A   1      19.712 -12.102  -8.279  0.00  0.00
ATOM     18 N1   G   A   1      21.429 -11.461  -7.011  0.00  0.00
ATOM     19 H1   G   A   1      21.623 -10.754  -7.707  0.00  0.00
ATOM     20 C2   G   A   1      22.235 -11.563  -5.924  0.00  0.00
ATOM     21 N2   G   A   1      23.228 -10.720  -5.823  0.00  0.00
ATOM     22 H21  G   A   1      23.402 -10.041  -6.559  0.00  0.00
ATOM     23 H22  G   A   1      23.845 -10.813  -5.034  0.00  0.00
ATOM     24 N3   G   A   1      22.100 -12.464  -4.954  0.00  0.00
ATOM     25 C4   G   A   1      21.040 -13.304  -5.153  0.00  0.00
ATOM     26 C3'  G   A   1      19.834 -14.341  -1.322  0.00  0.00
ATOM     27 H3'  G   A   1      18.985 -14.076  -1.955  0.00  0.00
ATOM     28 C2'  G   A   1      21.121 -13.787  -1.943  0.00  0.00
ATOM     29 H2'  G   A   1      20.979 -12.768  -2.306  0.00  0.00
ATOM     30 O2'  G   A   1      22.242 -13.866  -1.062  0.00  0.00
ATOM     31 HO2' G   A   1      21.967 -13.532  -0.189  0.00  0.00
ATOM     32 O3'  G   A   1      19.634 -13.916   0.019  0.00  0.00
ATOM     33 P    A   A   2      18.714 -12.646   0.350  0.00  0.00
ATOM     34 OP1  A   A   2      18.694 -12.472   1.823  0.00  0.00
ATOM     35 OP2  A   A   2      17.427 -12.815  -0.369  0.00  0.00
ATOM     36 O5'  A   A   2      19.494 -11.406  -0.312  0.00  0.00
ATOM     37 C5'  A   A   2      20.651 -10.850   0.294  0.00  0.00
ATOM     38 H5'  A   A   2      21.396 -11.628   0.456  0.00  0.00
ATOM     39 H5'' A   A   2      20.386 -10.425   1.264  0.00  0.00
ATOM     40 C4'  A   A   2      21.277  -9.745  -0.567  0.00  0.00
ATOM     41 H4'  A   A   2      22.167  -9.369  -0.060  0.00  0.00
ATOM     42 O4'  A   A   2      21.653 -10.218  -1.859  0.00  0.00
ATOM     43 C1'  A   A   2      21.418  -9.181  -2.811  0.00  0.00
ATOM     44 H1'  A   A   2      22.317  -8.986  -3.401  0.00  0.00
ATOM     45 N9   A   A   2      20.325  -9.564  -3.738  0.00  0.00
ATOM     46 C8   A   A   2      19.385 -10.562  -3.622  0.00  0.00
ATOM     47 H8   A   A   2      19.336 -11.221  -2.765  0.00  0.00
ATOM     48 N7   A   A   2      18.566 -10.655  -4.640  0.00  0.00
ATOM     49 C5   A   A   2      18.995  -9.617  -5.486  0.00  0.00
ATOM     50 C6   A   A   2      18.595  -9.117  -6.752  0.00  0.00
ATOM     51 N6   A   A   2      17.617  -9.597  -7.500  0.00  0.00
ATOM     52 H61  A   A   2      17.448  -9.177  -8.406  0.00  0.00
ATOM     53 H62  A   A   2      17.094 -10.394  -7.177  0.00  0.00
ATOM     54 N1   A   A   2      19.228  -8.090  -7.313  0.00  0.00
ATOM     55 C2   A   A   2      20.239  -7.541  -6.656  0.00  0.00
ATOM     56 H2   A   A   2      20.709  -6.698  -7.143  0.00  0.00
ATOM     57 N3   A   A   2      20.736  -7.896  -5.478  0.00  0.00
ATOM     58 C4   A   A   2      20.062  -8.953  -4.940  0.00  0.00
ATOM     59 C3'  A   A   2      20.341  -8.559  -0.810  0.00  0.00
ATOM     60 H3'  A   A   2      19.365  -8.938  -1.114  0.00  0.00
ATOM     61 C2'  A   A   2      21.038  -7.921  -2.023  0.00  0.00
ATOM     62 H2'  A   A   2      20.348  -7.282  -2.579  0.00  0.00
ATOM     63 O2'  A   A   2      22.240  -7.216  -1.698  0.00  0.00
ATOM     64 HO2' A   A   2      22.472  -6.623  -2.437  0.00  0.00
ATOM     65 O3'  A   A   2      20.211  -7.707   0.322  0.00  0.00
ATOM     66 P    G   A   3      18.995  -6.666   0.433  0.00  0.00
ATOM     67 OP1  G   A   3      19.090  -6.010   1.762  0.00  0.00
ATOM     68 OP2  G   A   3      17.742  -7.375   0.079  0.00  0.00
ATOM     69 O5'  G   A   3      19.277  -5.567  -0.706  0.00  0.00
ATOM     70 C5'  G   A   3      20.326  -4.623  -0.563  0.00  0.00
ATOM     71 H5'  G   A   3      21.277  -5.140  -0.437  0.00  0.00
ATOM     72 H5'' G   A   3      20.151  -4.013   0.325  0.00  0.00
ATOM     73 C4'  G   A   3      20.429  -3.688  -1.774  0.00  0.00
ATOM     74 H4'  G   A   3      21.262  -3.002  -1.610  0.00  0.00
ATOM     75 O4'  G   A   3      20.653  -4.394  -2.993  0.00  0.00
ATOM     76 C1'  G   A   3      20.030  -3.670  -4.054  0.00  0.00
ATOM     77 H1'  G   A   3      20.764  -3.383  -4.811  0.00  0.00
ATOM     78 N9   G   A   3      18.976  -4.479  -4.710  0.00  0.00
ATOM     79 C8   G   A   3      18.347  -5.617  -4.268  0.00  0.00
ATOM     80 H8   G   A   3      18.574  -6.069  -3.311  0.00  0.00
ATOM     81 N7   G   A   3      17.467  -6.102  -5.106  0.00  0.00
ATOM     82 C5   G   A   3      17.499  -5.201  -6.182  0.00  0.00
ATOM     83 C6   G   A   3      16.768  -5.153  -7.423  0.00  0.00
ATOM     84 O6   G   A   3      15.946  -5.941  -7.888  0.00  0.00
ATOM     85 N1   G   A   3      17.053  -4.039  -8.186  0.00  0.00
ATOM     86 H1   G   A   3      16.548  -3.912  -9.047  0.00  0.00
ATOM     87 C2   G   A   3      17.967  -3.104  -7.847  0.00  0.00
ATOM     88 N2   G   A   3      18.104  -2.101  -8.673  0.00  0.00
ATOM     89 H21  G   A   3      17.549  -2.048  -9.514  0.00  0.00
ATOM     90 H22  G   A   3      18.773  -1.385  -8.434  0.00  0.00
ATOM     91 N3   G   A   3      18.690  -3.118  -6.731  0.00  0.00
ATOM     92 C4   G   A   3      18.407  -4.193  -5.931  0.00  0.00
ATOM     93 C3'  G   A   3      19.166  -2.855  -2.002  0.00  0.00
ATOM     94 H3'  G   A   3      18.292  -3.510  -1.968  0.00  0.00
ATOM     95 C2'  G   A   3      19.419  -2.405  -3.443  0.00  0.00
ATOM     96 H2'  G   A   3      18.482  -2.132  -3.935  0.00  0.00
ATOM     97 O2'  G   A   3      20.388  -1.358  -3.537  0.00  0.00
ATOM     98 HO2' G   A   3      20.209  -0.712  -2.832  0.00  0.00
ATOM     99 O3'  G   A   3      19.027  -1.760  -1.106  0.00  0.00
ATOM    100 P    C   A   4      17.576  -1.189  -0.729  0.00  0.00
ATOM    101 OP1  C   A   4      17.773  -0.004   0.142  0.00  0.00
ATOM    102 OP2  C   A   4      16.751  -2.313  -0.225  0.00  0.00
ATOM    103 O5'  C   A   4      16.950  -0.705  -2.130  0.00  0.00
ATOM    104 C5'  C   A   4      17.423   0.469  -2.773  0.00  0.00
ATOM    105 H5'  C   A   4      18.503   0.417  -2.896  0.00  0.00
ATOM    106 H5'' C   A   4      17.199   1.338  -2.150  0.00  0.00
ATOM    107 C4'  C   A   4      16.789   0.688  -4.151  0.00  0.00
ATOM    108 H4'  C   A   4      17.234   1.582  -4.592  0.00  0.00
ATOM    109 O4'  C   A   4      17.006  -0.415  -5.032  0.00  0.00
ATOM    110 C1'  C   A   4      15.934  -0.466  -5.973  0.00  0.00
ATOM    111 H1'  C   A   4      16.318  -0.309  -6.987  0.00  0.00
ATOM    112 N1   C   A   4      15.211  -1.772  -5.962  0.00  0.00
ATOM    113 C6   C   A   4      15.273  -2.648  -4.905  0.00  0.00
ATOM    114 H6   C   A   4      15.898  -2.421  -4.048  0.00  0.00
ATOM    115 C5   C   A   4      14.560  -3.803  -4.941  0.00  0.00
ATOM    116 H5   C   A   4      14.619  -4.491  -4.112  0.00  0.00
ATOM    117 C4   C   A   4      13.763  -4.050  -6.093  0.00  0.00
ATOM    118 N4   C   A   4      13.033  -5.125  -6.193  0.00  0.00
ATOM    119 H41  C   A   4      12.504  -5.263  -7.046  0.00  0.00
ATOM    120 H42  C   A   4      13.054  -5.813  -5.466  0.00  0.00
ATOM    121 N3   C   A   4      13.705  -3.232  -7.121  0.00  0.00
ATOM    122 C2   C   A   4      14.429  -2.091  -7.078  0.00  0.00
ATOM    123 O2   C   A   4      14.372  -1.357  -8.063  0.00  0.00
ATOM    124 C3'  C   A   4      15.271   0.881  -4.121  0.00  0.00
ATOM    125 H3'  C   A   4      14.819   0.073  -3.545  0.00  0.00
ATOM    126 C2'  C   A   4      14.987   0.689  -5.618  0.00  0.00
ATOM    127 H2'  C   A   4      13.942   0.429  -5.790  0.00  0.00
ATOM    128 O2'  C   A   4      15.375   1.806  -6.413  0.00  0.00
ATOM    129 HO2' C   A   4      14.936   2.599  -6.063  0.00  0.00
ATOM    130 O3'  C   A   4      14.879   2.150  -3.608  0.00  0.00
ATOM    131 P    C   A   5      13.403   2.399  -3.021  0.00  0.00
ATOM    132 OP1  C   A   5      13.390   3.742  -2.389  0.00  0.00
ATOM    133 OP2  C   A   5      13.014   1.225  -2.203  0.00  0.00
ATOM    134 O5'  C   A   5      12.453   2.435  -4.315  0.00  0.00
ATOM    135 C5'  C   A   5      12.523   3.507  -5.240  0.00  0.00
ATOM    136 H5'  C   A   5      13.557   3.687  -5.531  0.00  0.00
ATOM    137 H5'' C   A   5      12.149   4.416  -4.765  0.00  0.00
ATOM    138 C4'  C   A   5      11.695   3.242  -6.504  0.00  0.00
ATOM    139 H4'  C   A   5      11.837   4.079  -7.190  0.00  0.00
ATOM    140 O4'  C   A   5      12.107   2.037  -7.155  0.00  0.00
ATOM    141 C1'  C   A   5      10.974   1.424  -7.773  0.00  0.00
ATOM    142 H1'  C   A   5      11.148   1.324  -8.848  0.00  0.00
ATOM    143 N1   C   A   5      10.682   0.065  -7.217  0.00  0.00
ATOM    144 C6   C   A   5      11.186  -0.364  -6.011  0.00  0.00
ATOM    145 H6   C   A   5      11.790   0.302  -5.408  0.00  0.00
ATOM    146 C5   C   A   5      10.938  -1.623  -5.573  0.00  0.00
ATOM    147 H5   C   A   5      11.339  -1.954  -4.627  0.00  0.00
ATOM    148 C4   C   A   5      10.143  -2.459  -6.402  0.00  0.00
ATOM    149 N4   C   A   5       9.875  -3.682  -6.044  0.00  0.00
ATOM    150 H41  C   A   5       9.309  -4.253  -6.662  0.00  0.00
ATOM    151 H42  C   A   5      10.238  -4.040  -5.181  0.00  0.00
ATOM    152 N3   C   A   5       9.641  -2.072  -7.556  0.00  0.00
ATOM    153 C2   C   A   5       9.889  -0.808  -7.976  0.00  0.00
ATOM    154 O2   C   A   5       9.385  -0.468  -9.045  0.00  0.00
ATOM    155 C3'  C   A   5      10.193   3.082  -6.255  0.00  0.00
ATOM    156 H3'  C   A   5      10.027   2.414  -5.409  0.00  0.00
ATOM    157 C2'  C   A   5       9.803   2.389  -7.567  0.00  0.00
ATOM    158 H2'  C   A   5       8.851   1.866  -7.475  0.00  0.00
ATOM    159 O2'  C   A   5       9.795   3.281  -8.682  0.00  0.00
ATOM    160 HO2' C   A   5       9.341   4.097  -8.412  0.00  0.00
ATOM    161 O3'  C   A   5       9.534   4.328  -6.057  0.00  0.00
ATOM    162 P    G   A   6       8.099   4.408  -5.337  0.00  0.00
ATOM    163 OP1  G   A   6       7.758   5.842  -5.177  0.00  0.00
ATOM    164 OP2  G   A   6       8.130   3.543  -4.133  0.00  0.00
ATOM    165 O5'  G   A   6       7.080   3.751  -6.391  0.00  0.00
ATOM    166 C5'  G   A   6       6.713   4.435  -7.580  0.00  0.00
ATOM    167 H5'  G   A   6       7.602   4.765  -8.114  0.00  0.00
ATOM    168 H5'' G   A   6       6.129   5.321  -7.322  0.00  0.00
ATOM    169 C4'  G   A   6       5.877   3.557  -8.519  0.00  0.00
ATOM    170 H4'  G   A   6       5.668   4.122  -9.428  0.00  0.00
ATOM    171 O4'  G   A   6       6.565   2.356  -8.873  0.00  0.00
ATOM    172 C1'  G   A   6       5.618   1.297  -8.999  0.00  0.00
ATOM    173 H1'  G   A   6       5.689   0.826  -9.981  0.00  0.00
ATOM    174 N9   G   A   6       5.834   0.252  -7.965  0.00  0.00
ATOM    175 C8   G   A   6       6.547   0.319  -6.792  0.00  0.00
ATOM    176 H8   G   A   6       7.043   1.223  -6.465  0.00  0.00
ATOM    177 N7   G   A   6       6.580  -0.801  -6.118  0.00  0.00
ATOM    178 C5   G   A   6       5.801  -1.675  -6.888  0.00  0.00
ATOM    179 C6   G   A   6       5.421  -3.052  -6.689  0.00  0.00
ATOM    180 O6   G   A   6       5.723  -3.827  -5.782  0.00  0.00
ATOM    181 N1   G   A   6       4.585  -3.541  -7.674  0.00  0.00
ATOM    182 H1   G   A   6       4.271  -4.497  -7.582  0.00  0.00
ATOM    183 C2   G   A   6       4.160  -2.808  -8.732  0.00  0.00
ATOM    184 N2   G   A   6       3.320  -3.371  -9.555  0.00  0.00
ATOM    185 H21  G   A   6       2.987  -4.320  -9.389  0.00  0.00
ATOM    186 H22  G   A   6       3.013  -2.835 -10.348  0.00  0.00
ATOM    187 N3   G   A   6       4.497  -1.544  -8.965  0.00  0.00
ATOM    188 C4   G   A   6       5.324  -1.026  -8.005  0.00  0.00
ATOM    189 C3'  G   A   6       4.540   3.110  -7.920  0.00  0.00
ATOM    190 H3'  G   A   6       4.700   2.754  -6.900  0.00  0.00
ATOM    191 C2'  G   A   6       4.233   1.930  -8.850  0.00  0.00
ATOM    192 H2'  G   A   6       3.526   1.241  -8.390  0.00  0.00
ATOM    193 O2'  G   A   6       3.796   2.340 -10.147  0.00  0.00
ATOM    194 HO2' G   A   6       3.158   3.066 -10.037  0.00  0.00
ATOM    195 O3'  G   A   6       3.539   4.120  -7.968  0.00  0.00
ATOM    196 P    U   A   7       2.313   4.124  -6.931  0.00  0.00
ATOM    197 OP1  U   A   7       1.456   5.292  -7.256  0.00  0.00
ATOM    198 OP2  U   A   7       2.865   4.004  -5.561  0.00  0.00
ATOM    199 O5'  U   A   7       1.493   2.780  -7.255  0.00  0.00
ATOM    200 C5'  U   A   7       0.709   2.662  -8.432  0.00  0.00
ATOM    201 H5'  U   A   7       1.298   2.951  -9.301  0.00  0.00
ATOM    202 H5'' U   A   7      -0.148   3.336  -8.367  0.00  0.00
ATOM    203 C4'  U   A   7       0.193   1.234  -8.650  0.00  0.00
ATOM    204 H4'  U   A   7      -0.351   1.200  -9.597  0.00  0.00
ATOM    205 O4'  U   A   7       1.274   0.302  -8.702  0.00  0.00
ATOM    206 C1'  U   A   7       0.836  -0.951  -8.180  0.00  0.00
ATOM    207 H1'  U   A   7       0.961  -1.724  -8.943  0.00  0.00
ATOM    208 N1   U   A   7       1.574  -1.384  -6.957  0.00  0.00
ATOM    209 C6   U   A   7       2.324  -0.518  -6.184  0.00  0.00
ATOM    210 H6   U   A   7       2.442   0.505  -6.495  0.00  0.00
ATOM    211 C5   U   A   7       2.918  -0.947  -5.036  0.00  0.00
ATOM    212 H5   U   A   7       3.499  -0.261  -4.437  0.00  0.00
ATOM    213 C4   U   A   7       2.789  -2.316  -4.581  0.00  0.00
ATOM    214 O4   U   A   7       3.266  -2.789  -3.554  0.00  0.00
ATOM    215 N3   U   A   7       2.067  -3.119  -5.424  0.00  0.00
ATOM    216 H3   U   A   7       1.949  -4.081  -5.146  0.00  0.00
ATOM    217 C2   U   A   7       1.440  -2.726  -6.582  0.00  0.00
ATOM    218 O2   U   A   7       0.791  -3.553  -7.221  0.00  0.00
ATOM    219 C3'  U   A   7      -0.735   0.710  -7.552  0.00  0.00
ATOM    220 H3'  U   A   7      -0.285   0.907  -6.577  0.00  0.00
ATOM    221 C2'  U   A   7      -0.657  -0.790  -7.872  0.00  0.00
ATOM    222 H2'  U   A   7      -0.959  -1.382  -7.010  0.00  0.00
ATOM    223 O2'  U   A   7      -1.385  -1.176  -9.043  0.00  0.00
ATOM    224 HO2' U   A   7      -1.493  -2.145  -9.047  0.00  0.00
ATOM    225 O3'  U   A   7      -2.051   1.247  -7.601  0.00  0.00
ATOM    226 P    A   A   8      -3.027   1.163  -6.327  0.00  0.00
ATOM    227 OP1  A   A   8      -4.311   1.805  -6.706  0.00  0.00
ATOM    228 OP2  A   A   8      -2.293   1.688  -5.152  0.00  0.00
ATOM    229 O5'  A   A   8      -3.292  -0.405  -6.076  0.00  0.00
ATOM    230 C5'  A   A   8      -4.041  -1.174  -7.007  0.00  0.00
ATOM    231 H5'  A   A   8      -3.645  -1.038  -8.012  0.00  0.00
ATOM    232 H5'' A   A   8      -5.074  -0.823  -7.010  0.00  0.00
ATOM    233 C4'  A   A   8      -4.041  -2.672  -6.670  0.00  0.00
ATOM    234 H4'  A   A   8      -4.592  -3.204  -7.448  0.00  0.00
ATOM    235 O4'  A   A   8      -2.716  -3.205  -6.601  0.00  0.00
ATOM    236 C1'  A   A   8      -2.661  -4.200  -5.577  0.00  0.00
ATOM    237 H1'  A   A   8      -2.297  -5.149  -5.977  0.00  0.00
ATOM    238 N9   A   A   8      -1.770  -3.780  -4.465  0.00  0.00
ATOM    239 C8   A   A   8      -1.188  -2.556  -4.228  0.00  0.00
ATOM    240 H8   A   A   8      -1.355  -1.699  -4.866  0.00  0.00
ATOM    241 N7   A   A   8      -0.415  -2.522  -3.172  0.00  0.00
ATOM    242 C5   A   A   8      -0.533  -3.820  -2.647  0.00  0.00
ATOM    243 C6   A   A   8      -0.038  -4.496  -1.500  0.00  0.00
ATOM    244 N6   A   A   8       0.760  -3.961  -0.597  0.00  0.00
ATOM    245 H61  A   A   8       1.046  -4.516   0.192  0.00  0.00
ATOM    246 H62  A   A   8       1.080  -3.015  -0.723  0.00  0.00
ATOM    247 N1   A   A   8      -0.402  -5.752  -1.220  0.00  0.00
ATOM    248 C2   A   A   8      -1.227  -6.355  -2.068  0.00  0.00
ATOM    249 H2   A   A   8      -1.606  -7.366  -1.790  0.00  0.00
ATOM    250 N3   A   A   8      -1.751  -5.865  -3.184  0.00  0.00
ATOM    251 C4   A   A   8      -1.366  -4.581  -3.421  0.00  0.00
ATOM    252 C3'  A   A   8      -4.686  -2.998  -5.323  0.00  0.00
ATOM    253 H3'  A   A   8      -4.331  -2.297  -4.565  0.00  0.00
ATOM    254 C2'  A   A   8      -4.094  -4.391  -5.075  0.00  0.00
ATOM    255 H2'  A   A   8      -4.125  -4.648  -4.015  0.00  0.00
ATOM    256 O2'  A   A   8      -4.714  -5.404  -5.868  0.00  0.00
ATOM    257 HO2' A   A   8      -5.676  -5.245  -5.865  0.00  0.00
ATOM    258 O3'  A   A   8      -6.104  -3.036  -5.387  0.00  0.00
ATOM    259 P    U   A   9      -6.990  -2.661  -4.108  0.00  0.00
ATOM    260 OP1  U   A   9      -8.404  -2.972  -4.435  0.00  0.00
ATOM    261 OP2  U   A   9      -6.636  -1.282  -3.698  0.00  0.00
ATOM    262 O5'  U   A   9      -6.483  -3.664  -2.958  0.00  0.00
ATOM    263 C5'  U   A   9      -6.850  -5.036  -2.942  0.00  0.00
ATOM    264 H5'  U   A   9      -6.483  -5.536  -3.838  0.00  0.00
ATOM    265 H5'' U   A   9      -7.938  -5.124  -2.922  0.00  0.00
ATOM    266 C4'  U   A   9      -6.286  -5.754  -1.708  0.00  0.00
ATOM    267 H4'  U   A   9      -6.608  -6.797  -1.731  0.00  0.00
ATOM    268 O4'  U   A   9      -4.861  -5.717  -1.658  0.00  0.00
ATOM    269 C1'  U   A   9      -4.447  -5.610  -0.294  0.00  0.00
ATOM    270 H1'  U   A   9      -3.802  -6.456  -0.046  0.00  0.00
ATOM    271 N1   U   A   9      -3.677  -4.356  -0.032  0.00  0.00
ATOM    272 C6   U   A   9      -3.661  -3.302  -0.924  0.00  0.00
ATOM    273 H6   U   A   9      -4.263  -3.350  -1.824  0.00  0.00
ATOM    274 C5   U   A   9      -2.883  -2.212  -0.697  0.00  0.00
ATOM    275 H5   U   A   9      -2.868  -1.399  -1.408  0.00  0.00
ATOM    276 C4   U   A   9      -2.043  -2.108   0.476  0.00  0.00
ATOM    277 O4   U   A   9      -1.298  -1.166   0.735  0.00  0.00
ATOM    278 N3   U   A   9      -2.124  -3.181   1.329  0.00  0.00
ATOM    279 H3   U   A   9      -1.511  -3.169   2.129  0.00  0.00
ATOM    280 C2   U   A   9      -2.914  -4.299   1.144  0.00  0.00
ATOM    281 O2   U   A   9      -2.929  -5.183   2.000  0.00  0.00
ATOM    282 C3'  U   A   9      -6.775  -5.136  -0.399  0.00  0.00
ATOM    283 H3'  U   A   9      -6.674  -4.049  -0.455  0.00  0.00
ATOM    284 C2'  U   A   9      -5.719  -5.691   0.568  0.00  0.00
ATOM    285 H2'  U   A   9      -5.648  -5.066   1.459  0.00  0.00
ATOM    286 O2'  U   A   9      -5.931  -7.064   0.915  0.00  0.00
ATOM    287 HO2' U   A   9      -5.337  -7.309   1.651  0.00  0.00
ATOM    288 O3'  U   A   9      -8.115  -5.505  -0.094  0.00  0.00
ATOM    289 P    G   A  10      -9.056  -4.559   0.796  0.00  0.00
ATOM    290 OP1  G   A  10     -10.352  -5.257   0.978  0.00  0.00
ATOM    291 OP2  G   A  10      -9.058  -3.205   0.194  0.00  0.00
ATOM    292 O5'  G   A  10      -8.321  -4.460   2.220  0.00  0.00
ATOM    293 C5'  G   A  10      -8.235  -5.590   3.074  0.00  0.00
ATOM    294 H5'  G   A  10      -7.778  -6.422   2.541  0.00  0.00
ATOM    295 H5'' G   A  10      -9.238  -5.898   3.377  0.00  0.00
ATOM    296 C4'  G   A  10      -7.408  -5.298   4.331  0.00  0.00
ATOM    297 H4'  G   A  10      -7.267  -6.233   4.874  0.00  0.00
ATOM    298 O4'  G   A  10      -6.127  -4.742   4.030  0.00  0.00
ATOM    299 C1'  G   A  10      -5.788  -3.796   5.046  0.00  0.00
ATOM    300 H1'  G   A  10      -4.825  -4.043   5.498  0.00  0.00
ATOM    301 N9   G   A  10      -5.703  -2.421   4.488  0.00  0.00
ATOM    302 C8   G   A  10      -6.031  -1.967   3.233  0.00  0.00
ATOM    303 H8   G   A  10      -6.484  -2.606   2.485  0.00  0.00
ATOM    304 N7   G   A  10      -5.737  -0.709   3.021  0.00  0.00
ATOM    305 C5   G   A  10      -5.182  -0.287   4.240  0.00  0.00
ATOM    306 C6   G   A  10      -4.639   0.981   4.664  0.00  0.00
ATOM    307 O6   G   A  10      -4.512   2.032   4.031  0.00  0.00
ATOM    308 N1   G   A  10      -4.202   0.982   5.974  0.00  0.00
ATOM    309 H1   G   A  10      -3.813   1.842   6.331  0.00  0.00
ATOM    310 C2   G   A  10      -4.270  -0.099   6.789  0.00  0.00
ATOM    311 N2   G   A  10      -3.841   0.038   8.014  0.00  0.00
ATOM    312 H21  G   A  10      -3.482   0.932   8.343  0.00  0.00
ATOM    313 H22  G   A  10      -3.863  -0.776   8.603  0.00  0.00
ATOM    314 N3   G   A  10      -4.749  -1.289   6.439  0.00  0.00
ATOM    315 C4   G   A  10      -5.190  -1.326   5.146  0.00  0.00
ATOM    316 C3'  G   A  10      -8.087  -4.301   5.272  0.00  0.00
ATOM    317 H3'  G   A  10      -8.445  -3.447   4.693  0.00  0.00
ATOM    318 C2'  G   A  10      -6.877  -3.893   6.119  0.00  0.00
ATOM    319 H2'  G   A  10      -7.046  -2.937   6.618  0.00  0.00
ATOM    320 O2'  G   A  10      -6.480  -4.902   7.049  0.00  0.00
ATOM    321 HO2' G   A  10      -7.284  -5.274   7.453  0.00  0.00
ATOM    322 O3'  G   A  10      -9.133  -4.887   6.037  0.00  0.00
ATOM    323 P    C   A  11     -10.316  -3.989   6.645  0.00  0.00
ATOM    324 OP1  C   A  11     -11.257  -4.899   7.344  0.00  0.00
ATOM    325 OP2  C   A  11     -10.839  -3.115   5.568  0.00  0.00
ATOM    326 O5'  C   A  11      -9.599  -3.053   7.736  0.00  0.00
ATOM    327 C5'  C   A  11      -9.121  -3.588   8.962  0.00  0.00
ATOM    328 H5'  C   A  11      -8.446  -4.420   8.769  0.00  0.00
ATOM    329 H5'' C   A  11      -9.963  -3.966   9.544  0.00  0.00
ATOM    330 C4'  C   A  11      -8.381  -2.543   9.804  0.00  0.00
ATOM    331 H4'  C   A  11      -8.006  -3.025  10.708  0.00  0.00
ATOM    332 O4'  C   A  11      -7.279  -1.970   9.098  0.00  0.00
ATOM    333 C1'  C   A  11      -7.112  -0.619   9.526  0.00  0.00
ATOM    334 H1'  C   A  11      -6.122  -0.492   9.973  0.00  0.00
ATOM    335 N1   C   A  11      -7.251   0.364   8.407  0.00  0.00
ATOM    336 C6   C   A  11      -7.844   0.043   7.208  0.00  0.00
ATOM    337 H6   C   A  11      -8.251  -0.949   7.056  0.00  0.00
ATOM    338 C5   C   A  11      -7.903   0.960   6.209  0.00  0.00
ATOM    339 H5   C   A  11      -8.360   0.701   5.267  0.00  0.00
ATOM    340 C4   C   A  11      -7.339   2.242   6.461  0.00  0.00
ATOM    341 N4   C   A  11      -7.334   3.162   5.541  0.00  0.00
ATOM    342 H41  C   A  11      -6.877   4.041   5.760  0.00  0.00
ATOM    343 H42  C   A  11      -7.737   2.978   4.640  0.00  0.00
ATOM    344 N3   C   A  11      -6.755   2.565   7.596  0.00  0.00
ATOM    345 C2   C   A  11      -6.717   1.647   8.589  0.00  0.00
ATOM    346 O2   C   A  11      -6.192   1.992   9.648  0.00  0.00
ATOM    347 C3'  C   A  11      -9.260  -1.365  10.224  0.00  0.00
ATOM    348 H3'  C   A  11      -9.802  -0.996   9.352  0.00  0.00
ATOM    349 C2'  C   A  11      -8.161  -0.366  10.614  0.00  0.00
ATOM    350 H2'  C   A  11      -8.527   0.657  10.580  0.00  0.00
ATOM    351 O2'  C   A  11      -7.539  -0.640  11.868  0.00  0.00
ATOM    352 HO2' C   A  11      -8.049  -0.198  12.568  0.00  0.00
ATOM    353 O3'  C   A  11     -10.162  -1.702  11.272  0.00  0.00
ATOM    354 P    G   A  12     -11.454  -0.802  11.581  0.00  0.00
ATOM    355 OP1  G   A  12     -12.262  -1.509  12.605  0.00  0.00
ATOM    356 OP2  G   A  12     -12.094  -0.441  10.293  0.00  0.00
ATOM    357 O5'  G   A  12     -10.860   0.541  12.230  0.00  0.00
ATOM    358 C5'  G   A  12     -10.346   0.553  13.552  0.00  0.00
ATOM    359 H5'  G   A  12      -9.614  -0.244  13.679  0.00  0.00
ATOM    360 H5'' G   A  12     -11.159   0.376  14.258  0.00  0.00
ATOM    361 C4'  G   A  12      -9.689   1.898  13.894  0.00  0.00
ATOM    362 H4'  G   A  12      -9.276   1.838  14.903  0.00  0.00
ATOM    363 O4'  G   A  12      -8.634   2.222  12.987  0.00  0.00
ATOM    364 C1'  G   A  12      -8.635   3.632  12.757  0.00  0.00
ATOM    365 H1'  G   A  12      -7.652   4.060  12.971  0.00  0.00
ATOM    366 N9   G   A  12      -8.971   3.936  11.341  0.00  0.00
ATOM    367 C8   G   A  12      -9.566   3.130  10.400  0.00  0.00
ATOM    368 H8   G   A  12      -9.961   2.154  10.637  0.00  0.00
ATOM    369 N7   G   A  12      -9.581   3.627   9.192  0.00  0.00
ATOM    370 C5   G   A  12      -9.005   4.895   9.356  0.00  0.00
ATOM    371 C6   G   A  12      -8.743   5.952   8.414  0.00  0.00
ATOM    372 O6   G   A  12      -8.896   5.968   7.194  0.00  0.00
ATOM    373 N1   G   A  12      -8.251   7.102   8.999  0.00  0.00
ATOM    374 H1   G   A  12      -8.090   7.895   8.397  0.00  0.00
ATOM    375 C2   G   A  12      -7.996   7.220  10.324  0.00  0.00
ATOM    376 N2   G   A  12      -7.597   8.390  10.748  0.00  0.00
ATOM    377 H21  G   A  12      -7.539   9.180  10.110  0.00  0.00
ATOM    378 H22  G   A  12      -7.411   8.493  11.730  0.00  0.00
ATOM    379 N3   G   A  12      -8.162   6.252  11.223  0.00  0.00
ATOM    380 C4   G   A  12      -8.679   5.107  10.680  0.00  0.00
ATOM    381 C3'  G   A  12     -10.659   3.081  13.847  0.00  0.00
ATOM    382 H3'  G   A  12     -11.270   3.015  12.945  0.00  0.00
ATOM    383 C2'  G   A  12      -9.659   4.237  13.717  0.00  0.00
ATOM    384 H2'  G   A  12     -10.129   5.130  13.301  0.00  0.00
ATOM    385 O2'  G   A  12      -8.991   4.532  14.944  0.00  0.00
ATOM    386 HO2' G   A  12      -9.651   4.516  15.659  0.00  0.00
ATOM    387 O3'  G   A  12     -11.465   3.178  15.013  0.00  0.00
ATOM    388 P    A   A  13     -12.883   3.924  14.970  0.00  0.00
ATOM    389 OP1  A   A  13     -13.474   3.840  16.329  0.00  0.00
ATOM    390 OP2  A   A  13     -13.653   3.392  13.822  0.00  0.00
ATOM    391 O5'  A   A  13     -12.516   5.458  14.655  0.00  0.00
ATOM    392 C5'  A   A  13     -12.002   6.321  15.660  0.00  0.00
ATOM    393 H5'  A   A  13     -11.082   5.908  16.073  0.00  0.00
ATOM    394 H5'' A   A  13     -12.729   6.409  16.469  0.00  0.00
ATOM    395 C4'  A   A  13     -11.713   7.726  15.116  0.00  0.00
ATOM    396 H4'  A   A  13     -11.343   8.348  15.933  0.00  0.00
ATOM    397 O4'  A   A  13     -10.735   7.713  14.079  0.00  0.00
ATOM    398 C1'  A   A  13     -11.066   8.716  13.123  0.00  0.00
ATOM    399 H1'  A   A  13     -10.234   9.413  12.995  0.00  0.00
ATOM    400 N9   A   A  13     -11.350   8.087  11.811  0.00  0.00
ATOM    401 C8   A   A  13     -11.723   6.794  11.530  0.00  0.00
ATOM    402 H8   A   A  13     -11.876   6.058  12.274  0.00  0.00
ATOM    403 N7   A   A  13     -11.804   6.522  10.253  0.00  0.00
ATOM    404 C5   A   A  13     -11.485   7.745   9.645  0.00  0.00
ATOM    405 C6   A   A  13     -11.374   8.200   8.306  0.00  0.00
ATOM    406 N6   A   A  13     -11.597   7.461   7.239  0.00  0.00
ATOM    407 H61  A   A  13     -11.448   7.843   6.313  0.00  0.00
ATOM    408 H62  A   A  13     -11.890   6.506   7.364  0.00  0.00
ATOM    409 N1   A   A  13     -11.042   9.462   8.034  0.00  0.00
ATOM    410 C2   A   A  13     -10.813  10.279   9.055  0.00  0.00
ATOM    411 H2   A   A  13     -10.544  11.296   8.798  0.00  0.00
ATOM    412 N3   A   A  13     -10.880  10.003  10.353  0.00  0.00
ATOM    413 C4   A   A  13     -11.220   8.704  10.586  0.00  0.00
ATOM    414 C3'  A   A  13     -12.954   8.405  14.535  0.00  0.00
ATOM    415 H3'  A   A  13     -13.483   7.695  13.896  0.00  0.00
ATOM    416 C2'  A   A  13     -12.288   9.478  13.658  0.00  0.00
ATOM    417 H2'  A   A  13     -12.951   9.784  12.849  0.00  0.00
ATOM    418 O2'  A   A  13     -11.825  10.611  14.397  0.00  0.00
ATOM    419 HO2' A   A  13     -11.624  11.339  13.778  0.00  0.00
ATOM    420 O3'  A   A  13     -13.812   8.919  15.547  0.00  0.00
ATOM    421 P    U   A  14     -15.385   9.086  15.291  0.00  0.00
ATOM    422 OP1  U   A  14     -15.978   9.695  16.509  0.00  0.00
ATOM    423 OP2  U   A  14     -15.916   7.786  14.817  0.00  0.00
ATOM    424 O5'  U   A  14     -15.500  10.133  14.079  0.00  0.00
ATOM    425 C5'  U   A  14     -15.277  11.521  14.270  0.00  0.00
ATOM    426 H5'  U   A  14     -14.309  11.678  14.750  0.00  0.00
ATOM    427 H5'' U   A  14     -16.054  11.932  14.916  0.00  0.00
ATOM    428 C4'  U   A  14     -15.292  12.280  12.934  0.00  0.00
ATOM    429 H4'  U   A  14     -15.125  13.340  13.132  0.00  0.00
ATOM    430 O4'  U   A  14     -14.262  11.816  12.063  0.00  0.00
ATOM    431 C1'  U   A  14     -14.724  11.864  10.715  0.00  0.00
ATOM    432 H1'  U   A  14     -14.090  12.547  10.146  0.00  0.00
ATOM    433 N1   U   A  14     -14.676  10.522  10.063  0.00  0.00
ATOM    434 C6   U   A  14     -14.816   9.349  10.778  0.00  0.00
ATOM    435 H6   U   A  14     -14.928   9.377  11.851  0.00  0.00
ATOM    436 C5   U   A  14     -14.790   8.143  10.155  0.00  0.00
ATOM    437 H5   U   A  14     -14.896   7.233  10.727  0.00  0.00
ATOM    438 C4   U   A  14     -14.612   8.034   8.726  0.00  0.00
ATOM    439 O4   U   A  14     -14.540   6.988   8.093  0.00  0.00
ATOM    440 N3   U   A  14     -14.489   9.239   8.080  0.00  0.00
ATOM    441 H3   U   A  14     -14.323   9.200   7.085  0.00  0.00
ATOM    442 C2   U   A  14     -14.484  10.480   8.674  0.00  0.00
ATOM    443 O2   U   A  14     -14.301  11.480   7.975  0.00  0.00
ATOM    444 C3'  U   A  14     -16.615  12.146  12.172  0.00  0.00
ATOM    445 H3'  U   A  14     -16.980  11.121  12.234  0.00  0.00
ATOM    446 C2'  U   A  14     -16.147  12.440  10.740  0.00  0.00
ATOM    447 H2'  U   A  14     -16.795  11.946  10.014  0.00  0.00
ATOM    448 O2'  U   A  14     -16.061  13.842  10.480  0.00  0.00
ATOM    449 HO2' U   A  14     -16.843  14.268  10.875  0.00  0.00
ATOM    450 O3'  U   A  14     -17.610  13.063  12.613  0.00  0.00
ATOM    451 P    G   A  15     -19.153  12.633  12.652  0.00  0.00
ATOM    452 OP1  G   A  15     -19.945  13.827  13.035  0.00  0.00
ATOM    453 OP2  G   A  15     -19.271  11.405  13.474  0.00  0.00
ATOM    454 O5'  G   A  15     -19.484  12.247  11.127  0.00  0.00
ATOM    455 C5'  G   A  15     -19.809  13.239  10.162  0.00  0.00
ATOM    456 H5'  G   A  15     -19.034  14.006  10.145  0.00  0.00
ATOM    457 H5'' G   A  15     -20.757  13.710  10.429  0.00  0.00
ATOM    458 C4'  G   A  15     -19.936  12.639   8.756  0.00  0.00
ATOM    459 H4'  G   A  15     -20.212  13.425   8.052  0.00  0.00
ATOM    460 O4'  G   A  15     -18.706  12.056   8.344  0.00  0.00
ATOM    461 C1'  G   A  15     -18.996  10.990   7.450  0.00  0.00
ATOM    462 H1'  G   A  15     -18.629  11.229   6.450  0.00  0.00
ATOM    463 N9   G   A  15     -18.371   9.724   7.889  0.00  0.00
ATOM    464 C8   G   A  15     -18.370   9.119   9.122  0.00  0.00
ATOM    465 H8   G   A  15     -18.639   9.646  10.033  0.00  0.00
ATOM    466 N7   G   A  15     -17.994   7.865   9.100  0.00  0.00
ATOM    467 C5   G   A  15     -17.712   7.620   7.744  0.00  0.00
ATOM    468 C6   G   A  15     -17.274   6.439   7.029  0.00  0.00
ATOM    469 O6   G   A  15     -17.086   5.291   7.440  0.00  0.00
ATOM    470 N1   G   A  15     -17.021   6.677   5.689  0.00  0.00
ATOM    471 H1   G   A  15     -16.659   5.928   5.121  0.00  0.00
ATOM    472 C2   G   A  15     -17.184   7.886   5.101  0.00  0.00
ATOM    473 N2   G   A  15     -16.904   7.962   3.837  0.00  0.00
ATOM    474 H21  G   A  15     -16.475   7.150   3.395  0.00  0.00
ATOM    475 H22  G   A  15     -17.007   8.854   3.371  0.00  0.00
ATOM    476 N3   G   A  15     -17.638   8.979   5.696  0.00  0.00
ATOM    477 C4   G   A  15     -17.875   8.783   7.023  0.00  0.00
ATOM    478 C3'  G   A  15     -20.975  11.520   8.657  0.00  0.00
ATOM    479 H3'  G   A  15     -20.842  10.837   9.498  0.00  0.00
ATOM    480 C2'  G   A  15     -20.517  10.810   7.378  0.00  0.00
ATOM    481 H2'  G   A  15     -20.800   9.755   7.412  0.00  0.00
ATOM    482 O2'  G   A  15     -20.972  11.406   6.166  0.00  0.00
ATOM    483 HO2' G   A  15     -20.860  10.729   5.464  0.00  0.00
ATOM    484 O3'  G   A  15     -22.316  11.984   8.593  0.00  0.00
ATOM    485 P    A   A  16     -23.513  11.051   9.094  0.00  0.00
ATOM    486 OP1  A   A  16     -24.786  11.705   8.705  0.00  0.00
ATOM    487 OP2  A   A  16     -23.276  10.750  10.527  0.00  0.00
ATOM    488 O5'  A   A  16     -23.387   9.682   8.250  0.00  0.00
ATOM    489 C5'  A   A  16     -23.787   8.447   8.828  0.00  0.00
ATOM    490 H5'  A   A  16     -24.683   8.607   9.433  0.00  0.00
ATOM    491 H5'' A   A  16     -22.999   8.082   9.488  0.00  0.00
ATOM    492 C4'  A   A  16     -24.123   7.368   7.791  0.00  0.00
ATOM    493 H4'  A   A  16     -24.473   6.492   8.341  0.00  0.00
ATOM    494 O4'  A   A  16     -25.194   7.821   6.963  0.00  0.00
ATOM    495 C1'  A   A  16     -24.860   7.634   5.596  0.00  0.00
ATOM    496 H1'  A   A  16     -25.396   6.771   5.193  0.00  0.00
ATOM    497 N9   A   A  16     -25.143   8.841   4.784  0.00  0.00
ATOM    498 C8   A   A  16     -24.908  10.159   5.101  0.00  0.00
ATOM    499 H8   A   A  16     -24.601  10.473   6.093  0.00  0.00
ATOM    500 N7   A   A  16     -25.069  10.992   4.101  0.00  0.00
ATOM    501 C5   A   A  16     -25.407  10.144   3.032  0.00  0.00
ATOM    502 C6   A   A  16     -25.678  10.323   1.649  0.00  0.00
ATOM    503 N6   A   A  16     -25.690  11.481   1.016  0.00  0.00
ATOM    504 H61  A   A  16     -25.885  11.483   0.027  0.00  0.00
ATOM    505 H62  A   A  16     -25.463  12.323   1.522  0.00  0.00
ATOM    506 N1   A   A  16     -25.944   9.286   0.851  0.00  0.00
ATOM    507 C2   A   A  16     -25.951   8.076   1.397  0.00  0.00
ATOM    508 H2   A   A  16     -26.173   7.251   0.746  0.00  0.00
ATOM    509 N3   A   A  16     -25.739   7.750   2.668  0.00  0.00
ATOM    510 C4   A   A  16     -25.459   8.838   3.443  0.00  0.00
ATOM    511 C3'  A   A  16     -22.949   6.908   6.909  0.00  0.00
ATOM    512 H3'  A   A  16     -22.066   7.476   7.206  0.00  0.00
ATOM    513 C2'  A   A  16     -23.362   7.381   5.511  0.00  0.00
ATOM    514 H2'  A   A  16     -22.814   8.282   5.233  0.00  0.00
ATOM    515 O2'  A   A  16     -23.239   6.384   4.514  0.00  0.00
ATOM    516 HO2' A   A  16     -22.345   5.996   4.541  0.00  0.00
ATOM    517 O3'  A   A  16     -22.683   5.508   7.004  0.00  0.00
ATOM    518 P    A   A  17     -21.168   4.961   6.957  0.00  0.00
ATOM    519 OP1  A   A  17     -21.228   3.499   7.209  0.00  0.00
ATOM    520 OP2  A   A  17     -20.370   5.803   7.874  0.00  0.00
ATOM    521 O5'  A   A  17     -20.646   5.228   5.442  0.00  0.00
ATOM    522 C5'  A   A  17     -20.306   4.154   4.564  0.00  0.00
ATOM    523 H5'  A   A  17     -21.039   3.352   4.675  0.00  0.00
ATOM    524 H5'' A   A  17     -19.321   3.767   4.831  0.00  0.00
ATOM    525 C4'  A   A  17     -20.286   4.544   3.076  0.00  0.00
ATOM    526 H4'  A   A  17     -20.403   3.637   2.482  0.00  0.00
ATOM    527 O4'  A   A  17     -21.377   5.404   2.795  0.00  0.00
ATOM    528 C1'  A   A  17     -20.995   6.470   1.940  0.00  0.00
ATOM    529 H1'  A   A  17     -21.702   6.568   1.114  0.00  0.00
ATOM    530 N9   A   A  17     -20.986   7.782   2.634  0.00  0.00
ATOM    531 C8   A   A  17     -20.529   8.139   3.883  0.00  0.00
ATOM    532 H8   A   A  17     -20.086   7.437   4.578  0.00  0.00
ATOM    533 N7   A   A  17     -20.708   9.404   4.175  0.00  0.00
ATOM    534 C5   A   A  17     -21.263   9.931   2.998  0.00  0.00
ATOM    535 C6   A   A  17     -21.734  11.204   2.583  0.00  0.00
ATOM    536 N6   A   A  17     -21.783  12.291   3.331  0.00  0.00
ATOM    537 H61  A   A  17     -22.152  13.130   2.919  0.00  0.00
ATOM    538 H62  A   A  17     -21.512  12.244   4.306  0.00  0.00
ATOM    539 N1   A   A  17     -22.190  11.400   1.343  0.00  0.00
ATOM    540 C2   A   A  17     -22.193  10.366   0.511  0.00  0.00
ATOM    541 H2   A   A  17     -22.568  10.552  -0.490  0.00  0.00
ATOM    542 N3   A   A  17     -21.808   9.118   0.759  0.00  0.00
ATOM    543 C4   A   A  17     -21.347   8.965   2.033  0.00  0.00
ATOM    544 C3'  A   A  17     -19.027   5.254   2.575  0.00  0.00
ATOM    545 H3'  A   A  17     -18.652   5.911   3.360  0.00  0.00
ATOM    546 C2'  A   A  17     -19.614   6.083   1.414  0.00  0.00
ATOM    547 H2'  A   A  17     -19.008   6.965   1.224  0.00  0.00
ATOM    548 O2'  A   A  17     -19.823   5.336   0.216  0.00  0.00
ATOM    549 HO2' A   A  17     -19.207   5.672  -0.457  0.00  0.00
ATOM    550 O3'  A   A  17     -18.039   4.310   2.169  0.00  0.00
ATOM    551 P    A   A  18     -16.503   4.718   1.973  0.00  0.00
ATOM    552 OP1  A   A  18     -15.762   3.498   1.570  0.00  0.00
ATOM    553 OP2  A   A  18     -16.082   5.432   3.199  0.00  0.00
ATOM    554 O5'  A   A  18     -16.489   5.765   0.747  0.00  0.00
ATOM    555 C5'  A   A  18     -16.534   5.312  -0.602  0.00  0.00
ATOM    556 H5'  A   A  18     -17.305   4.546  -0.701  0.00  0.00
ATOM    557 H5'' A   A  18     -15.576   4.861  -0.868  0.00  0.00
ATOM    558 C4'  A   A  18     -16.848   6.441  -1.598  0.00  0.00
ATOM    559 H4'  A   A  18     -16.992   6.011  -2.590  0.00  0.00
ATOM    560 O4'  A   A  18     -18.047   7.111  -1.211  0.00  0.00
ATOM    561 C1'  A   A  18     -17.935   8.498  -1.490  0.00  0.00
ATOM    562 H1'  A   A  18     -18.738   8.805  -2.167  0.00  0.00
ATOM    563 N9   A   A  18     -18.047   9.316  -0.257  0.00  0.00
ATOM    564 C8   A   A  18     -17.538   9.088   0.998  0.00  0.00
ATOM    565 H8   A   A  18     -17.088   8.146   1.286  0.00  0.00
ATOM    566 N7   A   A  18     -17.651  10.101   1.820  0.00  0.00
ATOM    567 C5   A   A  18     -18.316  11.062   1.046  0.00  0.00
ATOM    568 C6   A   A  18     -18.761  12.394   1.253  0.00  0.00
ATOM    569 N6   A   A  18     -18.581  13.096   2.355  0.00  0.00
ATOM    570 H61  A   A  18     -18.959  14.028   2.391  0.00  0.00
ATOM    571 H62  A   A  18     -18.102  12.676   3.137  0.00  0.00
ATOM    572 N1   A   A  18     -19.430  13.057   0.307  0.00  0.00
ATOM    573 C2   A   A  18     -19.660  12.429  -0.839  0.00  0.00
ATOM    574 H2   A   A  18     -20.259  12.960  -1.565  0.00  0.00
ATOM    575 N3   A   A  18     -19.279  11.207  -1.198  0.00  0.00
ATOM    576 C4   A   A  18     -18.601  10.572  -0.202  0.00  0.00
ATOM    577 C3'  A   A  18     -15.755   7.508  -1.705  0.00  0.00
ATOM    578 H3'  A   A  18     -15.338   7.683  -0.716  0.00  0.00
ATOM    579 C2'  A   A  18     -16.577   8.728  -2.166  0.00  0.00
ATOM    580 H2'  A   A  18     -16.111   9.651  -1.819  0.00  0.00
ATOM    581 O2'  A   A  18     -16.788   8.770  -3.580  0.00  0.00
ATOM    582 HO2' A   A  18     -17.154   9.640  -3.832  0.00  0.00
ATOM    583 O3'  A   A  18     -14.716   7.185  -2.622  0.00  0.00
ATOM    584 P    G   A  19     -13.191   7.568  -2.307  0.00  0.00
ATOM    585 OP1  G   A  19     -12.424   7.454  -3.572  0.00  0.00
ATOM    586 OP2  G   A  19     -12.764   6.757  -1.141  0.00  0.00
ATOM    587 O5'  G   A  19     -13.206   9.113  -1.844  0.00  0.00
ATOM    588 C5'  G   A  19     -13.344  10.181  -2.768  0.00  0.00
ATOM    589 H5'  G   A  19     -14.235  10.028  -3.377  0.00  0.00
ATOM    590 H5'' G   A  19     -12.476  10.203  -3.428  0.00  0.00
ATOM    591 C4'  G   A  19     -13.457  11.544  -2.060  0.00  0.00
ATOM    592 H4'  G   A  19     -13.551  12.314  -2.826  0.00  0.00
ATOM    593 O4'  G   A  19     -14.607  11.623  -1.212  0.00  0.00
ATOM    594 C1'  G   A  19     -14.249  12.269   0.011  0.00  0.00
ATOM    595 H1'  G   A  19     -14.965  13.050   0.272  0.00  0.00
ATOM    596 N9   G   A  19     -14.205  11.276   1.116  0.00  0.00
ATOM    597 C8   G   A  19     -14.314   9.910   1.041  0.00  0.00
ATOM    598 H8   G   A  19     -14.469   9.402   0.113  0.00  0.00
ATOM    599 N7   G   A  19     -14.266   9.292   2.189  0.00  0.00
ATOM    600 C5   G   A  19     -14.118  10.334   3.111  0.00  0.00
ATOM    601 C6   G   A  19     -14.014  10.324   4.545  0.00  0.00
ATOM    602 O6   G   A  19     -14.013   9.368   5.318  0.00  0.00
ATOM    603 N1   G   A  19     -13.882  11.582   5.098  0.00  0.00
ATOM    604 H1   G   A  19     -13.844  11.638   6.101  0.00  0.00
ATOM    605 C2   G   A  19     -13.859  12.723   4.368  0.00  0.00
ATOM    606 N2   G   A  19     -13.695  13.845   5.020  0.00  0.00
ATOM    607 H21  G   A  19     -13.616  13.854   6.025  0.00  0.00
ATOM    608 H22  G   A  19     -13.685  14.698   4.483  0.00  0.00
ATOM    609 N3   G   A  19     -13.955  12.785   3.042  0.00  0.00
ATOM    610 C4   G   A  19     -14.086  11.553   2.462  0.00  0.00
ATOM    611 C3'  G   A  19     -12.237  11.903  -1.199  0.00  0.00
ATOM    612 H3'  G   A  19     -11.895  11.025  -0.645  0.00  0.00
ATOM    613 C2'  G   A  19     -12.874  12.901  -0.224  0.00  0.00
ATOM    614 H2'  G   A  19     -12.298  12.966   0.700  0.00  0.00
ATOM    615 O2'  G   A  19     -13.069  14.192  -0.802  0.00  0.00
ATOM    616 HO2' G   A  19     -12.291  14.396  -1.351  0.00  0.00
ATOM    617 O3'  G   A  19     -11.189  12.503  -1.955  0.00  0.00
ATOM    618 P    U   A  20      -9.648  12.318  -1.546  0.00  0.00
ATOM    619 OP1  U   A  20      -8.834  13.138  -2.478  0.00  0.00
ATOM    620 OP2  U   A  20      -9.373  10.865  -1.449  0.00  0.00
ATOM    621 O5'  U   A  20      -9.523  12.940  -0.069  0.00  0.00
ATOM    622 C5'  U   A  20      -9.573  14.340   0.165  0.00  0.00
ATOM    623 H5'  U   A  20     -10.464  14.764  -0.297  0.00  0.00
ATOM    624 H5'' U   A  20      -8.698  14.814  -0.281  0.00  0.00
ATOM    625 C4'  U   A  20      -9.600  14.663   1.668  0.00  0.00
ATOM    626 H4'  U   A  20      -9.679  15.745   1.791  0.00  0.00
ATOM    627 O4'  U   A  20     -10.717  14.050   2.313  0.00  0.00
ATOM    628 C1'  U   A  20     -10.336  13.624   3.621  0.00  0.00
ATOM    629 H1'  U   A  20     -10.992  14.088   4.360  0.00  0.00
ATOM    630 N1   U   A  20     -10.425  12.144   3.799  0.00  0.00
ATOM    631 C6   U   A  20     -10.496  11.275   2.729  0.00  0.00
ATOM    632 H6   U   A  20     -10.434  11.663   1.723  0.00  0.00
ATOM    633 C5   U   A  20     -10.664   9.941   2.921  0.00  0.00
ATOM    634 H5   U   A  20     -10.735   9.274   2.074  0.00  0.00
ATOM    635 C4   U   A  20     -10.771   9.376   4.247  0.00  0.00
ATOM    636 O4   U   A  20     -10.955   8.193   4.510  0.00  0.00
ATOM    637 N3   U   A  20     -10.659  10.294   5.263  0.00  0.00
ATOM    638 H3   U   A  20     -10.730   9.946   6.206  0.00  0.00
ATOM    639 C2   U   A  20     -10.498  11.653   5.110  0.00  0.00
ATOM    640 O2   U   A  20     -10.442  12.365   6.111  0.00  0.00
ATOM    641 C3'  U   A  20      -8.354  14.195   2.424  0.00  0.00
ATOM    642 H3'  U   A  20      -8.089  13.189   2.092  0.00  0.00
ATOM    643 C2'  U   A  20      -8.913  14.139   3.854  0.00  0.00
ATOM    644 H2'  U   A  20      -8.335  13.451   4.475  0.00  0.00
ATOM    645 O2'  U   A  20      -9.032  15.419   4.476  0.00  0.00
ATOM    646 HO2' U   A  20      -8.143  15.735   4.701  0.00  0.00
ATOM    647 O3'  U   A  20      -7.262  15.096   2.275  0.00  0.00
ATOM    648 P    C   A  21      -5.748  14.618   2.503  0.00  0.00
ATOM    649 OP1  C   A  21      -4.862  15.775   2.225  0.00  0.00
ATOM    650 OP2  C   A  21      -5.538  13.361   1.747  0.00  0.00
ATOM    651 O5'  C   A  21      -5.665  14.270   4.069  0.00  0.00
ATOM    652 C5'  C   A  21      -5.571  15.281   5.063  0.00  0.00
ATOM    653 H5'  C   A  21      -6.349  16.029   4.916  0.00  0.00
ATOM    654 H5'' C   A  21      -4.605  15.781   4.982  0.00  0.00
ATOM    655 C4'  C   A  21      -5.704  14.691   6.475  0.00  0.00
ATOM    656 H4'  C   A  21      -5.663  15.502   7.205  0.00  0.00
ATOM    657 O4'  C   A  21      -6.923  13.968   6.652  0.00  0.00
ATOM    658 C1'  C   A  21      -6.695  12.877   7.545  0.00  0.00
ATOM    659 H1'  C   A  21      -7.342  12.984   8.420  0.00  0.00
ATOM    660 N1   C   A  21      -6.983  11.560   6.897  0.00  0.00
ATOM    661 C6   C   A  21      -6.800  11.356   5.550  0.00  0.00
ATOM    662 H6   C   A  21      -6.452  12.166   4.933  0.00  0.00
ATOM    663 C5   C   A  21      -7.075  10.151   4.995  0.00  0.00
ATOM    664 H5   C   A  21      -6.932  10.000   3.937  0.00  0.00
ATOM    665 C4   C   A  21      -7.541   9.125   5.858  0.00  0.00
ATOM    666 N4   C   A  21      -7.859   7.957   5.382  0.00  0.00
ATOM    667 H41  C   A  21      -8.211   7.253   6.021  0.00  0.00
ATOM    668 H42  C   A  21      -7.737   7.764   4.405  0.00  0.00
ATOM    669 N3   C   A  21      -7.717   9.292   7.153  0.00  0.00
ATOM    670 C2   C   A  21      -7.422  10.496   7.698  0.00  0.00
ATOM    671 O2   C   A  21      -7.541  10.603   8.919  0.00  0.00
ATOM    672 C3'  C   A  21      -4.590  13.697   6.808  0.00  0.00
ATOM    673 H3'  C   A  21      -4.478  13.001   5.975  0.00  0.00
ATOM    674 C2'  C   A  21      -5.231  12.965   7.999  0.00  0.00
ATOM    675 H2'  C   A  21      -4.788  11.977   8.127  0.00  0.00
ATOM    676 O2'  C   A  21      -5.190  13.709   9.219  0.00  0.00
ATOM    677 HO2' C   A  21      -5.342  13.104   9.969  0.00  0.00
ATOM    678 O3'  C   A  21      -3.350  14.331   7.097  0.00  0.00
ATOM    679 P    G   A  22      -1.972  13.530   6.943  0.00  0.00
ATOM    680 OP1  G   A  22      -0.874  14.437   7.360  0.00  0.00
ATOM    681 OP2  G   A  22      -1.929  12.939   5.584  0.00  0.00
ATOM    682 O5'  G   A  22      -2.085  12.326   8.001  0.00  0.00
ATOM    683 C5'  G   A  22      -1.905  12.554   9.391  0.00  0.00
ATOM    684 H5'  G   A  22      -2.585  13.335   9.729  0.00  0.00
ATOM    685 H5'' G   A  22      -0.883  12.889   9.575  0.00  0.00
ATOM    686 C4'  G   A  22      -2.157  11.286  10.215  0.00  0.00
ATOM    687 H4'  G   A  22      -1.949  11.509  11.265  0.00  0.00
ATOM    688 O4'  G   A  22      -3.503  10.826  10.101  0.00  0.00
ATOM    689 C1'  G   A  22      -3.503   9.405  10.231  0.00  0.00
ATOM    690 H1'  G   A  22      -4.137   9.094  11.065  0.00  0.00
ATOM    691 N9   G   A  22      -4.001   8.751   8.998  0.00  0.00
ATOM    692 C8   G   A  22      -3.997   9.205   7.701  0.00  0.00
ATOM    693 H8   G   A  22      -3.612  10.178   7.426  0.00  0.00
ATOM    694 N7   G   A  22      -4.498   8.360   6.838  0.00  0.00
ATOM    695 C5   G   A  22      -4.839   7.246   7.617  0.00  0.00
ATOM    696 C6   G   A  22      -5.413   5.968   7.275  0.00  0.00
ATOM    697 O6   G   A  22      -5.803   5.551   6.184  0.00  0.00
ATOM    698 N1   G   A  22      -5.511   5.105   8.349  0.00  0.00
ATOM    699 H1   G   A  22      -5.881   4.183   8.166  0.00  0.00
ATOM    700 C2   G   A  22      -5.127   5.422   9.608  0.00  0.00
ATOM    701 N2   G   A  22      -5.223   4.492  10.516  0.00  0.00
ATOM    702 H21  G   A  22      -5.557   3.562  10.267  0.00  0.00
ATOM    703 H22  G   A  22      -4.944   4.720  11.455  0.00  0.00
ATOM    704 N3   G   A  22      -4.628   6.597   9.978  0.00  0.00
ATOM    705 C4   G   A  22      -4.505   7.473   8.936  0.00  0.00
ATOM    706 C3'  G   A  22      -1.286  10.101   9.798  0.00  0.00
ATOM    707 H3'  G   A  22      -1.365   9.973   8.718  0.00  0.00
ATOM    708 C2'  G   A  22      -2.056   8.973  10.497  0.00  0.00
ATOM    709 H2'  G   A  22      -1.838   8.013  10.029  0.00  0.00
ATOM    710 O2'  G   A  22      -1.854   8.921  11.912  0.00  0.00
ATOM    711 HO2' G   A  22      -2.182   8.068  12.251  0.00  0.00
ATOM    712 O3'  G   A  22       0.080  10.206  10.181  0.00  0.00
ATOM    713 P    C   A  23       1.209   9.357   9.418  0.00  0.00
ATOM    714 OP1  C   A  23       2.507   9.629  10.086  0.00  0.00
ATOM    715 OP2  C   A  23       1.090   9.632   7.966  0.00  0.00
ATOM    716 O5'  C   A  23       0.821   7.815   9.655  0.00  0.00
ATOM    717 C5'  C   A  23       0.979   7.213  10.932  0.00  0.00
ATOM    718 H5'  C   A  23       0.495   7.829  11.690  0.00  0.00
ATOM    719 H5'' C   A  23       2.040   7.153  11.174  0.00  0.00
ATOM    720 C4'  C   A  23       0.381   5.800  10.998  0.00  0.00
ATOM    721 H4'  C   A  23       0.503   5.425  12.015  0.00  0.00
ATOM    722 O4'  C   A  23      -1.008   5.783  10.662  0.00  0.00
ATOM    723 C1'  C   A  23      -1.325   4.511  10.093  0.00  0.00
ATOM    724 H1'  C   A  23      -2.073   4.004  10.709  0.00  0.00
ATOM    725 N1   C   A  23      -1.840   4.602   8.693  0.00  0.00
ATOM    726 C6   C   A  23      -1.579   5.679   7.879  0.00  0.00
ATOM    727 H6   C   A  23      -1.059   6.544   8.277  0.00  0.00
ATOM    728 C5   C   A  23      -1.966   5.655   6.578  0.00  0.00
ATOM    729 H5   C   A  23      -1.760   6.500   5.940  0.00  0.00
ATOM    730 C4   C   A  23      -2.635   4.490   6.111  0.00  0.00
ATOM    731 N4   C   A  23      -3.023   4.392   4.871  0.00  0.00
ATOM    732 H41  C   A  23      -3.545   3.567   4.598  0.00  0.00
ATOM    733 H42  C   A  23      -2.883   5.161   4.244  0.00  0.00
ATOM    734 N3   C   A  23      -2.912   3.458   6.879  0.00  0.00
ATOM    735 C2   C   A  23      -2.522   3.493   8.173  0.00  0.00
ATOM    736 O2   C   A  23      -2.781   2.506   8.863  0.00  0.00
ATOM    737 C3'  C   A  23       1.031   4.797  10.045  0.00  0.00
ATOM    738 H3'  C   A  23       1.048   5.229   9.042  0.00  0.00
ATOM    739 C2'  C   A  23      -0.033   3.691  10.111  0.00  0.00
ATOM    740 H2'  C   A  23       0.038   3.033   9.247  0.00  0.00
ATOM    741 O2'  C   A  23      -0.029   2.944  11.327  0.00  0.00
ATOM    742 HO2' C   A  23       0.031   1.997  11.100  0.00  0.00
ATOM    743 O3'  C   A  23       2.340   4.390  10.429  0.00  0.00
ATOM    744 P    A   A  24       3.275   3.546   9.429  0.00  0.00
ATOM    745 OP1  A   A  24       4.621   3.447  10.048  0.00  0.00
ATOM    746 OP2  A   A  24       3.161   4.134   8.074  0.00  0.00
ATOM    747 O5'  A   A  24       2.631   2.073   9.377  0.00  0.00
ATOM    748 C5'  A   A  24       2.641   1.231  10.520  0.00  0.00
ATOM    749 H5'  A   A  24       2.324   1.802  11.394  0.00  0.00
ATOM    750 H5'' A   A  24       3.656   0.876  10.704  0.00  0.00
ATOM    751 C4'  A   A  24       1.705   0.023  10.362  0.00  0.00
ATOM    752 H4'  A   A  24       1.586  -0.443  11.342  0.00  0.00
ATOM    753 O4'  A   A  24       0.413   0.402   9.882  0.00  0.00
ATOM    754 C1'  A   A  24      -0.065  -0.596   8.980  0.00  0.00
ATOM    755 H1'  A   A  24      -1.059  -0.939   9.276  0.00  0.00
ATOM    756 N9   A   A  24      -0.150  -0.061   7.596  0.00  0.00
ATOM    757 C8   A   A  24       0.294   1.142   7.100  0.00  0.00
ATOM    758 H8   A   A  24       0.862   1.844   7.694  0.00  0.00
ATOM    759 N7   A   A  24      -0.041   1.375   5.857  0.00  0.00
ATOM    760 C5   A   A  24      -0.742   0.215   5.497  0.00  0.00
ATOM    761 C6   A   A  24      -1.376  -0.248   4.317  0.00  0.00
ATOM    762 N6   A   A  24      -1.459   0.432   3.190  0.00  0.00
ATOM    763 H61  A   A  24      -1.780  -0.059   2.367  0.00  0.00
ATOM    764 H62  A   A  24      -1.051   1.350   3.135  0.00  0.00
ATOM    765 N1   A   A  24      -1.943  -1.453   4.260  0.00  0.00
ATOM    766 C2   A   A  24      -1.901  -2.206   5.351  0.00  0.00
ATOM    767 H2   A   A  24      -2.378  -3.176   5.275  0.00  0.00
ATOM    768 N3   A   A  24      -1.356  -1.912   6.527  0.00  0.00
ATOM    769 C4   A   A  24      -0.785  -0.675   6.539  0.00  0.00
ATOM    770 C3'  A   A  24       2.225  -1.048   9.401  0.00  0.00
ATOM    771 H3'  A   A  24       2.631  -0.570   8.508  0.00  0.00
ATOM    772 C2'  A   A  24       0.911  -1.771   9.074  0.00  0.00
ATOM    773 H2'  A   A  24       0.983  -2.323   8.135  0.00  0.00
ATOM    774 O2'  A   A  24       0.468  -2.614  10.138  0.00  0.00
ATOM    775 HO2' A   A  24       1.254  -3.020  10.546  0.00  0.00
ATOM    776 O3'  A   A  24       3.172  -1.907  10.024  0.00  0.00
ATOM    777 P    C   A  25       4.273  -2.709   9.174  0.00  0.00
ATOM    778 OP1  C   A  25       5.137  -3.420  10.148  0.00  0.00
ATOM    779 OP2  C   A  25       4.898  -1.758   8.225  0.00  0.00
ATOM    780 O5'  C   A  25       3.457  -3.800   8.318  0.00  0.00
ATOM    781 C5'  C   A  25       2.853  -4.928   8.936  0.00  0.00
ATOM    782 H5'  C   A  25       2.163  -4.598   9.711  0.00  0.00
ATOM    783 H5'' C   A  25       3.619  -5.542   9.411  0.00  0.00
ATOM    784 C4'  C   A  25       2.073  -5.799   7.938  0.00  0.00
ATOM    785 H4'  C   A  25       1.527  -6.554   8.503  0.00  0.00
ATOM    786 O4'  C   A  25       1.142  -4.998   7.210  0.00  0.00
ATOM    787 C1'  C   A  25       1.306  -5.243   5.821  0.00  0.00
ATOM    788 H1'  C   A  25       0.641  -6.049   5.501  0.00  0.00
ATOM    789 N1   C   A  25       1.109  -4.018   5.006  0.00  0.00
ATOM    790 C6   C   A  25       1.807  -2.881   5.318  0.00  0.00
ATOM    791 H6   C   A  25       2.315  -2.815   6.273  0.00  0.00
ATOM    792 C5   C   A  25       1.914  -1.876   4.420  0.00  0.00
ATOM    793 H5   C   A  25       2.506  -1.015   4.677  0.00  0.00
ATOM    794 C4   C   A  25       1.245  -2.040   3.175  0.00  0.00
ATOM    795 N4   C   A  25       1.252  -1.088   2.286  0.00  0.00
ATOM    796 H41  C   A  25       0.602  -1.184   1.516  0.00  0.00
ATOM    797 H42  C   A  25       1.723  -0.223   2.482  0.00  0.00
ATOM    798 N3   C   A  25       0.564  -3.118   2.852  0.00  0.00
ATOM    799 C2   C   A  25       0.508  -4.139   3.745  0.00  0.00
ATOM    800 O2   C   A  25      -0.104  -5.155   3.416  0.00  0.00
ATOM    801 C3'  C   A  25       2.993  -6.504   6.922  0.00  0.00
ATOM    802 H3'  C   A  25       4.041  -6.403   7.196  0.00  0.00
ATOM    803 C2'  C   A  25       2.751  -5.702   5.648  0.00  0.00
ATOM    804 H2'  C   A  25       3.426  -4.845   5.665  0.00  0.00
ATOM    805 O2'  C   A  25       2.932  -6.431   4.442  0.00  0.00
ATOM    806 HO2' C   A  25       3.000  -7.376   4.679  0.00  0.00
ATOM    807 O3'  C   A  25       2.598  -7.859   6.731  0.00  0.00
ATOM    808 P    G   A  26       2.957  -9.012   7.793  0.00  0.00
ATOM    809 OP1  G   A  26       1.701  -9.724   8.132  0.00  0.00
ATOM    810 OP2  G   A  26       3.756  -8.420   8.894  0.00  0.00
ATOM    811 O5'  G   A  26       3.909 -10.019   6.972  0.00  0.00
ATOM    812 C5'  G   A  26       3.434 -10.715   5.824  0.00  0.00
ATOM    813 H5'  G   A  26       2.408 -10.419   5.596  0.00  0.00
ATOM    814 H5'' G   A  26       3.428 -11.786   6.022  0.00  0.00
ATOM    815 C4'  G   A  26       4.289 -10.427   4.579  0.00  0.00
ATOM    816 H4'  G   A  26       3.820 -10.917   3.731  0.00  0.00
ATOM    817 O4'  G   A  26       4.281  -9.024   4.337  0.00  0.00
ATOM    818 C1'  G   A  26       5.586  -8.554   4.033  0.00  0.00
ATOM    819 H1'  G   A  26       5.551  -8.036   3.074  0.00  0.00
ATOM    820 N9   G   A  26       6.068  -7.562   5.038  0.00  0.00
ATOM    821 C8   G   A  26       6.083  -6.196   4.875  0.00  0.00
ATOM    822 H8   G   A  26       5.706  -5.719   3.979  0.00  0.00
ATOM    823 N7   G   A  26       6.559  -5.526   5.891  0.00  0.00
ATOM    824 C5   G   A  26       6.909  -6.524   6.809  0.00  0.00
ATOM    825 C6   G   A  26       7.506  -6.442   8.122  0.00  0.00
ATOM    826 O6   G   A  26       7.864  -5.448   8.756  0.00  0.00
ATOM    827 N1   G   A  26       7.704  -7.672   8.718  0.00  0.00
ATOM    828 H1   G   A  26       8.099  -7.677   9.638  0.00  0.00
ATOM    829 C2   G   A  26       7.407  -8.849   8.115  0.00  0.00
ATOM    830 N2   G   A  26       7.684  -9.954   8.763  0.00  0.00
ATOM    831 H21  G   A  26       8.069  -9.937   9.692  0.00  0.00
ATOM    832 H22  G   A  26       7.451 -10.823   8.307  0.00  0.00
ATOM    833 N3   G   A  26       6.903  -8.969   6.892  0.00  0.00
ATOM    834 C4   G   A  26       6.638  -7.774   6.284  0.00  0.00
ATOM    835 C3'  G   A  26       5.751 -10.907   4.630  0.00  0.00
ATOM    836 H3'  G   A  26       6.087 -10.933   5.664  0.00  0.00
ATOM    837 C2'  G   A  26       6.473  -9.787   3.855  0.00  0.00
ATOM    838 H2'  G   A  26       7.471  -9.624   4.260  0.00  0.00
ATOM    839 O2'  G   A  26       6.542 -10.046   2.453  0.00  0.00
ATOM    840 HO2' G   A  26       6.864 -10.960   2.342  0.00  0.00
ATOM    841 O3'  G   A  26       6.063 -12.152   3.998  0.00  0.00
ATOM    842 P    U   A  27       5.417 -13.547   4.445  0.00  0.00
ATOM    843 OP1  U   A  27       5.262 -13.567   5.918  0.00  0.00
ATOM    844 OP2  U   A  27       6.192 -14.634   3.794  0.00  0.00
ATOM    845 O5'  U   A  27       3.965 -13.484   3.761  0.00  0.00
ATOM    846 C5'  U   A  27       3.839 -13.473   2.345  0.00  0.00
ATOM    847 H5'  U   A  27       4.099 -14.455   1.945  0.00  0.00
ATOM    848 H5'' U   A  27       4.530 -12.739   1.925  0.00  0.00
ATOM    849 C4'  U   A  27       2.418 -13.108   1.899  0.00  0.00
ATOM    850 H4'  U   A  27       1.725 -13.886   2.223  0.00  0.00
ATOM    851 O4'  U   A  27       1.995 -11.851   2.420  0.00  0.00
ATOM    852 C1'  U   A  27       1.191 -11.185   1.451  0.00  0.00
ATOM    853 H1'  U   A  27       0.199 -11.007   1.873  0.00  0.00
ATOM    854 N1   U   A  27       1.772  -9.861   1.057  0.00  0.00
ATOM    855 C6   U   A  27       3.113  -9.558   1.210  0.00  0.00
ATOM    856 H6   U   A  27       3.798 -10.277   1.648  0.00  0.00
ATOM    857 C5   U   A  27       3.598  -8.347   0.832  0.00  0.00
ATOM    858 H5   U   A  27       4.649  -8.128   0.944  0.00  0.00
ATOM    859 C4   U   A  27       2.741  -7.323   0.279  0.00  0.00
ATOM    860 O4   U   A  27       3.113  -6.217  -0.100  0.00  0.00
ATOM    861 N3   U   A  27       1.417  -7.676   0.191  0.00  0.00
ATOM    862 H3   U   A  27       0.788  -6.997  -0.212  0.00  0.00
ATOM    863 C2   U   A  27       0.891  -8.906   0.523  0.00  0.00
ATOM    864 O2   U   A  27      -0.308  -9.119   0.333  0.00  0.00
ATOM    865 C3'  U   A  27       2.329 -12.975   0.379  0.00  0.00
ATOM    866 H3'  U   A  27       3.176 -12.385   0.028  0.00  0.00
ATOM    867 C2'  U   A  27       1.048 -12.139   0.248  0.00  0.00
ATOM    868 H2'  U   A  27       1.035 -11.597  -0.697  0.00  0.00
ATOM    869 O2'  U   A  27      -0.145 -12.911   0.404  0.00  0.00
ATOM    870 HO2' U   A  27      -0.916 -12.381   0.128  0.00  0.00
ATOM    871 O3'  U   A  27       2.299 -14.229  -0.289  0.00  0.00
ATOM    872 P    A   A  28       2.899 -14.377  -1.766  0.00  0.00
ATOM    873 OP1  A   A  28       2.753 -15.798  -2.170  0.00  0.00
ATOM    874 OP2  A   A  28       4.252 -13.772  -1.771  0.00  0.00
ATOM    875 O5'  A   A  28       1.944 -13.467  -2.688  0.00  0.00
ATOM    876 C5'  A   A  28       0.657 -13.920  -3.082  0.00  0.00
ATOM    877 H5'  A   A  28       0.027 -14.056  -2.201  0.00  0.00
ATOM    878 H5'' A   A  28       0.752 -14.883  -3.587  0.00  0.00
ATOM    879 C4'  A   A  28      -0.035 -12.950  -4.048  0.00  0.00
ATOM    880 H4'  A   A  28      -0.950 -13.424  -4.405  0.00  0.00
ATOM    881 O4'  A   A  28      -0.390 -11.715  -3.428  0.00  0.00
ATOM    882 C1'  A   A  28      -0.246 -10.665  -4.384  0.00  0.00
ATOM    883 H1'  A   A  28      -1.175 -10.098  -4.485  0.00  0.00
ATOM    884 N9   A   A  28       0.824  -9.738  -3.936  0.00  0.00
ATOM    885 C8   A   A  28       1.767  -9.933  -2.955  0.00  0.00
ATOM    886 H8   A   A  28       1.920 -10.894  -2.484  0.00  0.00
ATOM    887 N7   A   A  28       2.421  -8.855  -2.613  0.00  0.00
ATOM    888 C5   A   A  28       1.905  -7.883  -3.483  0.00  0.00
ATOM    889 C6   A   A  28       2.135  -6.499  -3.693  0.00  0.00
ATOM    890 N6   A   A  28       2.916  -5.720  -2.966  0.00  0.00
ATOM    891 H61  A   A  28       2.999  -4.740  -3.208  0.00  0.00
ATOM    892 H62  A   A  28       3.291  -6.068  -2.092  0.00  0.00
ATOM    893 N1   A   A  28       1.539  -5.853  -4.689  0.00  0.00
ATOM    894 C2   A   A  28       0.692  -6.524  -5.458  0.00  0.00
ATOM    895 H2   A   A  28       0.332  -5.969  -6.288  0.00  0.00
ATOM    896 N3   A   A  28       0.330  -7.798  -5.357  0.00  0.00
ATOM    897 C4   A   A  28       0.978  -8.430  -4.335  0.00  0.00
ATOM    898 C3'  A   A  28       0.813 -12.590  -5.273  0.00  0.00
ATOM    899 H3'  A   A  28       1.823 -12.328  -4.949  0.00  0.00
ATOM    900 C2'  A   A  28       0.078 -11.323  -5.727  0.00  0.00
ATOM    901 H2'  A   A  28       0.719 -10.690  -6.342  0.00  0.00
ATOM    902 O2'  A   A  28      -1.158 -11.609  -6.383  0.00  0.00
ATOM    903 HO2' A   A  28      -1.011 -12.346  -7.002  0.00  0.00
ATOM    904 O3'  A   A  28       0.841 -13.608  -6.265  0.00  0.00
ATOM    905 P    C   A  29       2.055 -13.707  -7.311  0.00  0.00
ATOM    906 OP1  C   A  29       1.795 -14.871  -8.195  0.00  0.00
ATOM    907 OP2  C   A  29       3.330 -13.657  -6.558  0.00  0.00
ATOM    908 O5'  C   A  29       1.945 -12.363  -8.185  0.00  0.00
ATOM    909 C5'  C   A  29       0.927 -12.201  -9.161  0.00  0.00
ATOM    910 H5'  C   A  29      -0.049 -12.401  -8.722  0.00  0.00
ATOM    911 H5'' C   A  29       1.085 -12.917  -9.970  0.00  0.00
ATOM    912 C4'  C   A  29       0.915 -10.788  -9.755  0.00  0.00
ATOM    913 H4'  C   A  29       0.089 -10.713 -10.464  0.00  0.00
ATOM    914 O4'  C   A  29       0.753  -9.787  -8.750  0.00  0.00
ATOM    915 C1'  C   A  29       1.424  -8.599  -9.167  0.00  0.00
ATOM    916 H1'  C   A  29       0.694  -7.791  -9.277  0.00  0.00
ATOM    917 N1   C   A  29       2.470  -8.155  -8.193  0.00  0.00
ATOM    918 C6   C   A  29       3.015  -9.002  -7.255  0.00  0.00
ATOM    919 H6   C   A  29       2.700 -10.037  -7.211  0.00  0.00
ATOM    920 C5   C   A  29       3.934  -8.538  -6.371  0.00  0.00
ATOM    921 H5   C   A  29       4.354  -9.203  -5.632  0.00  0.00
ATOM    922 C4   C   A  29       4.300  -7.168  -6.463  0.00  0.00
ATOM    923 N4   C   A  29       5.159  -6.654  -5.630  0.00  0.00
ATOM    924 H41  C   A  29       5.377  -5.668  -5.710  0.00  0.00
ATOM    925 H42  C   A  29       5.578  -7.232  -4.925  0.00  0.00
ATOM    926 N3   C   A  29       3.796  -6.340  -7.353  0.00  0.00
ATOM    927 C2   C   A  29       2.886  -6.817  -8.237  0.00  0.00
ATOM    928 O2   C   A  29       2.456  -6.029  -9.078  0.00  0.00
ATOM    929 C3'  C   A  29       2.203 -10.423 -10.489  0.00  0.00
ATOM    930 H3'  C   A  29       3.059 -10.671  -9.860  0.00  0.00
ATOM    931 C2'  C   A  29       2.030  -8.897 -10.545  0.00  0.00
ATOM    932 H2'  C   A  29       2.991  -8.403 -10.679  0.00  0.00
ATOM    933 O2'  C   A  29       1.089  -8.459 -11.526  0.00  0.00
ATOM    934 HO2' C   A  29       1.322  -7.553 -11.805  0.00  0.00
ATOM    935 O3'  C   A  29       2.328 -11.061 -11.755  0.00  0.00
ATOM    936 P    G   A  30       3.747 -11.138 -12.500  0.00  0.00
ATOM    937 OP1  G   A  30       3.550 -11.888 -13.768  0.00  0.00
ATOM    938 OP2  G   A  30       4.755 -11.629 -11.532  0.00  0.00
ATOM    939 O5'  G   A  30       4.107  -9.614 -12.854  0.00  0.00
ATOM    940 C5'  G   A  30       3.408  -8.919 -13.876  0.00  0.00
ATOM    941 H5'  G   A  30       2.333  -9.003 -13.716  0.00  0.00
ATOM    942 H5'' G   A  30       3.641  -9.366 -14.844  0.00  0.00
ATOM    943 C4'  G   A  30       3.783  -7.433 -13.919  0.00  0.00
ATOM    944 H4'  G   A  30       3.196  -6.947 -14.700  0.00  0.00
ATOM    945 O4'  G   A  30       3.544  -6.768 -12.680  0.00  0.00
ATOM    946 C1'  G   A  30       4.535  -5.754 -12.509  0.00  0.00
ATOM    947 H1'  G   A  30       4.064  -4.778 -12.371  0.00  0.00
ATOM    948 N9   G   A  30       5.386  -6.024 -11.324  0.00  0.00
ATOM    949 C8   G   A  30       5.562  -7.192 -10.621  0.00  0.00
ATOM    950 H8   G   A  30       5.082  -8.120 -10.903  0.00  0.00
ATOM    951 N7   G   A  30       6.346  -7.078  -9.580  0.00  0.00
ATOM    952 C5   G   A  30       6.755  -5.736  -9.617  0.00  0.00
ATOM    953 C6   G   A  30       7.634  -4.971  -8.766  0.00  0.00
ATOM    954 O6   G   A  30       8.229  -5.316  -7.745  0.00  0.00
ATOM    955 N1   G   A  30       7.812  -3.667  -9.187  0.00  0.00
ATOM    956 H1   G   A  30       8.428  -3.084  -8.641  0.00  0.00
ATOM    957 C2   G   A  30       7.231  -3.149 -10.296  0.00  0.00
ATOM    958 N2   G   A  30       7.529  -1.919 -10.614  0.00  0.00
ATOM    959 H21  G   A  30       8.194  -1.383 -10.060  0.00  0.00
ATOM    960 H22  G   A  30       7.085  -1.529 -11.427  0.00  0.00
ATOM    961 N3   G   A  30       6.394  -3.806 -11.094  0.00  0.00
ATOM    962 C4   G   A  30       6.192  -5.100 -10.703  0.00  0.00
ATOM    963 C3'  G   A  30       5.261  -7.200 -14.228  0.00  0.00
ATOM    964 H3'  G   A  30       5.860  -7.828 -13.567  0.00  0.00
ATOM    965 C2'  G   A  30       5.385  -5.734 -13.784  0.00  0.00
ATOM    966 H2'  G   A  30       6.424  -5.478 -13.572  0.00  0.00
ATOM    967 O2'  G   A  30       4.797  -4.800 -14.694  0.00  0.00
ATOM    968 HO2' G   A  30       5.096  -3.900 -14.466  0.00  0.00
ATOM    969 O3'  G   A  30       5.596  -7.448 -15.587  0.00  0.00
ATOM    970 P    G   A  31       7.113  -7.745 -16.011  0.00  0.00
ATOM    971 OP1  G   A  31       7.141  -7.939 -17.482  0.00  0.00
ATOM    972 OP2  G   A  31       7.638  -8.826 -15.140  0.00  0.00
ATOM    973 O5'  G   A  31       7.904  -6.395 -15.649  0.00  0.00
ATOM    974 C5'  G   A  31       7.714  -5.215 -16.415  0.00  0.00
ATOM    975 H5'  G   A  31       6.655  -4.960 -16.449  0.00  0.00
ATOM    976 H5'' G   A  31       8.052  -5.388 -17.438  0.00  0.00
ATOM    977 C4'  G   A  31       8.491  -4.026 -15.841  0.00  0.00
ATOM    978 H4'  G   A  31       8.293  -3.154 -16.465  0.00  0.00
ATOM    979 O4'  G   A  31       8.130  -3.716 -14.493  0.00  0.00
ATOM    980 C1'  G   A  31       9.288  -3.229 -13.815  0.00  0.00
ATOM    981 H1'  G   A  31       9.123  -2.230 -13.412  0.00  0.00
ATOM    982 N9   G   A  31       9.659  -4.115 -12.683  0.00  0.00
ATOM    983 C8   G   A  31       9.282  -5.412 -12.423  0.00  0.00
ATOM    984 H8   G   A  31       8.639  -5.974 -13.090  0.00  0.00
ATOM    985 N7   G   A  31       9.759  -5.893 -11.303  0.00  0.00
ATOM    986 C5   G   A  31      10.529  -4.842 -10.785  0.00  0.00
ATOM    987 C6   G   A  31      11.333  -4.724  -9.589  0.00  0.00
ATOM    988 O6   G   A  31      11.529  -5.541  -8.688  0.00  0.00
ATOM    989 N1   G   A  31      11.980  -3.510  -9.479  0.00  0.00
ATOM    990 H1   G   A  31      12.559  -3.371  -8.663  0.00  0.00
ATOM    991 C2   G   A  31      11.848  -2.504 -10.377  0.00  0.00
ATOM    992 N2   G   A  31      12.546  -1.418 -10.183  0.00  0.00
ATOM    993 H21  G   A  31      13.191  -1.348  -9.399  0.00  0.00
ATOM    994 H22  G   A  31      12.458  -0.682 -10.862  0.00  0.00
ATOM    995 N3   G   A  31      11.111  -2.560 -11.482  0.00  0.00
ATOM    996 C4   G   A  31      10.474  -3.756 -11.635  0.00  0.00
ATOM    997 C3'  G   A  31      10.001  -4.265 -15.817  0.00  0.00
ATOM    998 H3'  G   A  31      10.203  -5.237 -15.364  0.00  0.00
ATOM    999 C2'  G   A  31      10.412  -3.149 -14.851  0.00  0.00
ATOM   1000 H2'  G   A  31      11.385  -3.347 -14.405  0.00  0.00
ATOM   1001 O2'  G   A  31      10.373  -1.853 -15.448  0.00  0.00
ATOM   1002 HO2' G   A  31      10.788  -1.907 -16.327  0.00  0.00
ATOM   1003 O3'  G   A  31      10.613  -4.153 -17.094  0.00  0.00
ATOM   1004 P    U   A  32      11.968  -4.946 -17.421  0.00  0.00
ATOM   1005 OP1  U   A  32      12.374  -4.595 -18.805  0.00  0.00
ATOM   1006 OP2  U   A  32      11.773  -6.373 -17.074  0.00  0.00
ATOM   1007 O5'  U   A  32      13.038  -4.326 -16.393  0.00  0.00
ATOM   1008 C5'  U   A  32      13.567  -3.024 -16.592  0.00  0.00
ATOM   1009 H5'  U   A  32      12.756  -2.305 -16.696  0.00  0.00
ATOM   1010 H5'' U   A  32      14.153  -3.008 -17.513  0.00  0.00
ATOM   1011 C4'  U   A  32      14.467  -2.576 -15.434  0.00  0.00
ATOM   1012 H4'  U   A  32      14.807  -1.561 -15.643  0.00  0.00
ATOM   1013 O4'  U   A  32      13.790  -2.582 -14.178  0.00  0.00
ATOM   1014 C1'  U   A  32      14.735  -2.868 -13.144  0.00  0.00
ATOM   1015 H1'  U   A  32      14.775  -2.036 -12.436  0.00  0.00
ATOM   1016 N1   U   A  32      14.405  -4.115 -12.387  0.00  0.00
ATOM   1017 C6   U   A  32      13.477  -5.029 -12.839  0.00  0.00
ATOM   1018 H6   U   A  32      12.867  -4.817 -13.717  0.00  0.00
ATOM   1019 C5   U   A  32      13.257  -6.186 -12.159  0.00  0.00
ATOM   1020 H5   U   A  32      12.519  -6.891 -12.517  0.00  0.00
ATOM   1021 C4   U   A  32      13.961  -6.502 -10.936  0.00  0.00
ATOM   1022 O4   U   A  32      13.827  -7.535 -10.288  0.00  0.00
ATOM   1023 N3   U   A  32      14.820  -5.518 -10.510  0.00  0.00
ATOM   1024 H3   U   A  32      15.280  -5.672  -9.621  0.00  0.00
ATOM   1025 C2   U   A  32      15.081  -4.339 -11.177  0.00  0.00
ATOM   1026 O2   U   A  32      15.887  -3.544 -10.691  0.00  0.00
ATOM   1027 C3'  U   A  32      15.702  -3.457 -15.241  0.00  0.00
ATOM   1028 H3'  U   A  32      15.392  -4.503 -15.214  0.00  0.00
ATOM   1029 C2'  U   A  32      16.102  -2.988 -13.835  0.00  0.00
ATOM   1030 H2'  U   A  32      16.744  -3.719 -13.345  0.00  0.00
ATOM   1031 O2'  U   A  32      16.702  -1.693 -13.825  0.00  0.00
ATOM   1032 HO2' U   A  32      17.455  -1.701 -14.439  0.00  0.00
ATOM   1033 O3'  U   A  32      16.696  -3.237 -16.239  0.00  0.00
ATOM   1034 P    U   A  33      17.838  -4.325 -16.556  0.00  0.00
ATOM   1035 OP1  U   A  33      18.533  -3.900 -17.796  0.00  0.00
ATOM   1036 OP2  U   A  33      17.233  -5.676 -16.505  0.00  0.00
ATOM   1037 O5'  U   A  33      18.871  -4.207 -15.333  0.00  0.00
ATOM   1038 C5'  U   A  33      19.674  -3.052 -15.155  0.00  0.00
ATOM   1039 H5'  U   A  33      19.065  -2.152 -15.224  0.00  0.00
ATOM   1040 H5'' U   A  33      20.425  -3.010 -15.946  0.00  0.00
ATOM   1041 C4'  U   A  33      20.390  -3.060 -13.798  0.00  0.00
ATOM   1042 H4'  U   A  33      20.963  -2.144 -13.691  0.00  0.00
ATOM   1043 O4'  U   A  33      19.443  -3.122 -12.734  0.00  0.00
ATOM   1044 C1'  U   A  33      20.010  -3.857 -11.654  0.00  0.00
ATOM   1045 H1'  U   A  33      20.036  -3.230 -10.759  0.00  0.00
ATOM   1046 N1   U   A  33      19.227  -5.090 -11.342  0.00  0.00
ATOM   1047 C6   U   A  33      18.388  -5.698 -12.257  0.00  0.00
ATOM   1048 H6   U   A  33      18.280  -5.288 -13.260  0.00  0.00
ATOM   1049 C5   U   A  33      17.691  -6.820 -11.931  0.00  0.00
ATOM   1050 H5   U   A  33      17.042  -7.287 -12.659  0.00  0.00
ATOM   1051 C4   U   A  33      17.803  -7.426 -10.625  0.00  0.00
ATOM   1052 O4   U   A  33      17.233  -8.447 -10.252  0.00  0.00
ATOM   1053 N3   U   A  33      18.654  -6.771  -9.778  0.00  0.00
ATOM   1054 H3   U   A  33      18.810  -7.198  -8.878  0.00  0.00
ATOM   1055 C2   U   A  33      19.381  -5.638 -10.063  0.00  0.00
ATOM   1056 O2   U   A  33      20.119  -5.166  -9.199  0.00  0.00
ATOM   1057 C3'  U   A  33      21.372  -4.213 -13.587  0.00  0.00
ATOM   1058 H3'  U   A  33      20.933  -5.148 -13.934  0.00  0.00
ATOM   1059 C2'  U   A  33      21.454  -4.187 -12.055  0.00  0.00
ATOM   1060 H2'  U   A  33      21.763  -5.150 -11.658  0.00  0.00
ATOM   1061 O2'  U   A  33      22.298  -3.146 -11.565  0.00  0.00
ATOM   1062 HO2' U   A  33      23.127  -3.161 -12.078  0.00  0.00
ATOM   1063 O3'  U   A  33      22.619  -3.946 -14.223  0.00  0.00
ATOM   1064 P    C   A  34      23.598  -5.123 -14.700  0.00  0.00
ATOM   1065 OP1  C   A  34      24.670  -4.510 -15.520  0.00  0.00
ATOM   1066 OP2  C   A  34      22.778  -6.204 -15.296  0.00  0.00
ATOM   1067 O5'  C   A  34      24.251  -5.694 -13.349  0.00  0.00
ATOM   1068 C5'  C   A  34      25.299  -5.015 -12.669  0.00  0.00
ATOM   1069 H5'  C   A  34      24.976  -4.010 -12.392  0.00  0.00
ATOM   1070 H5'' C   A  34      26.164  -4.929 -13.326  0.00  0.00
ATOM   1071 C4'  C   A  34      25.727  -5.767 -11.398  0.00  0.00
ATOM   1072 H4'  C   A  34      26.573  -5.242 -10.952  0.00  0.00
ATOM   1073 O4'  C   A  34      24.677  -5.817 -10.435  0.00  0.00
ATOM   1074 C1'  C   A  34      24.706  -7.074  -9.762  0.00  0.00
ATOM   1075 H1'  C   A  34      24.832  -6.904  -8.689  0.00  0.00
ATOM   1076 N1   C   A  34      23.433  -7.830  -9.964  0.00  0.00
ATOM   1077 C6   C   A  34      22.615  -7.608 -11.044  0.00  0.00
ATOM   1078 H6   C   A  34      22.908  -6.887 -11.792  0.00  0.00
ATOM   1079 C5   C   A  34      21.440  -8.271 -11.172  0.00  0.00
ATOM   1080 H5   C   A  34      20.802  -8.051 -12.018  0.00  0.00
ATOM   1081 C4   C   A  34      21.136  -9.239 -10.172  0.00  0.00
ATOM   1082 N4   C   A  34      20.068  -9.978 -10.244  0.00  0.00
ATOM   1083 H41  C   A  34      19.914 -10.666  -9.515  0.00  0.00
ATOM   1084 H42  C   A  34      19.415  -9.855 -10.994  0.00  0.00
ATOM   1085 N3   C   A  34      21.911  -9.479  -9.134  0.00  0.00
ATOM   1086 C2   C   A  34      23.058  -8.772  -9.001  0.00  0.00
ATOM   1087 O2   C   A  34      23.748  -8.996  -8.006  0.00  0.00
ATOM   1088 C3'  C   A  34      26.156  -7.217 -11.663  0.00  0.00
ATOM   1089 H3'  C   A  34      25.497  -7.678 -12.401  0.00  0.00
ATOM   1090 C2'  C   A  34      25.916  -7.861 -10.292  0.00  0.00
ATOM   1091 H2'  C   A  34      25.690  -8.924 -10.410  0.00  0.00
ATOM   1092 O2'  C   A  34      27.024  -7.669  -9.408  0.00  0.00
ATOM   1093 HO2' C   A  34      26.922  -8.250  -8.628  0.00  0.00
ATOM   1094 O3'  C   A  34      27.515  -7.348 -12.070  0.00  0.00
ATOM   1095 HO3' C   A  34      28.038  -7.384 -11.245  0.00  0.00
TER    1096      C   A  34
ENDMDL
MODEL        4
ATOM      1 HO5' G   A   1      16.985 -17.266  -4.163  0.00  0.00
ATOM      2 O5'  G   A   1      17.671 -16.573  -4.096  0.00  0.00
ATOM      3 C5'  G   A   1      18.611 -16.936  -3.085  0.00  0.00
ATOM      4 H5'  G   A   1      19.079 -17.886  -3.347  0.00  0.00
ATOM      5 H5'' G   A   1      18.086 -17.065  -2.136  0.00  0.00
ATOM      6 C4'  G   A   1      19.715 -15.884  -2.888  0.00  0.00
ATOM      7 H4'  G   A   1      20.360 -16.221  -2.074  0.00  0.00
ATOM      8 O4'  G   A   1      20.524 -15.720  -4.055  0.00  0.00
ATOM      9 C1'  G   A   1      20.878 -14.342  -4.184  0.00  0.00
ATOM     10 H1'  G   A   1      21.961 -14.225  -4.274  0.00  0.00
ATOM     11 N9   G   A   1      20.248 -13.765  -5.401  0.00  0.00
ATOM     12 C8   G   A   1      19.222 -14.269  -6.163  0.00  0.00
ATOM     13 H8   G   A   1      18.698 -15.180  -5.900  0.00  0.00
ATOM     14 N7   G   A   1      18.958 -13.578  -7.243  0.00  0.00
ATOM     15 C5   G   A   1      19.873 -12.519  -7.188  0.00  0.00
ATOM     16 C6   G   A   1      20.119 -11.419  -8.089  0.00  0.00
ATOM     17 O6   G   A   1      19.573 -11.148  -9.160  0.00  0.00
ATOM     18 N1   G   A   1      21.121 -10.570  -7.664  0.00  0.00
ATOM     19 H1   G   A   1      21.338  -9.782  -8.256  0.00  0.00
ATOM     20 C2   G   A   1      21.835 -10.763  -6.527  0.00  0.00
ATOM     21 N2   G   A   1      22.771  -9.894  -6.251  0.00  0.00
ATOM     22 H21  G   A   1      22.916  -9.085  -6.850  0.00  0.00
ATOM     23 H22  G   A   1      23.309 -10.031  -5.412  0.00  0.00
ATOM     24 N3   G   A   1      21.662 -11.774  -5.676  0.00  0.00
ATOM     25 C4   G   A   1      20.658 -12.622  -6.056  0.00  0.00
ATOM     26 C3'  G   A   1      19.190 -14.493  -2.516  0.00  0.00
ATOM     27 H3'  G   A   1      18.345 -14.243  -3.159  0.00  0.00
ATOM     28 C2'  G   A   1      20.406 -13.643  -2.907  0.00  0.00
ATOM     29 H2'  G   A   1      20.120 -12.609  -3.102  0.00  0.00
ATOM     30 O2'  G   A   1      21.464 -13.713  -1.951  0.00  0.00
ATOM     31 HO2' G   A   1      21.091 -13.526  -1.070  0.00  0.00
ATOM     32 O3'  G   A   1      18.848 -14.384  -1.137  0.00  0.00
ATOM     33 P    A   A   2      17.730 -13.347  -0.635  0.00  0.00
ATOM     34 OP1  A   A   2      17.576 -13.527   0.829  0.00  0.00
ATOM     35 OP2  A   A   2      16.536 -13.497  -1.501  0.00  0.00
ATOM     36 O5'  A   A   2      18.362 -11.898  -0.913  0.00  0.00
ATOM     37 C5'  A   A   2      19.364 -11.350  -0.066  0.00  0.00
ATOM     38 H5'  A   A   2      20.148 -12.087   0.104  0.00  0.00
ATOM     39 H5'' A   A   2      18.925 -11.089   0.897  0.00  0.00
ATOM     40 C4'  A   A   2      20.001 -10.095  -0.680  0.00  0.00
ATOM     41 H4'  A   A   2      20.794  -9.746  -0.017  0.00  0.00
ATOM     42 O4'  A   A   2      20.566 -10.390  -1.959  0.00  0.00
ATOM     43 C1'  A   A   2      20.382  -9.268  -2.816  0.00  0.00
ATOM     44 H1'  A   A   2      21.337  -8.955  -3.246  0.00  0.00
ATOM     45 N9   A   A   2      19.444  -9.572  -3.926  0.00  0.00
ATOM     46 C8   A   A   2      18.480 -10.548  -4.033  0.00  0.00
ATOM     47 H8   A   A   2      18.311 -11.295  -3.267  0.00  0.00
ATOM     48 N7   A   A   2      17.788 -10.508  -5.143  0.00  0.00
ATOM     49 C5   A   A   2      18.343  -9.412  -5.821  0.00  0.00
ATOM     50 C6   A   A   2      18.115  -8.779  -7.070  0.00  0.00
ATOM     51 N6   A   A   2      17.207  -9.144  -7.957  0.00  0.00
ATOM     52 H61  A   A   2      17.159  -8.655  -8.843  0.00  0.00
ATOM     53 H62  A   A   2      16.608  -9.929  -7.755  0.00  0.00
ATOM     54 N1   A   A   2      18.863  -7.748  -7.463  0.00  0.00
ATOM     55 C2   A   A   2      19.808  -7.310  -6.644  0.00  0.00
ATOM     56 H2   A   A   2      20.395  -6.470  -6.997  0.00  0.00
ATOM     57 N3   A   A   2      20.129  -7.782  -5.445  0.00  0.00
ATOM     58 C4   A   A   2      19.356  -8.847  -5.090  0.00  0.00
ATOM     59 C3'  A   A   2      19.028  -8.932  -0.905  0.00  0.00
ATOM     60 H3'  A   A   2      18.115  -9.316  -1.360  0.00  0.00
ATOM     61 C2'  A   A   2      19.827  -8.135  -1.950  0.00  0.00
ATOM     62 H2'  A   A   2      19.174  -7.482  -2.524  0.00  0.00
ATOM     63 O2'  A   A   2      20.937  -7.411  -1.418  0.00  0.00
ATOM     64 HO2' A   A   2      20.889  -6.492  -1.741  0.00  0.00
ATOM     65 O3'  A   A   2      18.712  -8.206   0.276  0.00  0.00
ATOM     66 P    G   A   3      17.470  -7.186   0.313  0.00  0.00
ATOM     67 OP1  G   A   3      17.323  -6.710   1.712  0.00  0.00
ATOM     68 OP2  G   A   3      16.311  -7.840  -0.339  0.00  0.00
ATOM     69 O5'  G   A   3      17.906  -5.939  -0.604  0.00  0.00
ATOM     70 C5'  G   A   3      18.937  -5.056  -0.185  0.00  0.00
ATOM     71 H5'  G   A   3      19.819  -5.628   0.106  0.00  0.00
ATOM     72 H5'' G   A   3      18.598  -4.497   0.688  0.00  0.00
ATOM     73 C4'  G   A   3      19.337  -4.054  -1.277  0.00  0.00
ATOM     74 H4'  G   A   3      20.162  -3.448  -0.900  0.00  0.00
ATOM     75 O4'  G   A   3      19.762  -4.717  -2.471  0.00  0.00
ATOM     76 C1'  G   A   3      19.368  -3.932  -3.599  0.00  0.00
ATOM     77 H1'  G   A   3      20.229  -3.704  -4.234  0.00  0.00
ATOM     78 N9   G   A   3      18.352  -4.633  -4.424  0.00  0.00
ATOM     79 C8   G   A   3      17.596  -5.740  -4.122  0.00  0.00
ATOM     80 H8   G   A   3      17.649  -6.235  -3.163  0.00  0.00
ATOM     81 N7   G   A   3      16.820  -6.146  -5.094  0.00  0.00
ATOM     82 C5   G   A   3      17.041  -5.202  -6.107  0.00  0.00
ATOM     83 C6   G   A   3      16.468  -5.051  -7.421  0.00  0.00
ATOM     84 O6   G   A   3      15.681  -5.776  -8.024  0.00  0.00
ATOM     85 N1   G   A   3      16.867  -3.898  -8.068  0.00  0.00
ATOM     86 H1   G   A   3      16.430  -3.676  -8.946  0.00  0.00
ATOM     87 C2   G   A   3      17.767  -3.025  -7.560  0.00  0.00
ATOM     88 N2   G   A   3      17.992  -1.949  -8.266  0.00  0.00
ATOM     89 H21  G   A   3      17.505  -1.784  -9.134  0.00  0.00
ATOM     90 H22  G   A   3      18.640  -1.275  -7.885  0.00  0.00
ATOM     91 N3   G   A   3      18.368  -3.150  -6.379  0.00  0.00
ATOM     92 C4   G   A   3      17.953  -4.257  -5.688  0.00  0.00
ATOM     93 C3'  G   A   3      18.215  -3.108  -1.711  0.00  0.00
ATOM     94 H3'  G   A   3      17.300  -3.681  -1.880  0.00  0.00
ATOM     95 C2'  G   A   3      18.796  -2.627  -3.048  0.00  0.00
ATOM     96 H2'  G   A   3      18.017  -2.220  -3.695  0.00  0.00
ATOM     97 O2'  G   A   3      19.871  -1.701  -2.888  0.00  0.00
ATOM     98 HO2' G   A   3      19.627  -1.067  -2.189  0.00  0.00
ATOM     99 O3'  G   A   3      17.999  -2.030  -0.812  0.00  0.00
ATOM    100 P    C   A   4      16.576  -1.292  -0.740  0.00  0.00
ATOM    101 OP1  C   A   4      16.704  -0.168   0.220  0.00  0.00
ATOM    102 OP2  C   A   4      15.539  -2.324  -0.496  0.00  0.00
ATOM    103 O5'  C   A   4      16.336  -0.694  -2.215  0.00  0.00
ATOM    104 C5'  C   A   4      17.029   0.455  -2.681  0.00  0.00
ATOM    105 H5'  C   A   4      18.104   0.282  -2.644  0.00  0.00
ATOM    106 H5'' C   A   4      16.801   1.304  -2.033  0.00  0.00
ATOM    107 C4'  C   A   4      16.641   0.827  -4.120  0.00  0.00
ATOM    108 H4'  C   A   4      17.219   1.706  -4.411  0.00  0.00
ATOM    109 O4'  C   A   4      16.901  -0.217  -5.059  0.00  0.00
ATOM    110 C1'  C   A   4      15.873  -0.217  -6.055  0.00  0.00
ATOM    111 H1'  C   A   4      16.311  -0.134  -7.053  0.00  0.00
ATOM    112 N1   C   A   4      15.051  -1.467  -6.016  0.00  0.00
ATOM    113 C6   C   A   4      15.090  -2.338  -4.952  0.00  0.00
ATOM    114 H6   C   A   4      15.733  -2.125  -4.106  0.00  0.00
ATOM    115 C5   C   A   4      14.373  -3.489  -4.984  0.00  0.00
ATOM    116 H5   C   A   4      14.424  -4.178  -4.156  0.00  0.00
ATOM    117 C4   C   A   4      13.600  -3.744  -6.146  0.00  0.00
ATOM    118 N4   C   A   4      12.922  -4.849  -6.260  0.00  0.00
ATOM    119 H41  C   A   4      12.438  -5.021  -7.135  0.00  0.00
ATOM    120 H42  C   A   4      12.975  -5.543  -5.541  0.00  0.00
ATOM    121 N3   C   A   4      13.551  -2.928  -7.177  0.00  0.00
ATOM    122 C2   C   A   4      14.264  -1.779  -7.132  0.00  0.00
ATOM    123 O2   C   A   4      14.192  -1.039  -8.111  0.00  0.00
ATOM    124 C3'  C   A   4      15.158   1.174  -4.270  0.00  0.00
ATOM    125 H3'  C   A   4      14.559   0.414  -3.765  0.00  0.00
ATOM    126 C2'  C   A   4      15.016   1.024  -5.789  0.00  0.00
ATOM    127 H2'  C   A   4      13.974   0.872  -6.074  0.00  0.00
ATOM    128 O2'  C   A   4      15.591   2.114  -6.510  0.00  0.00
ATOM    129 HO2' C   A   4      15.333   2.942  -6.069  0.00  0.00
ATOM    130 O3'  C   A   4      14.837   2.480  -3.807  0.00  0.00
ATOM    131 P    C   A   5      13.359   2.834  -3.292  0.00  0.00
ATOM    132 OP1  C   A   5      13.357   4.258  -2.877  0.00  0.00
ATOM    133 OP2  C   A   5      12.950   1.804  -2.308  0.00  0.00
ATOM    134 O5'  C   A   5      12.427   2.673  -4.592  0.00  0.00
ATOM    135 C5'  C   A   5      12.456   3.634  -5.635  0.00  0.00
ATOM    136 H5'  C   A   5      13.480   3.782  -5.977  0.00  0.00
ATOM    137 H5'' C   A   5      12.085   4.590  -5.261  0.00  0.00
ATOM    138 C4'  C   A   5      11.599   3.219  -6.838  0.00  0.00
ATOM    139 H4'  C   A   5      11.707   3.981  -7.612  0.00  0.00
ATOM    140 O4'  C   A   5      12.010   1.960  -7.377  0.00  0.00
ATOM    141 C1'  C   A   5      10.870   1.295  -7.920  0.00  0.00
ATOM    142 H1'  C   A   5      11.020   1.112  -8.987  0.00  0.00
ATOM    143 N1   C   A   5      10.600  -0.015  -7.253  0.00  0.00
ATOM    144 C6   C   A   5      11.140  -0.355  -6.034  0.00  0.00
ATOM    145 H6   C   A   5      11.768   0.351  -5.504  0.00  0.00
ATOM    146 C5   C   A   5      10.899  -1.579  -5.499  0.00  0.00
ATOM    147 H5   C   A   5      11.330  -1.844  -4.545  0.00  0.00
ATOM    148 C4   C   A   5      10.085  -2.472  -6.247  0.00  0.00
ATOM    149 N4   C   A   5       9.829  -3.672  -5.811  0.00  0.00
ATOM    150 H41  C   A   5       9.279  -4.289  -6.396  0.00  0.00
ATOM    151 H42  C   A   5      10.222  -3.980  -4.942  0.00  0.00
ATOM    152 N3   C   A   5       9.553  -2.167  -7.411  0.00  0.00
ATOM    153 C2   C   A   5       9.778  -0.935  -7.919  0.00  0.00
ATOM    154 O2   C   A   5       9.229  -0.665  -8.986  0.00  0.00
ATOM    155 C3'  C   A   5      10.109   3.064  -6.528  0.00  0.00
ATOM    156 H3'  C   A   5       9.986   2.461  -5.627  0.00  0.00
ATOM    157 C2'  C   A   5       9.690   2.259  -7.763  0.00  0.00
ATOM    158 H2'  C   A   5       8.749   1.734  -7.595  0.00  0.00
ATOM    159 O2'  C   A   5       9.633   3.052  -8.949  0.00  0.00
ATOM    160 HO2' C   A   5       9.131   3.861  -8.748  0.00  0.00
ATOM    161 O3'  C   A   5       9.415   4.300  -6.406  0.00  0.00
ATOM    162 P    G   A   6       7.999   4.384  -5.647  0.00  0.00
ATOM    163 OP1  G   A   6       7.594   5.811  -5.610  0.00  0.00
ATOM    164 OP2  G   A   6       8.111   3.642  -4.370  0.00  0.00
ATOM    165 O5'  G   A   6       6.973   3.582  -6.593  0.00  0.00
ATOM    166 C5'  G   A   6       6.496   4.149  -7.807  0.00  0.00
ATOM    167 H5'  G   A   6       7.335   4.490  -8.412  0.00  0.00
ATOM    168 H5'' G   A   6       5.871   5.015  -7.581  0.00  0.00
ATOM    169 C4'  G   A   6       5.671   3.153  -8.632  0.00  0.00
ATOM    170 H4'  G   A   6       5.383   3.633  -9.569  0.00  0.00
ATOM    171 O4'  G   A   6       6.425   1.976  -8.927  0.00  0.00
ATOM    172 C1'  G   A   6       5.537   0.863  -8.977  0.00  0.00
ATOM    173 H1'  G   A   6       5.615   0.351  -9.939  0.00  0.00
ATOM    174 N9   G   A   6       5.830  -0.122  -7.906  0.00  0.00
ATOM    175 C8   G   A   6       6.538   0.031  -6.739  0.00  0.00
ATOM    176 H8   G   A   6       7.005   0.967  -6.458  0.00  0.00
ATOM    177 N7   G   A   6       6.599  -1.047  -6.001  0.00  0.00
ATOM    178 C5   G   A   6       5.859  -1.990  -6.729  0.00  0.00
ATOM    179 C6   G   A   6       5.527  -3.370  -6.464  0.00  0.00
ATOM    180 O6   G   A   6       5.840  -4.083  -5.511  0.00  0.00
ATOM    181 N1   G   A   6       4.732  -3.943  -7.438  0.00  0.00
ATOM    182 H1   G   A   6       4.468  -4.910  -7.314  0.00  0.00
ATOM    183 C2   G   A   6       4.296  -3.282  -8.537  0.00  0.00
ATOM    184 N2   G   A   6       3.516  -3.928  -9.360  0.00  0.00
ATOM    185 H21  G   A   6       3.251  -4.894  -9.176  0.00  0.00
ATOM    186 H22  G   A   6       3.222  -3.451 -10.194  0.00  0.00
ATOM    187 N3   G   A   6       4.576  -2.015  -8.825  0.00  0.00
ATOM    188 C4   G   A   6       5.371  -1.420  -7.885  0.00  0.00
ATOM    189 C3'  G   A   6       4.398   2.660  -7.942  0.00  0.00
ATOM    190 H3'  G   A   6       4.642   2.356  -6.921  0.00  0.00
ATOM    191 C2'  G   A   6       4.120   1.418  -8.803  0.00  0.00
ATOM    192 H2'  G   A   6       3.481   0.716  -8.270  0.00  0.00
ATOM    193 O2'  G   A   6       3.595   1.712 -10.100  0.00  0.00
ATOM    194 HO2' G   A   6       3.242   0.894 -10.497  0.00  0.00
ATOM    195 O3'  G   A   6       3.336   3.607  -7.937  0.00  0.00
ATOM    196 P    U   A   7       2.126   3.491  -6.886  0.00  0.00
ATOM    197 OP1  U   A   7       1.184   4.603  -7.165  0.00  0.00
ATOM    198 OP2  U   A   7       2.711   3.383  -5.528  0.00  0.00
ATOM    199 O5'  U   A   7       1.381   2.099  -7.207  0.00  0.00
ATOM    200 C5'  U   A   7       0.620   1.937  -8.394  0.00  0.00
ATOM    201 H5'  U   A   7       1.209   2.259  -9.253  0.00  0.00
ATOM    202 H5'' U   A   7      -0.267   2.569  -8.343  0.00  0.00
ATOM    203 C4'  U   A   7       0.174   0.487  -8.627  0.00  0.00
ATOM    204 H4'  U   A   7      -0.350   0.446  -9.584  0.00  0.00
ATOM    205 O4'  U   A   7       1.296  -0.399  -8.681  0.00  0.00
ATOM    206 C1'  U   A   7       0.918  -1.671  -8.153  0.00  0.00
ATOM    207 H1'  U   A   7       1.114  -2.456  -8.887  0.00  0.00
ATOM    208 N1   U   A   7       1.621  -2.026  -6.883  0.00  0.00
ATOM    209 C6   U   A   7       2.310  -1.101  -6.124  0.00  0.00
ATOM    210 H6   U   A   7       2.437  -0.108  -6.491  0.00  0.00
ATOM    211 C5   U   A   7       2.858  -1.451  -4.927  0.00  0.00
ATOM    212 H5   U   A   7       3.400  -0.720  -4.345  0.00  0.00
ATOM    213 C4   U   A   7       2.737  -2.794  -4.401  0.00  0.00
ATOM    214 O4   U   A   7       3.169  -3.198  -3.325  0.00  0.00
ATOM    215 N3   U   A   7       2.078  -3.662  -5.234  0.00  0.00
ATOM    216 H3   U   A   7       1.986  -4.615  -4.920  0.00  0.00
ATOM    217 C2   U   A   7       1.518  -3.354  -6.449  0.00  0.00
ATOM    218 O2   U   A   7       0.955  -4.241  -7.091  0.00  0.00
ATOM    219 C3'  U   A   7      -0.750  -0.107  -7.556  0.00  0.00
ATOM    220 H3'  U   A   7      -0.338   0.101  -6.567  0.00  0.00
ATOM    221 C2'  U   A   7      -0.590  -1.590  -7.906  0.00  0.00
ATOM    222 H2'  U   A   7      -0.905  -2.227  -7.076  0.00  0.00
ATOM    223 O2'  U   A   7      -1.254  -1.957  -9.117  0.00  0.00
ATOM    224 HO2' U   A   7      -2.115  -1.503  -9.143  0.00  0.00
ATOM    225 O3'  U   A   7      -2.108   0.304  -7.642  0.00  0.00
ATOM    226 P    A   A   8      -3.100   0.154  -6.382  0.00  0.00
ATOM    227 OP1  A   A   8      -4.421   0.684  -6.798  0.00  0.00
ATOM    228 OP2  A   A   8      -2.433   0.757  -5.204  0.00  0.00
ATOM    229 O5'  A   A   8      -3.247  -1.429  -6.104  0.00  0.00
ATOM    230 C5'  A   A   8      -3.967  -2.274  -6.992  0.00  0.00
ATOM    231 H5'  A   A   8      -3.559  -2.195  -7.997  0.00  0.00
ATOM    232 H5'' A   A   8      -5.007  -1.947  -7.030  0.00  0.00
ATOM    233 C4'  A   A   8      -3.949  -3.752  -6.572  0.00  0.00
ATOM    234 H4'  A   A   8      -4.483  -4.331  -7.328  0.00  0.00
ATOM    235 O4'  A   A   8      -2.617  -4.259  -6.464  0.00  0.00
ATOM    236 C1'  A   A   8      -2.566  -5.219  -5.407  0.00  0.00
ATOM    237 H1'  A   A   8      -2.178  -6.178  -5.761  0.00  0.00
ATOM    238 N9   A   A   8      -1.722  -4.740  -4.287  0.00  0.00
ATOM    239 C8   A   A   8      -1.265  -3.469  -4.025  0.00  0.00
ATOM    240 H8   A   A   8      -1.397  -2.650  -4.717  0.00  0.00
ATOM    241 N7   A   A   8      -0.672  -3.340  -2.866  0.00  0.00
ATOM    242 C5   A   A   8      -0.747  -4.632  -2.321  0.00  0.00
ATOM    243 C6   A   A   8      -0.382  -5.230  -1.087  0.00  0.00
ATOM    244 N6   A   A   8       0.149  -4.582  -0.070  0.00  0.00
ATOM    245 H61  A   A   8       0.312  -5.064   0.807  0.00  0.00
ATOM    246 H62  A   A   8       0.342  -3.599  -0.153  0.00  0.00
ATOM    247 N1   A   A   8      -0.582  -6.530  -0.858  0.00  0.00
ATOM    248 C2   A   A   8      -1.152  -7.244  -1.819  0.00  0.00
ATOM    249 H2   A   A   8      -1.212  -8.326  -1.647  0.00  0.00
ATOM    250 N3   A   A   8      -1.575  -6.826  -3.006  0.00  0.00
ATOM    251 C4   A   A   8      -1.351  -5.495  -3.195  0.00  0.00
ATOM    252 C3'  A   A   8      -4.607  -4.030  -5.219  0.00  0.00
ATOM    253 H3'  A   A   8      -4.267  -3.293  -4.487  0.00  0.00
ATOM    254 C2'  A   A   8      -4.003  -5.406  -4.913  0.00  0.00
ATOM    255 H2'  A   A   8      -4.040  -5.619  -3.842  0.00  0.00
ATOM    256 O2'  A   A   8      -4.612  -6.459  -5.662  0.00  0.00
ATOM    257 HO2' A   A   8      -5.578  -6.329  -5.639  0.00  0.00
ATOM    258 O3'  A   A   8      -6.024  -4.099  -5.279  0.00  0.00
ATOM    259 P    U   A   9      -6.922  -3.640  -4.036  0.00  0.00
ATOM    260 OP1  U   A   9      -8.320  -4.052  -4.314  0.00  0.00
ATOM    261 OP2  U   A   9      -6.637  -2.208  -3.779  0.00  0.00
ATOM    262 O5'  U   A   9      -6.364  -4.483  -2.781  0.00  0.00
ATOM    263 C5'  U   A   9      -6.670  -5.857  -2.595  0.00  0.00
ATOM    264 H5'  U   A   9      -6.258  -6.449  -3.413  0.00  0.00
ATOM    265 H5'' U   A   9      -7.753  -5.991  -2.588  0.00  0.00
ATOM    266 C4'  U   A   9      -6.114  -6.389  -1.264  0.00  0.00
ATOM    267 H4'  U   A   9      -6.407  -7.434  -1.161  0.00  0.00
ATOM    268 O4'  U   A   9      -4.688  -6.312  -1.178  0.00  0.00
ATOM    269 C1'  U   A   9      -4.319  -5.949   0.159  0.00  0.00
ATOM    270 H1'  U   A   9      -3.586  -6.659   0.550  0.00  0.00
ATOM    271 N1   U   A   9      -3.716  -4.580   0.227  0.00  0.00
ATOM    272 C6   U   A   9      -3.733  -3.724  -0.857  0.00  0.00
ATOM    273 H6   U   A   9      -4.197  -4.037  -1.782  0.00  0.00
ATOM    274 C5   U   A   9      -3.163  -2.493  -0.786  0.00  0.00
ATOM    275 H5   U   A   9      -3.178  -1.840  -1.646  0.00  0.00
ATOM    276 C4   U   A   9      -2.514  -2.026   0.417  0.00  0.00
ATOM    277 O4   U   A   9      -1.974  -0.933   0.554  0.00  0.00
ATOM    278 N3   U   A   9      -2.537  -2.922   1.457  0.00  0.00
ATOM    279 H3   U   A   9      -2.120  -2.615   2.322  0.00  0.00
ATOM    280 C2   U   A   9      -3.105  -4.180   1.427  0.00  0.00
ATOM    281 O2   U   A   9      -3.069  -4.880   2.440  0.00  0.00
ATOM    282 C3'  U   A   9      -6.656  -5.630  -0.051  0.00  0.00
ATOM    283 H3'  U   A   9      -6.576  -4.557  -0.239  0.00  0.00
ATOM    284 C2'  U   A   9      -5.608  -6.040   0.994  0.00  0.00
ATOM    285 H2'  U   A   9      -5.601  -5.341   1.828  0.00  0.00
ATOM    286 O2'  U   A   9      -5.758  -7.384   1.464  0.00  0.00
ATOM    287 HO2' U   A   9      -5.198  -7.517   2.252  0.00  0.00
ATOM    288 O3'  U   A   9      -7.997  -5.984   0.271  0.00  0.00
ATOM    289 P    G   A  10      -8.955  -4.977   1.076  0.00  0.00
ATOM    290 OP1  G   A  10     -10.274  -5.639   1.227  0.00  0.00
ATOM    291 OP2  G   A  10      -8.898  -3.651   0.416  0.00  0.00
ATOM    292 O5'  G   A  10      -8.290  -4.826   2.529  0.00  0.00
ATOM    293 C5'  G   A  10      -8.256  -5.921   3.430  0.00  0.00
ATOM    294 H5'  G   A  10      -7.813  -6.787   2.939  0.00  0.00
ATOM    295 H5'' G   A  10      -9.273  -6.184   3.728  0.00  0.00
ATOM    296 C4'  G   A  10      -7.440  -5.605   4.690  0.00  0.00
ATOM    297 H4'  G   A  10      -7.313  -6.529   5.257  0.00  0.00
ATOM    298 O4'  G   A  10      -6.148  -5.083   4.375  0.00  0.00
ATOM    299 C1'  G   A  10      -5.796  -4.103   5.352  0.00  0.00
ATOM    300 H1'  G   A  10      -4.832  -4.343   5.808  0.00  0.00
ATOM    301 N9   G   A  10      -5.698  -2.750   4.747  0.00  0.00
ATOM    302 C8   G   A  10      -6.064  -2.316   3.494  0.00  0.00
ATOM    303 H8   G   A  10      -6.570  -2.954   2.781  0.00  0.00
ATOM    304 N7   G   A  10      -5.736  -1.075   3.235  0.00  0.00
ATOM    305 C5   G   A  10      -5.132  -0.638   4.422  0.00  0.00
ATOM    306 C6   G   A  10      -4.553   0.629   4.797  0.00  0.00
ATOM    307 O6   G   A  10      -4.417   1.657   4.131  0.00  0.00
ATOM    308 N1   G   A  10      -4.096   0.659   6.101  0.00  0.00
ATOM    309 H1   G   A  10      -3.695   1.527   6.428  0.00  0.00
ATOM    310 C2   G   A  10      -4.178  -0.392   6.951  0.00  0.00
ATOM    311 N2   G   A  10      -3.764  -0.221   8.176  0.00  0.00
ATOM    312 H21  G   A  10      -3.395   0.679   8.479  0.00  0.00
ATOM    313 H22  G   A  10      -3.836  -1.005   8.801  0.00  0.00
ATOM    314 N3   G   A  10      -4.679  -1.585   6.642  0.00  0.00
ATOM    315 C4   G   A  10      -5.142  -1.649   5.359  0.00  0.00
ATOM    316 C3'  G   A  10      -8.099  -4.575   5.610  0.00  0.00
ATOM    317 H3'  G   A  10      -8.461  -3.736   5.011  0.00  0.00
ATOM    318 C2'  G   A  10      -6.877  -4.149   6.433  0.00  0.00
ATOM    319 H2'  G   A  10      -7.032  -3.175   6.900  0.00  0.00
ATOM    320 O2'  G   A  10      -6.489  -5.130   7.395  0.00  0.00
ATOM    321 HO2' G   A  10      -7.295  -5.483   7.809  0.00  0.00
ATOM    322 O3'  G   A  10      -9.135  -5.129   6.414  0.00  0.00
ATOM    323 P    C   A  11     -10.272  -4.198   7.059  0.00  0.00
ATOM    324 OP1  C   A  11     -11.216  -5.083   7.785  0.00  0.00
ATOM    325 OP2  C   A  11     -10.802  -3.314   5.995  0.00  0.00
ATOM    326 O5'  C   A  11      -9.504  -3.274   8.128  0.00  0.00
ATOM    327 C5'  C   A  11      -9.055  -3.790   9.374  0.00  0.00
ATOM    328 H5'  C   A  11      -8.364  -4.616   9.211  0.00  0.00
ATOM    329 H5'' C   A  11      -9.908  -4.171   9.939  0.00  0.00
ATOM    330 C4'  C   A  11      -8.353  -2.723  10.224  0.00  0.00
ATOM    331 H4'  C   A  11      -8.008  -3.185  11.150  0.00  0.00
ATOM    332 O4'  C   A  11      -7.228  -2.143   9.559  0.00  0.00
ATOM    333 C1'  C   A  11      -7.117  -0.772   9.944  0.00  0.00
ATOM    334 H1'  C   A  11      -6.146  -0.603  10.418  0.00  0.00
ATOM    335 N1   C   A  11      -7.235   0.152   8.773  0.00  0.00
ATOM    336 C6   C   A  11      -7.796  -0.242   7.580  0.00  0.00
ATOM    337 H6   C   A  11      -8.188  -1.245   7.472  0.00  0.00
ATOM    338 C5   C   A  11      -7.842   0.614   6.530  0.00  0.00
ATOM    339 H5   C   A  11      -8.279   0.298   5.596  0.00  0.00
ATOM    340 C4   C   A  11      -7.293   1.910   6.717  0.00  0.00
ATOM    341 N4   C   A  11      -7.278   2.765   5.736  0.00  0.00
ATOM    342 H41  C   A  11      -6.836   3.665   5.892  0.00  0.00
ATOM    343 H42  C   A  11      -7.670   2.516   4.846  0.00  0.00
ATOM    344 N3   C   A  11      -6.735   2.306   7.843  0.00  0.00
ATOM    345 C2   C   A  11      -6.713   1.449   8.892  0.00  0.00
ATOM    346 O2   C   A  11      -6.217   1.859   9.941  0.00  0.00
ATOM    347 C3'  C   A  11      -9.271  -1.558  10.596  0.00  0.00
ATOM    348 H3'  C   A  11      -9.803  -1.220   9.705  0.00  0.00
ATOM    349 C2'  C   A  11      -8.214  -0.515  10.987  0.00  0.00
ATOM    350 H2'  C   A  11      -8.616   0.493  10.907  0.00  0.00
ATOM    351 O2'  C   A  11      -7.638  -0.736  12.276  0.00  0.00
ATOM    352 HO2' C   A  11      -7.453   0.130  12.688  0.00  0.00
ATOM    353 O3'  C   A  11     -10.198  -1.897  11.623  0.00  0.00
ATOM    354 P    G   A  12     -11.516  -1.014  11.879  0.00  0.00
ATOM    355 OP1  G   A  12     -12.306  -1.683  12.942  0.00  0.00
ATOM    356 OP2  G   A  12     -12.163  -0.748  10.572  0.00  0.00
ATOM    357 O5'  G   A  12     -10.973   0.386  12.449  0.00  0.00
ATOM    358 C5'  G   A  12     -10.420   0.475  13.754  0.00  0.00
ATOM    359 H5'  G   A  12      -9.675  -0.309  13.892  0.00  0.00
ATOM    360 H5'' G   A  12     -11.209   0.327  14.494  0.00  0.00
ATOM    361 C4'  G   A  12      -9.754   1.833  14.007  0.00  0.00
ATOM    362 H4'  G   A  12      -9.320   1.820  15.008  0.00  0.00
ATOM    363 O4'  G   A  12      -8.715   2.099  13.062  0.00  0.00
ATOM    364 C1'  G   A  12      -8.698   3.495  12.772  0.00  0.00
ATOM    365 H1'  G   A  12      -7.709   3.917  12.961  0.00  0.00
ATOM    366 N9   G   A  12      -9.038   3.745  11.348  0.00  0.00
ATOM    367 C8   G   A  12      -9.684   2.930  10.447  0.00  0.00
ATOM    368 H8   G   A  12     -10.129   1.978  10.727  0.00  0.00
ATOM    369 N7   G   A  12      -9.698   3.385   9.221  0.00  0.00
ATOM    370 C5   G   A  12      -9.059   4.627   9.323  0.00  0.00
ATOM    371 C6   G   A  12      -8.763   5.639   8.338  0.00  0.00
ATOM    372 O6   G   A  12      -8.944   5.625   7.121  0.00  0.00
ATOM    373 N1   G   A  12      -8.200   6.780   8.872  0.00  0.00
ATOM    374 H1   G   A  12      -8.026   7.550   8.243  0.00  0.00
ATOM    375 C2   G   A  12      -7.902   6.927  10.186  0.00  0.00
ATOM    376 N2   G   A  12      -7.416   8.077  10.563  0.00  0.00
ATOM    377 H21  G   A  12      -7.320   8.845   9.903  0.00  0.00
ATOM    378 H22  G   A  12      -7.191   8.193  11.535  0.00  0.00
ATOM    379 N3   G   A  12      -8.101   6.002  11.121  0.00  0.00
ATOM    380 C4   G   A  12      -8.694   4.870  10.631  0.00  0.00
ATOM    381 C3'  G   A  12     -10.716   3.022  13.926  0.00  0.00
ATOM    382 H3'  G   A  12     -11.348   2.921  13.042  0.00  0.00
ATOM    383 C2'  G   A  12      -9.701   4.154  13.721  0.00  0.00
ATOM    384 H2'  G   A  12     -10.164   5.033  13.273  0.00  0.00
ATOM    385 O2'  G   A  12      -9.006   4.494  14.921  0.00  0.00
ATOM    386 HO2' G   A  12      -9.654   4.528  15.646  0.00  0.00
ATOM    387 O3'  G   A  12     -11.499   3.184  15.104  0.00  0.00
ATOM    388 P    A   A  13     -12.881   3.999  15.073  0.00  0.00
ATOM    389 OP1  A   A  13     -13.463   3.946  16.436  0.00  0.00
ATOM    390 OP2  A   A  13     -13.687   3.501  13.934  0.00  0.00
ATOM    391 O5'  A   A  13     -12.450   5.513  14.750  0.00  0.00
ATOM    392 C5'  A   A  13     -11.875   6.348  15.744  0.00  0.00
ATOM    393 H5'  A   A  13     -11.003   5.865  16.181  0.00  0.00
ATOM    394 H5'' A   A  13     -12.602   6.520  16.539  0.00  0.00
ATOM    395 C4'  A   A  13     -11.448   7.707  15.173  0.00  0.00
ATOM    396 H4'  A   A  13     -10.987   8.292  15.970  0.00  0.00
ATOM    397 O4'  A   A  13     -10.507   7.572  14.109  0.00  0.00
ATOM    398 C1'  A   A  13     -10.762   8.581  13.134  0.00  0.00
ATOM    399 H1'  A   A  13      -9.869   9.189  12.969  0.00  0.00
ATOM    400 N9   A   A  13     -11.147   7.960  11.843  0.00  0.00
ATOM    401 C8   A   A  13     -11.651   6.706  11.591  0.00  0.00
ATOM    402 H8   A   A  13     -11.875   6.004  12.363  0.00  0.00
ATOM    403 N7   A   A  13     -11.790   6.425  10.320  0.00  0.00
ATOM    404 C5   A   A  13     -11.374   7.605   9.686  0.00  0.00
ATOM    405 C6   A   A  13     -11.259   8.036   8.339  0.00  0.00
ATOM    406 N6   A   A  13     -11.573   7.320   7.277  0.00  0.00
ATOM    407 H61  A   A  13     -11.407   7.693   6.350  0.00  0.00
ATOM    408 H62  A   A  13     -11.950   6.395   7.406  0.00  0.00
ATOM    409 N1   A   A  13     -10.822   9.260   8.046  0.00  0.00
ATOM    410 C2   A   A  13     -10.492  10.063   9.048  0.00  0.00
ATOM    411 H2   A   A  13     -10.141  11.049   8.771  0.00  0.00
ATOM    412 N3   A   A  13     -10.546   9.806  10.350  0.00  0.00
ATOM    413 C4   A   A  13     -10.998   8.547  10.606  0.00  0.00
ATOM    414 C3'  A   A  13     -12.623   8.515  14.614  0.00  0.00
ATOM    415 H3'  A   A  13     -13.267   7.860  14.025  0.00  0.00
ATOM    416 C2'  A   A  13     -11.874   9.479  13.687  0.00  0.00
ATOM    417 H2'  A   A  13     -12.525   9.846  12.893  0.00  0.00
ATOM    418 O2'  A   A  13     -11.262  10.557  14.396  0.00  0.00
ATOM    419 HO2' A   A  13     -11.900  10.889  15.053  0.00  0.00
ATOM    420 O3'  A   A  13     -13.350   9.191  15.634  0.00  0.00
ATOM    421 P    U   A  14     -14.929   9.430  15.501  0.00  0.00
ATOM    422 OP1  U   A  14     -15.371  10.190  16.697  0.00  0.00
ATOM    423 OP2  U   A  14     -15.573   8.131  15.201  0.00  0.00
ATOM    424 O5'  U   A  14     -15.073  10.370  14.205  0.00  0.00
ATOM    425 C5'  U   A  14     -14.783  11.758  14.260  0.00  0.00
ATOM    426 H5'  U   A  14     -13.788  11.912  14.680  0.00  0.00
ATOM    427 H5'' U   A  14     -15.509  12.260  14.900  0.00  0.00
ATOM    428 C4'  U   A  14     -14.827  12.395  12.866  0.00  0.00
ATOM    429 H4'  U   A  14     -14.591  13.458  12.957  0.00  0.00
ATOM    430 O4'  U   A  14     -13.873  11.788  11.999  0.00  0.00
ATOM    431 C1'  U   A  14     -14.372  11.813  10.667  0.00  0.00
ATOM    432 H1'  U   A  14     -13.723  12.445  10.056  0.00  0.00
ATOM    433 N1   U   A  14     -14.412  10.449  10.059  0.00  0.00
ATOM    434 C6   U   A  14     -14.617   9.312  10.811  0.00  0.00
ATOM    435 H6   U   A  14     -14.701   9.380  11.888  0.00  0.00
ATOM    436 C5   U   A  14     -14.698   8.093  10.216  0.00  0.00
ATOM    437 H5   U   A  14     -14.864   7.209  10.811  0.00  0.00
ATOM    438 C4   U   A  14     -14.550   7.934   8.785  0.00  0.00
ATOM    439 O4   U   A  14     -14.559   6.869   8.180  0.00  0.00
ATOM    440 N3   U   A  14     -14.357   9.110   8.101  0.00  0.00
ATOM    441 H3   U   A  14     -14.221   9.039   7.103  0.00  0.00
ATOM    442 C2   U   A  14     -14.273  10.364   8.668  0.00  0.00
ATOM    443 O2   U   A  14     -14.080  11.342   7.944  0.00  0.00
ATOM    444 C3'  U   A  14     -16.188  12.269  12.174  0.00  0.00
ATOM    445 H3'  U   A  14     -16.587  11.265  12.319  0.00  0.00
ATOM    446 C2'  U   A  14     -15.763  12.457  10.712  0.00  0.00
ATOM    447 H2'  U   A  14     -16.461  11.953  10.041  0.00  0.00
ATOM    448 O2'  U   A  14     -15.614  13.834  10.366  0.00  0.00
ATOM    449 HO2' U   A  14     -16.362  14.323  10.754  0.00  0.00
ATOM    450 O3'  U   A  14     -17.133  13.243  12.599  0.00  0.00
ATOM    451 P    G   A  15     -18.705  12.914  12.585  0.00  0.00
ATOM    452 OP1  G   A  15     -19.426  14.140  13.008  0.00  0.00
ATOM    453 OP2  G   A  15     -18.924  11.660  13.347  0.00  0.00
ATOM    454 O5'  G   A  15     -19.035  12.620  11.039  0.00  0.00
ATOM    455 C5'  G   A  15     -19.220  13.677  10.105  0.00  0.00
ATOM    456 H5'  G   A  15     -18.378  14.365  10.154  0.00  0.00
ATOM    457 H5'' G   A  15     -20.129  14.228  10.355  0.00  0.00
ATOM    458 C4'  G   A  15     -19.341  13.149   8.669  0.00  0.00
ATOM    459 H4'  G   A  15     -19.450  13.992   7.985  0.00  0.00
ATOM    460 O4'  G   A  15     -18.189  12.401   8.302  0.00  0.00
ATOM    461 C1'  G   A  15     -18.576  11.425   7.349  0.00  0.00
ATOM    462 H1'  G   A  15     -18.155  11.672   6.372  0.00  0.00
ATOM    463 N9   G   A  15     -18.099  10.076   7.728  0.00  0.00
ATOM    464 C8   G   A  15     -18.136   9.425   8.936  0.00  0.00
ATOM    465 H8   G   A  15     -18.374   9.924   9.869  0.00  0.00
ATOM    466 N7   G   A  15     -17.851   8.149   8.862  0.00  0.00
ATOM    467 C5   G   A  15     -17.601   7.938   7.495  0.00  0.00
ATOM    468 C6   G   A  15     -17.272   6.753   6.728  0.00  0.00
ATOM    469 O6   G   A  15     -17.183   5.577   7.090  0.00  0.00
ATOM    470 N1   G   A  15     -17.024   7.022   5.393  0.00  0.00
ATOM    471 H1   G   A  15     -16.740   6.268   4.787  0.00  0.00
ATOM    472 C2   G   A  15     -17.117   8.258   4.850  0.00  0.00
ATOM    473 N2   G   A  15     -16.893   8.347   3.575  0.00  0.00
ATOM    474 H21  G   A  15     -16.533   7.521   3.100  0.00  0.00
ATOM    475 H22  G   A  15     -16.967   9.251   3.126  0.00  0.00
ATOM    476 N3   G   A  15     -17.469   9.360   5.493  0.00  0.00
ATOM    477 C4   G   A  15     -17.691   9.136   6.820  0.00  0.00
ATOM    478 C3'  G   A  15     -20.534  12.214   8.467  0.00  0.00
ATOM    479 H3'  G   A  15     -20.594  11.517   9.305  0.00  0.00
ATOM    480 C2'  G   A  15     -20.103  11.439   7.217  0.00  0.00
ATOM    481 H2'  G   A  15     -20.519  10.427   7.240  0.00  0.00
ATOM    482 O2'  G   A  15     -20.421  12.079   5.984  0.00  0.00
ATOM    483 HO2' G   A  15     -20.367  11.391   5.286  0.00  0.00
ATOM    484 O3'  G   A  15     -21.755  12.918   8.296  0.00  0.00
ATOM    485 P    A   A  16     -23.145  12.237   8.687  0.00  0.00
ATOM    486 OP1  A   A  16     -24.231  13.085   8.136  0.00  0.00
ATOM    487 OP2  A   A  16     -23.118  11.979  10.147  0.00  0.00
ATOM    488 O5'  A   A  16     -23.176  10.829   7.903  0.00  0.00
ATOM    489 C5'  A   A  16     -23.695   9.666   8.533  0.00  0.00
ATOM    490 H5'  A   A  16     -24.580   9.936   9.113  0.00  0.00
ATOM    491 H5'' A   A  16     -22.951   9.260   9.222  0.00  0.00
ATOM    492 C4'  A   A  16     -24.115   8.577   7.537  0.00  0.00
ATOM    493 H4'  A   A  16     -24.559   7.763   8.112  0.00  0.00
ATOM    494 O4'  A   A  16     -25.119   9.108   6.670  0.00  0.00
ATOM    495 C1'  A   A  16     -24.775   8.843   5.321  0.00  0.00
ATOM    496 H1'  A   A  16     -25.372   8.010   4.941  0.00  0.00
ATOM    497 N9   A   A  16     -24.940  10.027   4.445  0.00  0.00
ATOM    498 C8   A   A  16     -24.535  11.322   4.673  0.00  0.00
ATOM    499 H8   A   A  16     -24.155  11.652   5.635  0.00  0.00
ATOM    500 N7   A   A  16     -24.624  12.107   3.627  0.00  0.00
ATOM    501 C5   A   A  16     -25.091  11.243   2.621  0.00  0.00
ATOM    502 C6   A   A  16     -25.372  11.370   1.234  0.00  0.00
ATOM    503 N6   A   A  16     -25.255  12.478   0.525  0.00  0.00
ATOM    504 H61  A   A  16     -25.480  12.443  -0.457  0.00  0.00
ATOM    505 H62  A   A  16     -24.920  13.317   0.973  0.00  0.00
ATOM    506 N1   A   A  16     -25.775  10.324   0.507  0.00  0.00
ATOM    507 C2   A   A  16     -25.911   9.160   1.127  0.00  0.00
ATOM    508 H2   A   A  16     -26.235   8.329   0.525  0.00  0.00
ATOM    509 N3   A   A  16     -25.708   8.887   2.412  0.00  0.00
ATOM    510 C4   A   A  16     -25.289   9.980   3.114  0.00  0.00
ATOM    511 C3'  A   A  16     -22.972   7.976   6.699  0.00  0.00
ATOM    512 H3'  A   A  16     -22.039   8.451   7.011  0.00  0.00
ATOM    513 C2'  A   A  16     -23.303   8.459   5.283  0.00  0.00
ATOM    514 H2'  A   A  16     -22.673   9.306   5.012  0.00  0.00
ATOM    515 O2'  A   A  16     -23.248   7.442   4.303  0.00  0.00
ATOM    516 HO2' A   A  16     -22.414   6.945   4.389  0.00  0.00
ATOM    517 O3'  A   A  16     -22.862   6.559   6.821  0.00  0.00
ATOM    518 P    A   A  17     -21.421   5.837   6.751  0.00  0.00
ATOM    519 OP1  A   A  17     -21.648   4.395   7.018  0.00  0.00
ATOM    520 OP2  A   A  17     -20.510   6.587   7.644  0.00  0.00
ATOM    521 O5'  A   A  17     -20.891   6.026   5.226  0.00  0.00
ATOM    522 C5'  A   A  17     -20.610   4.909   4.378  0.00  0.00
ATOM    523 H5'  A   A  17     -21.398   4.165   4.496  0.00  0.00
ATOM    524 H5'' A   A  17     -19.664   4.455   4.677  0.00  0.00
ATOM    525 C4'  A   A  17     -20.545   5.260   2.879  0.00  0.00
ATOM    526 H4'  A   A  17     -20.737   4.350   2.311  0.00  0.00
ATOM    527 O4'  A   A  17     -21.570   6.194   2.572  0.00  0.00
ATOM    528 C1'  A   A  17     -21.098   7.241   1.733  0.00  0.00
ATOM    529 H1'  A   A  17     -21.800   7.430   0.916  0.00  0.00
ATOM    530 N9   A   A  17     -20.934   8.538   2.444  0.00  0.00
ATOM    531 C8   A   A  17     -20.391   8.833   3.676  0.00  0.00
ATOM    532 H8   A   A  17     -20.022   8.085   4.362  0.00  0.00
ATOM    533 N7   A   A  17     -20.402  10.107   3.976  0.00  0.00
ATOM    534 C5   A   A  17     -20.939  10.705   2.829  0.00  0.00
ATOM    535 C6   A   A  17     -21.271  12.029   2.442  0.00  0.00
ATOM    536 N6   A   A  17     -21.149  13.105   3.197  0.00  0.00
ATOM    537 H61  A   A  17     -21.438  13.987   2.812  0.00  0.00
ATOM    538 H62  A   A  17     -20.838  13.010   4.156  0.00  0.00
ATOM    539 N1   A   A  17     -21.770  12.289   1.232  0.00  0.00
ATOM    540 C2   A   A  17     -21.946  11.271   0.402  0.00  0.00
ATOM    541 H2   A   A  17     -22.375  11.512  -0.566  0.00  0.00
ATOM    542 N3   A   A  17     -21.699   9.984   0.622  0.00  0.00
ATOM    543 C4   A   A  17     -21.188   9.762   1.867  0.00  0.00
ATOM    544 C3'  A   A  17     -19.236   5.851   2.344  0.00  0.00
ATOM    545 H3'  A   A  17     -18.788   6.480   3.112  0.00  0.00
ATOM    546 C2'  A   A  17     -19.776   6.715   1.185  0.00  0.00
ATOM    547 H2'  A   A  17     -19.098   7.532   0.962  0.00  0.00
ATOM    548 O2'  A   A  17     -20.082   5.971   0.005  0.00  0.00
ATOM    549 HO2' A   A  17     -19.366   6.121  -0.637  0.00  0.00
ATOM    550 O3'  A   A  17     -18.337   4.831   1.911  0.00  0.00
ATOM    551 P    A   A  18     -16.775   5.112   1.674  0.00  0.00
ATOM    552 OP1  A   A  18     -16.152   3.837   1.243  0.00  0.00
ATOM    553 OP2  A   A  18     -16.264   5.773   2.894  0.00  0.00
ATOM    554 O5'  A   A  18     -16.688   6.169   0.457  0.00  0.00
ATOM    555 C5'  A   A  18     -16.719   5.736  -0.900  0.00  0.00
ATOM    556 H5'  A   A  18     -17.491   4.975  -1.015  0.00  0.00
ATOM    557 H5'' A   A  18     -15.759   5.285  -1.160  0.00  0.00
ATOM    558 C4'  A   A  18     -17.024   6.873  -1.891  0.00  0.00
ATOM    559 H4'  A   A  18     -17.202   6.439  -2.875  0.00  0.00
ATOM    560 O4'  A   A  18     -18.202   7.564  -1.474  0.00  0.00
ATOM    561 C1'  A   A  18     -18.074   8.953  -1.746  0.00  0.00
ATOM    562 H1'  A   A  18     -18.901   9.297  -2.374  0.00  0.00
ATOM    563 N9   A   A  18     -18.052   9.773  -0.510  0.00  0.00
ATOM    564 C8   A   A  18     -17.515   9.494   0.724  0.00  0.00
ATOM    565 H8   A   A  18     -17.153   8.512   0.998  0.00  0.00
ATOM    566 N7   A   A  18     -17.481  10.510   1.548  0.00  0.00
ATOM    567 C5   A   A  18     -18.044  11.545   0.789  0.00  0.00
ATOM    568 C6   A   A  18     -18.280  12.929   0.991  0.00  0.00
ATOM    569 N6   A   A  18     -17.925  13.612   2.063  0.00  0.00
ATOM    570 H61  A   A  18     -18.144  14.593   2.096  0.00  0.00
ATOM    571 H62  A   A  18     -17.445  13.142   2.814  0.00  0.00
ATOM    572 N1   A   A  18     -18.883  13.671   0.062  0.00  0.00
ATOM    573 C2   A   A  18     -19.249  13.070  -1.063  0.00  0.00
ATOM    574 H2   A   A  18     -19.773  13.675  -1.785  0.00  0.00
ATOM    575 N3   A   A  18     -19.061  11.804  -1.419  0.00  0.00
ATOM    576 C4   A   A  18     -18.441  11.088  -0.440  0.00  0.00
ATOM    577 C3'  A   A  18     -15.925   7.933  -2.044  0.00  0.00
ATOM    578 H3'  A   A  18     -15.469   8.126  -1.075  0.00  0.00
ATOM    579 C2'  A   A  18     -16.764   9.132  -2.511  0.00  0.00
ATOM    580 H2'  A   A  18     -16.282  10.071  -2.243  0.00  0.00
ATOM    581 O2'  A   A  18     -17.051   9.094  -3.907  0.00  0.00
ATOM    582 HO2' A   A  18     -16.240   8.815  -4.373  0.00  0.00
ATOM    583 O3'  A   A  18     -14.927   7.642  -3.014  0.00  0.00
ATOM    584 P    G   A  19     -13.403   8.094  -2.785  0.00  0.00
ATOM    585 OP1  G   A  19     -12.754   8.174  -4.116  0.00  0.00
ATOM    586 OP2  G   A  19     -12.829   7.189  -1.764  0.00  0.00
ATOM    587 O5'  G   A  19     -13.470   9.573  -2.144  0.00  0.00
ATOM    588 C5'  G   A  19     -13.683  10.740  -2.924  0.00  0.00
ATOM    589 H5'  G   A  19     -14.562  10.613  -3.556  0.00  0.00
ATOM    590 H5'' G   A  19     -12.821  10.907  -3.572  0.00  0.00
ATOM    591 C4'  G   A  19     -13.886  11.986  -2.041  0.00  0.00
ATOM    592 H4'  G   A  19     -14.095  12.835  -2.694  0.00  0.00
ATOM    593 O4'  G   A  19     -14.976  11.849  -1.124  0.00  0.00
ATOM    594 C1'  G   A  19     -14.607  12.431   0.128  0.00  0.00
ATOM    595 H1'  G   A  19     -15.374  13.114   0.493  0.00  0.00
ATOM    596 N9   G   A  19     -14.393  11.380   1.153  0.00  0.00
ATOM    597 C8   G   A  19     -14.287  10.023   0.988  0.00  0.00
ATOM    598 H8   G   A  19     -14.379   9.567   0.022  0.00  0.00
ATOM    599 N7   G   A  19     -14.147   9.348   2.096  0.00  0.00
ATOM    600 C5   G   A  19     -14.160  10.341   3.085  0.00  0.00
ATOM    601 C6   G   A  19     -14.061  10.266   4.520  0.00  0.00
ATOM    602 O6   G   A  19     -13.948   9.284   5.255  0.00  0.00
ATOM    603 N1   G   A  19     -14.085  11.502   5.130  0.00  0.00
ATOM    604 H1   G   A  19     -14.002  11.516   6.131  0.00  0.00
ATOM    605 C2   G   A  19     -14.239  12.673   4.472  0.00  0.00
ATOM    606 N2   G   A  19     -14.252  13.763   5.192  0.00  0.00
ATOM    607 H21  G   A  19     -14.178  13.721   6.197  0.00  0.00
ATOM    608 H22  G   A  19     -14.365  14.641   4.708  0.00  0.00
ATOM    609 N3   G   A  19     -14.367  12.792   3.154  0.00  0.00
ATOM    610 C4   G   A  19     -14.308  11.587   2.509  0.00  0.00
ATOM    611 C3'  G   A  19     -12.661  12.346  -1.193  0.00  0.00
ATOM    612 H3'  G   A  19     -12.252  11.446  -0.725  0.00  0.00
ATOM    613 C2'  G   A  19     -13.317  13.214  -0.116  0.00  0.00
ATOM    614 H2'  G   A  19     -12.699  13.263   0.783  0.00  0.00
ATOM    615 O2'  G   A  19     -13.661  14.522  -0.577  0.00  0.00
ATOM    616 HO2' G   A  19     -12.913  14.869  -1.097  0.00  0.00
ATOM    617 O3'  G   A  19     -11.674  13.065  -1.918  0.00  0.00
ATOM    618 P    U   A  20     -10.122  12.910  -1.559  0.00  0.00
ATOM    619 OP1  U   A  20      -9.368  13.892  -2.378  0.00  0.00
ATOM    620 OP2  U   A  20      -9.769  11.474  -1.663  0.00  0.00
ATOM    621 O5'  U   A  20     -10.029  13.336  -0.013  0.00  0.00
ATOM    622 C5'  U   A  20     -10.116  14.693   0.394  0.00  0.00
ATOM    623 H5'  U   A  20     -11.062  15.124   0.063  0.00  0.00
ATOM    624 H5'' U   A  20      -9.303  15.263  -0.059  0.00  0.00
ATOM    625 C4'  U   A  20     -10.017  14.833   1.919  0.00  0.00
ATOM    626 H4'  U   A  20     -10.080  15.892   2.174  0.00  0.00
ATOM    627 O4'  U   A  20     -11.058  14.136   2.602  0.00  0.00
ATOM    628 C1'  U   A  20     -10.545  13.652   3.845  0.00  0.00
ATOM    629 H1'  U   A  20     -11.118  14.079   4.671  0.00  0.00
ATOM    630 N1   U   A  20     -10.616  12.167   3.950  0.00  0.00
ATOM    631 C6   U   A  20     -10.708  11.352   2.839  0.00  0.00
ATOM    632 H6   U   A  20     -10.709  11.796   1.851  0.00  0.00
ATOM    633 C5   U   A  20     -10.816  10.003   2.975  0.00  0.00
ATOM    634 H5   U   A  20     -10.913   9.378   2.101  0.00  0.00
ATOM    635 C4   U   A  20     -10.828   9.369   4.275  0.00  0.00
ATOM    636 O4   U   A  20     -10.944   8.168   4.491  0.00  0.00
ATOM    637 N3   U   A  20     -10.704  10.242   5.326  0.00  0.00
ATOM    638 H3   U   A  20     -10.713   9.844   6.254  0.00  0.00
ATOM    639 C2   U   A  20     -10.609  11.610   5.236  0.00  0.00
ATOM    640 O2   U   A  20     -10.533  12.276   6.269  0.00  0.00
ATOM    641 C3'  U   A  20      -8.707  14.283   2.483  0.00  0.00
ATOM    642 H3'  U   A  20      -8.525  13.293   2.062  0.00  0.00
ATOM    643 C2'  U   A  20      -9.098  14.150   3.959  0.00  0.00
ATOM    644 H2'  U   A  20      -8.459  13.427   4.472  0.00  0.00
ATOM    645 O2'  U   A  20      -9.121  15.401   4.646  0.00  0.00
ATOM    646 HO2' U   A  20      -8.266  15.843   4.505  0.00  0.00
ATOM    647 O3'  U   A  20      -7.599  15.148   2.262  0.00  0.00
ATOM    648 P    C   A  21      -6.101  14.574   2.233  0.00  0.00
ATOM    649 OP1  C   A  21      -5.191  15.708   1.936  0.00  0.00
ATOM    650 OP2  C   A  21      -6.070  13.385   1.349  0.00  0.00
ATOM    651 O5'  C   A  21      -5.846  14.081   3.739  0.00  0.00
ATOM    652 C5'  C   A  21      -5.572  15.007   4.780  0.00  0.00
ATOM    653 H5'  C   A  21      -6.337  15.784   4.796  0.00  0.00
ATOM    654 H5'' C   A  21      -4.610  15.487   4.594  0.00  0.00
ATOM    655 C4'  C   A  21      -5.527  14.335   6.156  0.00  0.00
ATOM    656 H4'  C   A  21      -5.352  15.107   6.908  0.00  0.00
ATOM    657 O4'  C   A  21      -6.741  13.650   6.471  0.00  0.00
ATOM    658 C1'  C   A  21      -6.435  12.542   7.322  0.00  0.00
ATOM    659 H1'  C   A  21      -6.939  12.663   8.285  0.00  0.00
ATOM    660 N1   C   A  21      -6.851  11.243   6.711  0.00  0.00
ATOM    661 C6   C   A  21      -6.807  11.035   5.354  0.00  0.00
ATOM    662 H6   C   A  21      -6.488  11.839   4.691  0.00  0.00
ATOM    663 C5   C   A  21      -7.145   9.830   4.839  0.00  0.00
ATOM    664 H5   C   A  21      -7.092   9.674   3.776  0.00  0.00
ATOM    665 C4   C   A  21      -7.535   8.809   5.747  0.00  0.00
ATOM    666 N4   C   A  21      -7.904   7.641   5.306  0.00  0.00
ATOM    667 H41  C   A  21      -8.218   6.943   5.971  0.00  0.00
ATOM    668 H42  C   A  21      -7.907   7.459   4.321  0.00  0.00
ATOM    669 N3   C   A  21      -7.579   8.982   7.053  0.00  0.00
ATOM    670 C2   C   A  21      -7.224  10.188   7.556  0.00  0.00
ATOM    671 O2   C   A  21      -7.235  10.306   8.782  0.00  0.00
ATOM    672 C3'  C   A  21      -4.425  13.284   6.289  0.00  0.00
ATOM    673 H3'  C   A  21      -4.481  12.602   5.438  0.00  0.00
ATOM    674 C2'  C   A  21      -4.921  12.578   7.556  0.00  0.00
ATOM    675 H2'  C   A  21      -4.501  11.576   7.641  0.00  0.00
ATOM    676 O2'  C   A  21      -4.695  13.339   8.742  0.00  0.00
ATOM    677 HO2' C   A  21      -3.763  13.613   8.756  0.00  0.00
ATOM    678 O3'  C   A  21      -3.117  13.830   6.407  0.00  0.00
ATOM    679 P    G   A  22      -1.821  12.950   6.045  0.00  0.00
ATOM    680 OP1  G   A  22      -0.629  13.822   6.189  0.00  0.00
ATOM    681 OP2  G   A  22      -2.058  12.276   4.746  0.00  0.00
ATOM    682 O5'  G   A  22      -1.776  11.823   7.189  0.00  0.00
ATOM    683 C5'  G   A  22      -1.395  12.148   8.515  0.00  0.00
ATOM    684 H5'  G   A  22      -1.939  13.029   8.855  0.00  0.00
ATOM    685 H5'' G   A  22      -0.330  12.384   8.537  0.00  0.00
ATOM    686 C4'  G   A  22      -1.663  11.002   9.497  0.00  0.00
ATOM    687 H4'  G   A  22      -1.394  11.339  10.501  0.00  0.00
ATOM    688 O4'  G   A  22      -3.039  10.616   9.495  0.00  0.00
ATOM    689 C1'  G   A  22      -3.128   9.215   9.745  0.00  0.00
ATOM    690 H1'  G   A  22      -3.754   9.015  10.618  0.00  0.00
ATOM    691 N9   G   A  22      -3.704   8.488   8.583  0.00  0.00
ATOM    692 C8   G   A  22      -3.755   8.849   7.258  0.00  0.00
ATOM    693 H8   G   A  22      -3.334   9.779   6.880  0.00  0.00
ATOM    694 N7   G   A  22      -4.344   7.974   6.483  0.00  0.00
ATOM    695 C5   G   A  22      -4.691   6.939   7.360  0.00  0.00
ATOM    696 C6   G   A  22      -5.341   5.670   7.136  0.00  0.00
ATOM    697 O6   G   A  22      -5.802   5.201   6.096  0.00  0.00
ATOM    698 N1   G   A  22      -5.431   4.891   8.272  0.00  0.00
ATOM    699 H1   G   A  22      -5.843   3.975   8.174  0.00  0.00
ATOM    700 C2   G   A  22      -4.976   5.275   9.487  0.00  0.00
ATOM    701 N2   G   A  22      -5.086   4.419  10.465  0.00  0.00
ATOM    702 H21  G   A  22      -5.488   3.497  10.305  0.00  0.00
ATOM    703 H22  G   A  22      -4.766   4.702  11.375  0.00  0.00
ATOM    704 N3   G   A  22      -4.398   6.446   9.748  0.00  0.00
ATOM    705 C4   G   A  22      -4.279   7.238   8.640  0.00  0.00
ATOM    706 C3'  G   A  22      -0.879   9.723   9.199  0.00  0.00
ATOM    707 H3'  G   A  22      -0.965   9.485   8.137  0.00  0.00
ATOM    708 C2'  G   A  22      -1.705   8.733  10.031  0.00  0.00
ATOM    709 H2'  G   A  22      -1.554   7.709   9.693  0.00  0.00
ATOM    710 O2'  G   A  22      -1.476   8.859  11.436  0.00  0.00
ATOM    711 HO2' G   A  22      -0.519   8.956  11.581  0.00  0.00
ATOM    712 O3'  G   A  22       0.481   9.785   9.609  0.00  0.00
ATOM    713 P    C   A  23       1.589   8.832   8.944  0.00  0.00
ATOM    714 OP1  C   A  23       2.890   9.136   9.591  0.00  0.00
ATOM    715 OP2  C   A  23       1.480   8.955   7.470  0.00  0.00
ATOM    716 O5'  C   A  23       1.148   7.340   9.349  0.00  0.00
ATOM    717 C5'  C   A  23       1.311   6.856  10.674  0.00  0.00
ATOM    718 H5'  C   A  23       0.871   7.555  11.385  0.00  0.00
ATOM    719 H5'' C   A  23       2.374   6.770  10.902  0.00  0.00
ATOM    720 C4'  C   A  23       0.654   5.484  10.874  0.00  0.00
ATOM    721 H4'  C   A  23       0.771   5.188  11.918  0.00  0.00
ATOM    722 O4'  C   A  23      -0.738   5.515  10.557  0.00  0.00
ATOM    723 C1'  C   A  23      -1.126   4.242  10.045  0.00  0.00
ATOM    724 H1'  C   A  23      -1.901   3.810  10.685  0.00  0.00
ATOM    725 N1   C   A  23      -1.646   4.307   8.646  0.00  0.00
ATOM    726 C6   C   A  23      -1.367   5.352   7.795  0.00  0.00
ATOM    727 H6   C   A  23      -0.813   6.211   8.154  0.00  0.00
ATOM    728 C5   C   A  23      -1.783   5.304   6.504  0.00  0.00
ATOM    729 H5   C   A  23      -1.561   6.123   5.838  0.00  0.00
ATOM    730 C4   C   A  23      -2.500   4.151   6.085  0.00  0.00
ATOM    731 N4   C   A  23      -2.919   4.029   4.859  0.00  0.00
ATOM    732 H41  C   A  23      -3.463   3.208   4.620  0.00  0.00
ATOM    733 H42  C   A  23      -2.760   4.768   4.201  0.00  0.00
ATOM    734 N3   C   A  23      -2.799   3.154   6.891  0.00  0.00
ATOM    735 C2   C   A  23      -2.385   3.214   8.178  0.00  0.00
ATOM    736 O2   C   A  23      -2.678   2.267   8.903  0.00  0.00
ATOM    737 C3'  C   A  23       1.249   4.379  10.000  0.00  0.00
ATOM    738 H3'  C   A  23       1.318   4.740   8.973  0.00  0.00
ATOM    739 C2'  C   A  23       0.117   3.346  10.108  0.00  0.00
ATOM    740 H2'  C   A  23       0.153   2.648   9.273  0.00  0.00
ATOM    741 O2'  C   A  23       0.072   2.654  11.355  0.00  0.00
ATOM    742 HO2' C   A  23      -0.067   1.707  11.174  0.00  0.00
ATOM    743 O3'  C   A  23       2.517   3.918  10.459  0.00  0.00
ATOM    744 P    A   A  24       3.463   3.008   9.531  0.00  0.00
ATOM    745 OP1  A   A  24       4.745   2.813  10.254  0.00  0.00
ATOM    746 OP2  A   A  24       3.497   3.607   8.175  0.00  0.00
ATOM    747 O5'  A   A  24       2.725   1.583   9.415  0.00  0.00
ATOM    748 C5'  A   A  24       2.613   0.719  10.537  0.00  0.00
ATOM    749 H5'  A   A  24       2.278   1.290  11.404  0.00  0.00
ATOM    750 H5'' A   A  24       3.589   0.295  10.774  0.00  0.00
ATOM    751 C4'  A   A  24       1.613  -0.421  10.290  0.00  0.00
ATOM    752 H4'  A   A  24       1.408  -0.915  11.241  0.00  0.00
ATOM    753 O4'  A   A  24       0.380   0.064   9.754  0.00  0.00
ATOM    754 C1'  A   A  24      -0.106  -0.864   8.787  0.00  0.00
ATOM    755 H1'  A   A  24      -1.141  -1.134   9.009  0.00  0.00
ATOM    756 N9   A   A  24      -0.067  -0.289   7.420  0.00  0.00
ATOM    757 C8   A   A  24       0.480   0.895   6.979  0.00  0.00
ATOM    758 H8   A   A  24       1.040   1.555   7.626  0.00  0.00
ATOM    759 N7   A   A  24       0.253   1.159   5.717  0.00  0.00
ATOM    760 C5   A   A  24      -0.485   0.044   5.289  0.00  0.00
ATOM    761 C6   A   A  24      -1.068  -0.365   4.063  0.00  0.00
ATOM    762 N6   A   A  24      -1.034   0.331   2.945  0.00  0.00
ATOM    763 H61  A   A  24      -1.444  -0.075   2.110  0.00  0.00
ATOM    764 H62  A   A  24      -0.565   1.223   2.928  0.00  0.00
ATOM    765 N1   A   A  24      -1.711  -1.531   3.956  0.00  0.00
ATOM    766 C2   A   A  24      -1.791  -2.294   5.038  0.00  0.00
ATOM    767 H2   A   A  24      -2.322  -3.230   4.918  0.00  0.00
ATOM    768 N3   A   A  24      -1.309  -2.046   6.250  0.00  0.00
ATOM    769 C4   A   A  24      -0.662  -0.847   6.313  0.00  0.00
ATOM    770 C3'  A   A  24       2.116  -1.488   9.315  0.00  0.00
ATOM    771 H3'  A   A  24       2.587  -0.997   8.462  0.00  0.00
ATOM    772 C2'  A   A  24       0.778  -2.112   8.888  0.00  0.00
ATOM    773 H2'  A   A  24       0.873  -2.624   7.930  0.00  0.00
ATOM    774 O2'  A   A  24       0.194  -2.970   9.873  0.00  0.00
ATOM    775 HO2' A   A  24      -0.554  -3.455   9.477  0.00  0.00
ATOM    776 O3'  A   A  24       3.007  -2.405   9.940  0.00  0.00
ATOM    777 P    C   A  25       4.069  -3.264   9.095  0.00  0.00
ATOM    778 OP1  C   A  25       4.853  -4.066  10.065  0.00  0.00
ATOM    779 OP2  C   A  25       4.788  -2.331   8.195  0.00  0.00
ATOM    780 O5'  C   A  25       3.218  -4.273   8.173  0.00  0.00
ATOM    781 C5'  C   A  25       2.440  -5.316   8.740  0.00  0.00
ATOM    782 H5'  C   A  25       1.708  -4.898   9.427  0.00  0.00
ATOM    783 H5'' C   A  25       3.088  -5.980   9.314  0.00  0.00
ATOM    784 C4'  C   A  25       1.701  -6.147   7.678  0.00  0.00
ATOM    785 H4'  C   A  25       1.047  -6.845   8.204  0.00  0.00
ATOM    786 O4'  C   A  25       0.894  -5.321   6.833  0.00  0.00
ATOM    787 C1'  C   A  25       1.231  -5.553   5.469  0.00  0.00
ATOM    788 H1'  C   A  25       0.518  -6.252   5.026  0.00  0.00
ATOM    789 N1   C   A  25       1.288  -4.286   4.688  0.00  0.00
ATOM    790 C6   C   A  25       1.960  -3.206   5.198  0.00  0.00
ATOM    791 H6   C   A  25       2.310  -3.232   6.220  0.00  0.00
ATOM    792 C5   C   A  25       2.224  -2.131   4.423  0.00  0.00
ATOM    793 H5   C   A  25       2.786  -1.313   4.840  0.00  0.00
ATOM    794 C4   C   A  25       1.765  -2.169   3.080  0.00  0.00
ATOM    795 N4   C   A  25       1.999  -1.172   2.273  0.00  0.00
ATOM    796 H41  C   A  25       1.655  -1.241   1.331  0.00  0.00
ATOM    797 H42  C   A  25       2.506  -0.369   2.604  0.00  0.00
ATOM    798 N3   C   A  25       1.115  -3.191   2.564  0.00  0.00
ATOM    799 C2   C   A  25       0.875  -4.276   3.346  0.00  0.00
ATOM    800 O2   C   A  25       0.292  -5.233   2.831  0.00  0.00
ATOM    801 C3'  C   A  25       2.674  -6.952   6.798  0.00  0.00
ATOM    802 H3'  C   A  25       3.694  -6.888   7.178  0.00  0.00
ATOM    803 C2'  C   A  25       2.612  -6.207   5.463  0.00  0.00
ATOM    804 H2'  C   A  25       3.384  -5.435   5.481  0.00  0.00
ATOM    805 O2'  C   A  25       2.779  -7.029   4.318  0.00  0.00
ATOM    806 HO2' C   A  25       3.058  -7.912   4.626  0.00  0.00
ATOM    807 O3'  C   A  25       2.229  -8.301   6.683  0.00  0.00
ATOM    808 P    G   A  26       2.506  -9.389   7.840  0.00  0.00
ATOM    809 OP1  G   A  26       1.294 -10.238   7.960  0.00  0.00
ATOM    810 OP2  G   A  26       2.998  -8.692   9.053  0.00  0.00
ATOM    811 O5'  G   A  26       3.709 -10.304   7.277  0.00  0.00
ATOM    812 C5'  G   A  26       3.527 -11.120   6.124  0.00  0.00
ATOM    813 H5'  G   A  26       2.508 -11.023   5.746  0.00  0.00
ATOM    814 H5'' G   A  26       3.671 -12.164   6.396  0.00  0.00
ATOM    815 C4'  G   A  26       4.482 -10.743   4.981  0.00  0.00
ATOM    816 H4'  G   A  26       4.157 -11.258   4.085  0.00  0.00
ATOM    817 O4'  G   A  26       4.375  -9.344   4.757  0.00  0.00
ATOM    818 C1'  G   A  26       5.614  -8.814   4.328  0.00  0.00
ATOM    819 H1'  G   A  26       5.508  -8.464   3.301  0.00  0.00
ATOM    820 N9   G   A  26       6.027  -7.643   5.149  0.00  0.00
ATOM    821 C8   G   A  26       6.046  -6.332   4.738  0.00  0.00
ATOM    822 H8   G   A  26       5.678  -6.025   3.766  0.00  0.00
ATOM    823 N7   G   A  26       6.533  -5.492   5.612  0.00  0.00
ATOM    824 C5   G   A  26       6.875  -6.309   6.698  0.00  0.00
ATOM    825 C6   G   A  26       7.502  -5.999   7.961  0.00  0.00
ATOM    826 O6   G   A  26       7.911  -4.916   8.387  0.00  0.00
ATOM    827 N1   G   A  26       7.680  -7.102   8.776  0.00  0.00
ATOM    828 H1   G   A  26       8.105  -6.947   9.670  0.00  0.00
ATOM    829 C2   G   A  26       7.333  -8.363   8.414  0.00  0.00
ATOM    830 N2   G   A  26       7.598  -9.333   9.252  0.00  0.00
ATOM    831 H21  G   A  26       8.028  -9.153  10.145  0.00  0.00
ATOM    832 H22  G   A  26       7.340 -10.267   8.973  0.00  0.00
ATOM    833 N3   G   A  26       6.787  -8.696   7.248  0.00  0.00
ATOM    834 C4   G   A  26       6.563  -7.627   6.425  0.00  0.00
ATOM    835 C3'  G   A  26       5.970 -11.078   5.168  0.00  0.00
ATOM    836 H3'  G   A  26       6.244 -10.973   6.217  0.00  0.00
ATOM    837 C2'  G   A  26       6.622  -9.965   4.321  0.00  0.00
ATOM    838 H2'  G   A  26       7.577  -9.666   4.752  0.00  0.00
ATOM    839 O2'  G   A  26       6.787 -10.342   2.953  0.00  0.00
ATOM    840 HO2' G   A  26       7.193 -11.229   2.944  0.00  0.00
ATOM    841 O3'  G   A  26       6.438 -12.327   4.647  0.00  0.00
ATOM    842 P    U   A  27       5.846 -13.753   5.079  0.00  0.00
ATOM    843 OP1  U   A  27       5.624 -13.758   6.544  0.00  0.00
ATOM    844 OP2  U   A  27       6.715 -14.799   4.486  0.00  0.00
ATOM    845 O5'  U   A  27       4.422 -13.796   4.328  0.00  0.00
ATOM    846 C5'  U   A  27       4.349 -13.792   2.907  0.00  0.00
ATOM    847 H5'  U   A  27       4.702 -14.747   2.516  0.00  0.00
ATOM    848 H5'' U   A  27       4.990 -13.001   2.511  0.00  0.00
ATOM    849 C4'  U   A  27       2.915 -13.545   2.415  0.00  0.00
ATOM    850 H4'  U   A  27       2.279 -14.377   2.723  0.00  0.00
ATOM    851 O4'  U   A  27       2.377 -12.325   2.922  0.00  0.00
ATOM    852 C1'  U   A  27       1.507 -11.747   1.949  0.00  0.00
ATOM    853 H1'  U   A  27       0.498 -11.693   2.366  0.00  0.00
ATOM    854 N1   U   A  27       1.927 -10.361   1.563  0.00  0.00
ATOM    855 C6   U   A  27       3.237  -9.920   1.660  0.00  0.00
ATOM    856 H6   U   A  27       4.005 -10.554   2.083  0.00  0.00
ATOM    857 C5   U   A  27       3.584  -8.678   1.236  0.00  0.00
ATOM    858 H5   U   A  27       4.611  -8.353   1.292  0.00  0.00
ATOM    859 C4   U   A  27       2.611  -7.754   0.698  0.00  0.00
ATOM    860 O4   U   A  27       2.864  -6.635   0.262  0.00  0.00
ATOM    861 N3   U   A  27       1.323  -8.233   0.688  0.00  0.00
ATOM    862 H3   U   A  27       0.619  -7.624   0.298  0.00  0.00
ATOM    863 C2   U   A  27       0.935  -9.504   1.060  0.00  0.00
ATOM    864 O2   U   A  27      -0.244  -9.836   0.926  0.00  0.00
ATOM    865 C3'  U   A  27       2.842 -13.413   0.893  0.00  0.00
ATOM    866 H3'  U   A  27       3.631 -12.741   0.561  0.00  0.00
ATOM    867 C2'  U   A  27       1.486 -12.707   0.743  0.00  0.00
ATOM    868 H2'  U   A  27       1.435 -12.167  -0.200  0.00  0.00
ATOM    869 O2'  U   A  27       0.378 -13.601   0.874  0.00  0.00
ATOM    870 HO2' U   A  27      -0.441 -13.153   0.586  0.00  0.00
ATOM    871 O3'  U   A  27       2.951 -14.650   0.205  0.00  0.00
ATOM    872 P    A   A  28       3.612 -14.703  -1.255  0.00  0.00
ATOM    873 OP1  A   A  28       3.629 -16.121  -1.688  0.00  0.00
ATOM    874 OP2  A   A  28       4.897 -13.963  -1.200  0.00  0.00
ATOM    875 O5'  A   A  28       2.603 -13.875  -2.200  0.00  0.00
ATOM    876 C5'  A   A  28       1.383 -14.446  -2.653  0.00  0.00
ATOM    877 H5'  A   A  28       0.706 -14.597  -1.810  0.00  0.00
ATOM    878 H5'' A   A  28       1.586 -15.418  -3.106  0.00  0.00
ATOM    879 C4'  A   A  28       0.685 -13.581  -3.714  0.00  0.00
ATOM    880 H4'  A   A  28      -0.121 -14.168  -4.154  0.00  0.00
ATOM    881 O4'  A   A  28       0.119 -12.388  -3.178  0.00  0.00
ATOM    882 C1'  A   A  28       0.248 -11.346  -4.147  0.00  0.00
ATOM    883 H1'  A   A  28      -0.721 -10.882  -4.349  0.00  0.00
ATOM    884 N9   A   A  28       1.163 -10.304  -3.619  0.00  0.00
ATOM    885 C8   A   A  28       1.962 -10.367  -2.503  0.00  0.00
ATOM    886 H8   A   A  28       2.073 -11.268  -1.940  0.00  0.00
ATOM    887 N7   A   A  28       2.478  -9.222  -2.141  0.00  0.00
ATOM    888 C5   A   A  28       2.024  -8.344  -3.135  0.00  0.00
ATOM    889 C6   A   A  28       2.169  -6.957  -3.388  0.00  0.00
ATOM    890 N6   A   A  28       2.774  -6.086  -2.600  0.00  0.00
ATOM    891 H61  A   A  28       2.836  -5.117  -2.882  0.00  0.00
ATOM    892 H62  A   A  28       3.058  -6.377  -1.670  0.00  0.00
ATOM    893 N1   A   A  28       1.667  -6.411  -4.492  0.00  0.00
ATOM    894 C2   A   A  28       0.985  -7.187  -5.324  0.00  0.00
ATOM    895 H2   A   A  28       0.693  -6.718  -6.234  0.00  0.00
ATOM    896 N3   A   A  28       0.716  -8.483  -5.199  0.00  0.00
ATOM    897 C4   A   A  28       1.268  -9.008  -4.068  0.00  0.00
ATOM    898 C3'  A   A  28       1.614 -13.145  -4.852  0.00  0.00
ATOM    899 H3'  A   A  28       2.534 -12.740  -4.426  0.00  0.00
ATOM    900 C2'  A   A  28       0.785 -11.988  -5.432  0.00  0.00
ATOM    901 H2'  A   A  28       1.417 -11.295  -5.988  0.00  0.00
ATOM    902 O2'  A   A  28      -0.333 -12.414  -6.215  0.00  0.00
ATOM    903 HO2' A   A  28      -0.652 -11.664  -6.751  0.00  0.00
ATOM    904 O3'  A   A  28       1.910 -14.192  -5.768  0.00  0.00
ATOM    905 P    C   A  29       3.212 -14.130  -6.704  0.00  0.00
ATOM    906 OP1  C   A  29       3.238 -15.363  -7.529  0.00  0.00
ATOM    907 OP2  C   A  29       4.387 -13.820  -5.855  0.00  0.00
ATOM    908 O5'  C   A  29       2.968 -12.872  -7.672  0.00  0.00
ATOM    909 C5'  C   A  29       1.971 -12.911  -8.680  0.00  0.00
ATOM    910 H5'  C   A  29       1.018 -13.219  -8.250  0.00  0.00
ATOM    911 H5'' C   A  29       2.250 -13.645  -9.439  0.00  0.00
ATOM    912 C4'  C   A  29       1.784 -11.550  -9.361  0.00  0.00
ATOM    913 H4'  C   A  29       0.982 -11.644 -10.096  0.00  0.00
ATOM    914 O4'  C   A  29       1.435 -10.519  -8.435  0.00  0.00
ATOM    915 C1'  C   A  29       2.006  -9.284  -8.874  0.00  0.00
ATOM    916 H1'  C   A  29       1.214  -8.543  -9.023  0.00  0.00
ATOM    917 N1   C   A  29       2.992  -8.727  -7.892  0.00  0.00
ATOM    918 C6   C   A  29       3.529  -9.485  -6.877  0.00  0.00
ATOM    919 H6   C   A  29       3.290 -10.536  -6.803  0.00  0.00
ATOM    920 C5   C   A  29       4.340  -8.914  -5.950  0.00  0.00
ATOM    921 H5   C   A  29       4.741  -9.512  -5.146  0.00  0.00
ATOM    922 C4   C   A  29       4.615  -7.527  -6.089  0.00  0.00
ATOM    923 N4   C   A  29       5.379  -6.917  -5.227  0.00  0.00
ATOM    924 H41  C   A  29       5.549  -5.925  -5.352  0.00  0.00
ATOM    925 H42  C   A  29       5.786  -7.430  -4.468  0.00  0.00
ATOM    926 N3   C   A  29       4.125  -6.782  -7.057  0.00  0.00
ATOM    927 C2   C   A  29       3.314  -7.364  -7.975  0.00  0.00
ATOM    928 O2   C   A  29       2.881  -6.646  -8.874  0.00  0.00
ATOM    929 C3'  C   A  29       3.034 -11.051 -10.087  0.00  0.00
ATOM    930 H3'  C   A  29       3.898 -11.148  -9.428  0.00  0.00
ATOM    931 C2'  C   A  29       2.650  -9.573 -10.234  0.00  0.00
ATOM    932 H2'  C   A  29       3.525  -8.949 -10.409  0.00  0.00
ATOM    933 O2'  C   A  29       1.653  -9.352 -11.231  0.00  0.00
ATOM    934 HO2' C   A  29       1.938  -9.790 -12.050  0.00  0.00
ATOM    935 O3'  C   A  29       3.263 -11.717 -11.323  0.00  0.00
ATOM    936 P    G   A  30       4.720 -11.738 -11.998  0.00  0.00
ATOM    937 OP1  G   A  30       4.654 -12.620 -13.190  0.00  0.00
ATOM    938 OP2  G   A  30       5.726 -12.031 -10.949  0.00  0.00
ATOM    939 O5'  G   A  30       4.945 -10.227 -12.491  0.00  0.00
ATOM    940 C5'  G   A  30       4.229  -9.710 -13.600  0.00  0.00
ATOM    941 H5'  G   A  30       3.164  -9.914 -13.485  0.00  0.00
ATOM    942 H5'' G   A  30       4.567 -10.206 -14.510  0.00  0.00
ATOM    943 C4'  G   A  30       4.418  -8.198 -13.769  0.00  0.00
ATOM    944 H4'  G   A  30       3.803  -7.875 -14.610  0.00  0.00
ATOM    945 O4'  G   A  30       4.017  -7.475 -12.602  0.00  0.00
ATOM    946 C1'  G   A  30       4.897  -6.366 -12.409  0.00  0.00
ATOM    947 H1'  G   A  30       4.332  -5.436 -12.301  0.00  0.00
ATOM    948 N9   G   A  30       5.733  -6.533 -11.191  0.00  0.00
ATOM    949 C8   G   A  30       5.989  -7.661 -10.449  0.00  0.00
ATOM    950 H8   G   A  30       5.607  -8.637 -10.729  0.00  0.00
ATOM    951 N7   G   A  30       6.724  -7.455  -9.387  0.00  0.00
ATOM    952 C5   G   A  30       7.014  -6.084  -9.447  0.00  0.00
ATOM    953 C6   G   A  30       7.796  -5.226  -8.590  0.00  0.00
ATOM    954 O6   G   A  30       8.383  -5.490  -7.540  0.00  0.00
ATOM    955 N1   G   A  30       7.879  -3.923  -9.040  0.00  0.00
ATOM    956 H1   G   A  30       8.431  -3.279  -8.493  0.00  0.00
ATOM    957 C2   G   A  30       7.281  -3.483 -10.175  0.00  0.00
ATOM    958 N2   G   A  30       7.478  -2.241 -10.522  0.00  0.00
ATOM    959 H21  G   A  30       8.092  -1.640  -9.975  0.00  0.00
ATOM    960 H22  G   A  30       7.013  -1.909 -11.348  0.00  0.00
ATOM    961 N3   G   A  30       6.526  -4.225 -10.977  0.00  0.00
ATOM    962 C4   G   A  30       6.429  -5.524 -10.564  0.00  0.00
ATOM    963 C3'  G   A  30       5.862  -7.773 -14.042  0.00  0.00
ATOM    964 H3'  G   A  30       6.523  -8.289 -13.344  0.00  0.00
ATOM    965 C2'  G   A  30       5.768  -6.285 -13.663  0.00  0.00
ATOM    966 H2'  G   A  30       6.749  -5.874 -13.436  0.00  0.00
ATOM    967 O2'  G   A  30       5.099  -5.465 -14.628  0.00  0.00
ATOM    968 HO2' G   A  30       4.218  -5.831 -14.821  0.00  0.00
ATOM    969 O3'  G   A  30       6.261  -8.011 -15.385  0.00  0.00
ATOM    970 P    G   A  31       7.813  -8.091 -15.785  0.00  0.00
ATOM    971 OP1  G   A  31       7.887  -8.390 -17.237  0.00  0.00
ATOM    972 OP2  G   A  31       8.489  -9.007 -14.836  0.00  0.00
ATOM    973 O5'  G   A  31       8.389  -6.612 -15.533  0.00  0.00
ATOM    974 C5'  G   A  31       8.039  -5.534 -16.388  0.00  0.00
ATOM    975 H5'  G   A  31       6.954  -5.465 -16.468  0.00  0.00
ATOM    976 H5'' G   A  31       8.442  -5.715 -17.385  0.00  0.00
ATOM    977 C4'  G   A  31       8.577  -4.189 -15.877  0.00  0.00
ATOM    978 H4'  G   A  31       8.252  -3.407 -16.565  0.00  0.00
ATOM    979 O4'  G   A  31       8.095  -3.875 -14.570  0.00  0.00
ATOM    980 C1'  G   A  31       9.132  -3.220 -13.843  0.00  0.00
ATOM    981 H1'  G   A  31       8.777  -2.282 -13.413  0.00  0.00
ATOM    982 N9   G   A  31       9.623  -4.074 -12.730  0.00  0.00
ATOM    983 C8   G   A  31       9.402  -5.409 -12.491  0.00  0.00
ATOM    984 H8   G   A  31       8.830  -6.034 -13.163  0.00  0.00
ATOM    985 N7   G   A  31       9.926  -5.852 -11.379  0.00  0.00
ATOM    986 C5   G   A  31      10.580  -4.730 -10.854  0.00  0.00
ATOM    987 C6   G   A  31      11.376  -4.554  -9.665  0.00  0.00
ATOM    988 O6   G   A  31      11.654  -5.367  -8.784  0.00  0.00
ATOM    989 N1   G   A  31      11.904  -3.287  -9.540  0.00  0.00
ATOM    990 H1   G   A  31      12.479  -3.109  -8.730  0.00  0.00
ATOM    991 C2   G   A  31      11.675  -2.284 -10.422  0.00  0.00
ATOM    992 N2   G   A  31      12.300  -1.155 -10.221  0.00  0.00
ATOM    993 H21  G   A  31      12.957  -1.055  -9.449  0.00  0.00
ATOM    994 H22  G   A  31      12.149  -0.419 -10.890  0.00  0.00
ATOM    995 N3   G   A  31      10.932  -2.393 -11.520  0.00  0.00
ATOM    996 C4   G   A  31      10.411  -3.645 -11.687  0.00  0.00
ATOM    997 C3'  G   A  31      10.105  -4.131 -15.789  0.00  0.00
ATOM    998 H3'  G   A  31      10.465  -5.035 -15.294  0.00  0.00
ATOM    999 C2'  G   A  31      10.253  -2.929 -14.844  0.00  0.00
ATOM   1000 H2'  G   A  31      11.227  -2.928 -14.358  0.00  0.00
ATOM   1001 O2'  G   A  31       9.992  -1.667 -15.465  0.00  0.00
ATOM   1002 HO2' G   A  31      10.240  -0.946 -14.856  0.00  0.00
ATOM   1003 O3'  G   A  31      10.747  -3.957 -17.046  0.00  0.00
ATOM   1004 P    U   A  32      12.265  -4.427 -17.261  0.00  0.00
ATOM   1005 OP1  U   A  32      12.685  -3.994 -18.617  0.00  0.00
ATOM   1006 OP2  U   A  32      12.350  -5.867 -16.918  0.00  0.00
ATOM   1007 O5'  U   A  32      13.121  -3.615 -16.168  0.00  0.00
ATOM   1008 C5'  U   A  32      13.363  -2.222 -16.295  0.00  0.00
ATOM   1009 H5'  U   A  32      12.417  -1.689 -16.393  0.00  0.00
ATOM   1010 H5'' U   A  32      13.949  -2.037 -17.198  0.00  0.00
ATOM   1011 C4'  U   A  32      14.131  -1.656 -15.092  0.00  0.00
ATOM   1012 H4'  U   A  32      14.263  -0.583 -15.246  0.00  0.00
ATOM   1013 O4'  U   A  32      13.451  -1.850 -13.849  0.00  0.00
ATOM   1014 C1'  U   A  32      14.406  -2.159 -12.827  0.00  0.00
ATOM   1015 H1'  U   A  32      14.285  -1.478 -11.984  0.00  0.00
ATOM   1016 N1   U   A  32      14.265  -3.562 -12.321  0.00  0.00
ATOM   1017 C6   U   A  32      13.459  -4.491 -12.948  0.00  0.00
ATOM   1018 H6   U   A  32      12.861  -4.203 -13.805  0.00  0.00
ATOM   1019 C5   U   A  32      13.320  -5.748 -12.452  0.00  0.00
ATOM   1020 H5   U   A  32      12.668  -6.454 -12.946  0.00  0.00
ATOM   1021 C4   U   A  32      13.987  -6.168 -11.242  0.00  0.00
ATOM   1022 O4   U   A  32      13.907  -7.282 -10.737  0.00  0.00
ATOM   1023 N3   U   A  32      14.733  -5.181 -10.643  0.00  0.00
ATOM   1024 H3   U   A  32      15.145  -5.413  -9.750  0.00  0.00
ATOM   1025 C2   U   A  32      14.923  -3.903 -11.129  0.00  0.00
ATOM   1026 O2   U   A  32      15.648  -3.129 -10.502  0.00  0.00
ATOM   1027 C3'  U   A  32      15.517  -2.280 -14.920  0.00  0.00
ATOM   1028 H3'  U   A  32      15.438  -3.364 -15.021  0.00  0.00
ATOM   1029 C2'  U   A  32      15.784  -1.912 -13.456  0.00  0.00
ATOM   1030 H2'  U   A  32      16.551  -2.550 -13.019  0.00  0.00
ATOM   1031 O2'  U   A  32      16.106  -0.532 -13.279  0.00  0.00
ATOM   1032 HO2' U   A  32      16.721  -0.268 -13.987  0.00  0.00
ATOM   1033 O3'  U   A  32      16.475  -1.741 -15.823  0.00  0.00
ATOM   1034 P    U   A  33      17.786  -2.571 -16.237  0.00  0.00
ATOM   1035 OP1  U   A  33      18.517  -1.780 -17.258  0.00  0.00
ATOM   1036 OP2  U   A  33      17.382  -3.958 -16.564  0.00  0.00
ATOM   1037 O5'  U   A  33      18.668  -2.621 -14.897  0.00  0.00
ATOM   1038 C5'  U   A  33      19.336  -1.465 -14.411  0.00  0.00
ATOM   1039 H5'  U   A  33      18.630  -0.645 -14.295  0.00  0.00
ATOM   1040 H5'' U   A  33      20.100  -1.157 -15.128  0.00  0.00
ATOM   1041 C4'  U   A  33      20.010  -1.727 -13.061  0.00  0.00
ATOM   1042 H4'  U   A  33      20.499  -0.821 -12.723  0.00  0.00
ATOM   1043 O4'  U   A  33      19.064  -2.118 -12.071  0.00  0.00
ATOM   1044 C1'  U   A  33      19.711  -3.001 -11.164  0.00  0.00
ATOM   1045 H1'  U   A  33      19.683  -2.581 -10.156  0.00  0.00
ATOM   1046 N1   U   A  33      19.061  -4.343 -11.134  0.00  0.00
ATOM   1047 C6   U   A  33      18.245  -4.799 -12.152  0.00  0.00
ATOM   1048 H6   U   A  33      18.046  -4.174 -13.036  0.00  0.00
ATOM   1049 C5   U   A  33      17.608  -5.997 -12.049  0.00  0.00
ATOM   1050 H5   U   A  33      16.954  -6.334 -12.842  0.00  0.00
ATOM   1051 C4   U   A  33      17.756  -6.837 -10.883  0.00  0.00
ATOM   1052 O4   U   A  33      17.202  -7.914 -10.692  0.00  0.00
ATOM   1053 N3   U   A  33      18.598  -6.325  -9.931  0.00  0.00
ATOM   1054 H3   U   A  33      18.738  -6.888  -9.107  0.00  0.00
ATOM   1055 C2   U   A  33      19.277  -5.134  -9.999  0.00  0.00
ATOM   1056 O2   U   A  33      20.025  -4.817  -9.075  0.00  0.00
ATOM   1057 C3'  U   A  33      21.096  -2.797 -13.098  0.00  0.00
ATOM   1058 H3'  U   A  33      20.730  -3.672 -13.638  0.00  0.00
ATOM   1059 C2'  U   A  33      21.179  -3.097 -11.594  0.00  0.00
ATOM   1060 H2'  U   A  33      21.560  -4.095 -11.413  0.00  0.00
ATOM   1061 O2'  U   A  33      21.915  -2.134 -10.840  0.00  0.00
ATOM   1062 HO2' U   A  33      22.758  -2.537 -10.565  0.00  0.00
ATOM   1063 O3'  U   A  33      22.294  -2.285 -13.677  0.00  0.00
ATOM   1064 P    C   A  34      23.456  -3.243 -14.226  0.00  0.00
ATOM   1065 OP1  C   A  34      24.462  -2.393 -14.908  0.00  0.00
ATOM   1066 OP2  C   A  34      22.828  -4.350 -14.984  0.00  0.00
ATOM   1067 O5'  C   A  34      24.133  -3.878 -12.916  0.00  0.00
ATOM   1068 C5'  C   A  34      24.961  -3.120 -12.048  0.00  0.00
ATOM   1069 H5'  C   A  34      24.461  -2.190 -11.775  0.00  0.00
ATOM   1070 H5'' C   A  34      25.894  -2.869 -12.556  0.00  0.00
ATOM   1071 C4'  C   A  34      25.277  -3.912 -10.769  0.00  0.00
ATOM   1072 H4'  C   A  34      25.892  -3.293 -10.113  0.00  0.00
ATOM   1073 O4'  C   A  34      24.079  -4.254 -10.069  0.00  0.00
ATOM   1074 C1'  C   A  34      24.214  -5.548  -9.480  0.00  0.00
ATOM   1075 H1'  C   A  34      24.123  -5.459  -8.394  0.00  0.00
ATOM   1076 N1   C   A  34      23.157  -6.487  -9.969  0.00  0.00
ATOM   1077 C6   C   A  34      22.589  -6.354 -11.211  0.00  0.00
ATOM   1078 H6   C   A  34      22.929  -5.579 -11.878  0.00  0.00
ATOM   1079 C5   C   A  34      21.565  -7.151 -11.599  0.00  0.00
ATOM   1080 H5   C   A  34      21.097  -6.968 -12.557  0.00  0.00
ATOM   1081 C4   C   A  34      21.178  -8.181 -10.699  0.00  0.00
ATOM   1082 N4   C   A  34      20.253  -9.039 -11.020  0.00  0.00
ATOM   1083 H41  C   A  34      19.998  -9.748 -10.341  0.00  0.00
ATOM   1084 H42  C   A  34      19.801  -8.981 -11.913  0.00  0.00
ATOM   1085 N3   C   A  34      21.716  -8.346  -9.508  0.00  0.00
ATOM   1086 C2   C   A  34      22.695  -7.493  -9.113  0.00  0.00
ATOM   1087 O2   C   A  34      23.157  -7.657  -7.984  0.00  0.00
ATOM   1088 C3'  C   A  34      26.031  -5.224 -11.027  0.00  0.00
ATOM   1089 H3'  C   A  34      25.657  -5.710 -11.929  0.00  0.00
ATOM   1090 C2'  C   A  34      25.627  -6.055  -9.800  0.00  0.00
ATOM   1091 H2'  C   A  34      25.627  -7.120 -10.044  0.00  0.00
ATOM   1092 O2'  C   A  34      26.459  -5.795  -8.672  0.00  0.00
ATOM   1093 HO2' C   A  34      27.380  -5.745  -8.995  0.00  0.00
ATOM   1094 O3'  C   A  34      27.449  -5.067 -11.119  0.00  0.00
ATOM   1095 HO3' C   A  34      27.663  -4.639 -11.972  0.00  0.00
TER    1096      C   A  34
ENDMDL
MODEL        5
ATOM      1 HO5' G   A   1      16.596 -17.497  -3.574  0.00  0.00
ATOM      2 O5'  G   A   1      17.367 -16.896  -3.616  0.00  0.00
ATOM      3 C5'  G   A   1      18.314 -17.275  -2.619  0.00  0.00
ATOM      4 H5'  G   A   1      18.667 -18.289  -2.815  0.00  0.00
ATOM      5 H5'' G   A   1      17.827 -17.270  -1.641  0.00  0.00
ATOM      6 C4'  G   A   1      19.530 -16.335  -2.558  0.00  0.00
ATOM      7 H4'  G   A   1      20.178 -16.667  -1.742  0.00  0.00
ATOM      8 O4'  G   A   1      20.291 -16.344  -3.765  0.00  0.00
ATOM      9 C1'  G   A   1      20.774 -15.023  -4.016  0.00  0.00
ATOM     10 H1'  G   A   1      21.855 -15.030  -4.181  0.00  0.00
ATOM     11 N9   G   A   1      20.126 -14.456  -5.226  0.00  0.00
ATOM     12 C8   G   A   1      19.020 -14.908  -5.907  0.00  0.00
ATOM     13 H8   G   A   1      18.461 -15.779  -5.591  0.00  0.00
ATOM     14 N7   G   A   1      18.718 -14.210  -6.972  0.00  0.00
ATOM     15 C5   G   A   1      19.697 -13.206  -6.995  0.00  0.00
ATOM     16 C6   G   A   1      19.929 -12.118  -7.913  0.00  0.00
ATOM     17 O6   G   A   1      19.303 -11.805  -8.928  0.00  0.00
ATOM     18 N1   G   A   1      21.017 -11.337  -7.580  0.00  0.00
ATOM     19 H1   G   A   1      21.239 -10.567  -8.193  0.00  0.00
ATOM     20 C2   G   A   1      21.804 -11.567  -6.500  0.00  0.00
ATOM     21 N2   G   A   1      22.799 -10.746  -6.298  0.00  0.00
ATOM     22 H21  G   A   1      22.958  -9.960  -6.924  0.00  0.00
ATOM     23 H22  G   A   1      23.399 -10.917  -5.507  0.00  0.00
ATOM     24 N3   G   A   1      21.637 -12.563  -5.631  0.00  0.00
ATOM     25 C4   G   A   1      20.560 -13.353  -5.930  0.00  0.00
ATOM     26 C3'  G   A   1      19.164 -14.873  -2.289  0.00  0.00
ATOM     27 H3'  G   A   1      18.336 -14.590  -2.943  0.00  0.00
ATOM     28 C2'  G   A   1      20.449 -14.183  -2.772  0.00  0.00
ATOM     29 H2'  G   A   1      20.259 -13.140  -3.030  0.00  0.00
ATOM     30 O2'  G   A   1      21.542 -14.293  -1.855  0.00  0.00
ATOM     31 HO2' G   A   1      22.253 -13.682  -2.125  0.00  0.00
ATOM     32 O3'  G   A   1      18.838 -14.622  -0.927  0.00  0.00
ATOM     33 P    A   A   2      17.913 -13.379  -0.522  0.00  0.00
ATOM     34 OP1  A   A   2      17.800 -13.363   0.957  0.00  0.00
ATOM     35 OP2  A   A   2      16.670 -13.448  -1.329  0.00  0.00
ATOM     36 O5'  A   A   2      18.730 -12.079  -0.995  0.00  0.00
ATOM     37 C5'  A   A   2      19.864 -11.618  -0.275  0.00  0.00
ATOM     38 H5'  A   A   2      20.603 -12.417  -0.198  0.00  0.00
ATOM     39 H5'' A   A   2      19.564 -11.333   0.735  0.00  0.00
ATOM     40 C4'  A   A   2      20.518 -10.405  -0.949  0.00  0.00
ATOM     41 H4'  A   A   2      21.364 -10.081  -0.339  0.00  0.00
ATOM     42 O4'  A   A   2      20.991 -10.709  -2.260  0.00  0.00
ATOM     43 C1'  A   A   2      20.821  -9.554  -3.082  0.00  0.00
ATOM     44 H1'  A   A   2      21.766  -9.262  -3.547  0.00  0.00
ATOM     45 N9   A   A   2      19.827  -9.816  -4.150  0.00  0.00
ATOM     46 C8   A   A   2      18.854 -10.786  -4.221  0.00  0.00
ATOM     47 H8   A   A   2      18.727 -11.545  -3.460  0.00  0.00
ATOM     48 N7   A   A   2      18.101 -10.719  -5.290  0.00  0.00
ATOM     49 C5   A   A   2      18.623  -9.610  -5.974  0.00  0.00
ATOM     50 C6   A   A   2      18.319  -8.950  -7.192  0.00  0.00
ATOM     51 N6   A   A   2      17.357  -9.303  -8.023  0.00  0.00
ATOM     52 H61  A   A   2      17.235  -8.793  -8.889  0.00  0.00
ATOM     53 H62  A   A   2      16.788 -10.104  -7.802  0.00  0.00
ATOM     54 N1   A   A   2      19.029  -7.898  -7.599  0.00  0.00
ATOM     55 C2   A   A   2      20.028  -7.484  -6.831  0.00  0.00
ATOM     56 H2   A   A   2      20.554  -6.611  -7.182  0.00  0.00
ATOM     57 N3   A   A   2      20.427  -7.987  -5.668  0.00  0.00
ATOM     58 C4   A   A   2      19.677  -9.062  -5.293  0.00  0.00
ATOM     59 C3'  A   A   2      19.568  -9.214  -1.105  0.00  0.00
ATOM     60 H3'  A   A   2      18.627  -9.567  -1.527  0.00  0.00
ATOM     61 C2'  A   A   2      20.334  -8.420  -2.174  0.00  0.00
ATOM     62 H2'  A   A   2      19.669  -7.743  -2.712  0.00  0.00
ATOM     63 O2'  A   A   2      21.482  -7.726  -1.686  0.00  0.00
ATOM     64 HO2' A   A   2      21.315  -6.769  -1.764  0.00  0.00
ATOM     65 O3'  A   A   2      19.325  -8.522   0.113  0.00  0.00
ATOM     66 P    G   A   3      18.067  -7.534   0.270  0.00  0.00
ATOM     67 OP1  G   A   3      17.993  -7.120   1.693  0.00  0.00
ATOM     68 OP2  G   A   3      16.882  -8.176  -0.348  0.00  0.00
ATOM     69 O5'  G   A   3      18.447  -6.252  -0.617  0.00  0.00
ATOM     70 C5'  G   A   3      19.499  -5.385  -0.223  0.00  0.00
ATOM     71 H5'  G   A   3      20.387  -5.968   0.022  0.00  0.00
ATOM     72 H5'' G   A   3      19.199  -4.836   0.671  0.00  0.00
ATOM     73 C4'  G   A   3      19.855  -4.381  -1.323  0.00  0.00
ATOM     74 H4'  G   A   3      20.703  -3.782  -0.986  0.00  0.00
ATOM     75 O4'  G   A   3      20.215  -5.052  -2.534  0.00  0.00
ATOM     76 C1'  G   A   3      19.766  -4.275  -3.645  0.00  0.00
ATOM     77 H1'  G   A   3      20.592  -4.053  -4.324  0.00  0.00
ATOM     78 N9   G   A   3      18.705  -4.974  -4.417  0.00  0.00
ATOM     79 C8   G   A   3      17.904  -6.029  -4.052  0.00  0.00
ATOM     80 H8   G   A   3      17.962  -6.493  -3.078  0.00  0.00
ATOM     81 N7   G   A   3      17.078  -6.427  -4.987  0.00  0.00
ATOM     82 C5   G   A   3      17.323  -5.539  -6.044  0.00  0.00
ATOM     83 C6   G   A   3      16.733  -5.415  -7.356  0.00  0.00
ATOM     84 O6   G   A   3      15.881  -6.109  -7.908  0.00  0.00
ATOM     85 N1   G   A   3      17.209  -4.336  -8.072  0.00  0.00
ATOM     86 H1   G   A   3      16.795  -4.150  -8.970  0.00  0.00
ATOM     87 C2   G   A   3      18.174  -3.501  -7.626  0.00  0.00
ATOM     88 N2   G   A   3      18.474  -2.488  -8.397  0.00  0.00
ATOM     89 H21  G   A   3      18.011  -2.361  -9.284  0.00  0.00
ATOM     90 H22  G   A   3      19.184  -1.852  -8.074  0.00  0.00
ATOM     91 N3   G   A   3      18.779  -3.599  -6.445  0.00  0.00
ATOM     92 C4   G   A   3      18.304  -4.636  -5.691  0.00  0.00
ATOM     93 C3'  G   A   3      18.717  -3.429  -1.703  0.00  0.00
ATOM     94 H3'  G   A   3      17.790  -3.993  -1.814  0.00  0.00
ATOM     95 C2'  G   A   3      19.224  -2.965  -3.074  0.00  0.00
ATOM     96 H2'  G   A   3      18.412  -2.565  -3.681  0.00  0.00
ATOM     97 O2'  G   A   3      20.310  -2.039  -2.984  0.00  0.00
ATOM     98 HO2' G   A   3      20.113  -1.409  -2.269  0.00  0.00
ATOM     99 O3'  G   A   3      18.562  -2.342  -0.800  0.00  0.00
ATOM    100 P    C   A   4      17.147  -1.600  -0.644  0.00  0.00
ATOM    101 OP1  C   A   4      17.342  -0.457   0.281  0.00  0.00
ATOM    102 OP2  C   A   4      16.129  -2.622  -0.310  0.00  0.00
ATOM    103 O5'  C   A   4      16.808  -1.026  -2.110  0.00  0.00
ATOM    104 C5'  C   A   4      17.491   0.100  -2.644  0.00  0.00
ATOM    105 H5'  C   A   4      18.565  -0.075  -2.634  0.00  0.00
ATOM    106 H5'' C   A   4      17.287   0.975  -2.023  0.00  0.00
ATOM    107 C4'  C   A   4      17.062   0.418  -4.083  0.00  0.00
ATOM    108 H4'  C   A   4      17.650   1.268  -4.435  0.00  0.00
ATOM    109 O4'  C   A   4      17.276  -0.681  -4.972  0.00  0.00
ATOM    110 C1'  C   A   4      16.259  -0.673  -5.975  0.00  0.00
ATOM    111 H1'  C   A   4      16.713  -0.600  -6.970  0.00  0.00
ATOM    112 N1   C   A   4      15.418  -1.906  -5.943  0.00  0.00
ATOM    113 C6   C   A   4      15.367  -2.742  -4.851  0.00  0.00
ATOM    114 H6   C   A   4      15.958  -2.520  -3.971  0.00  0.00
ATOM    115 C5   C   A   4      14.586  -3.852  -4.879  0.00  0.00
ATOM    116 H5   C   A   4      14.552  -4.508  -4.023  0.00  0.00
ATOM    117 C4   C   A   4      13.845  -4.103  -6.063  0.00  0.00
ATOM    118 N4   C   A   4      13.077  -5.149  -6.162  0.00  0.00
ATOM    119 H41  C   A   4      12.594  -5.304  -7.040  0.00  0.00
ATOM    120 H42  C   A   4      13.041  -5.815  -5.413  0.00  0.00
ATOM    121 N3   C   A   4      13.884  -3.322  -7.121  0.00  0.00
ATOM    122 C2   C   A   4      14.667  -2.219  -7.084  0.00  0.00
ATOM    123 O2   C   A   4      14.686  -1.514  -8.090  0.00  0.00
ATOM    124 C3'  C   A   4      15.582   0.780  -4.217  0.00  0.00
ATOM    125 H3'  C   A   4      14.980   0.049  -3.676  0.00  0.00
ATOM    126 C2'  C   A   4      15.413   0.585  -5.728  0.00  0.00
ATOM    127 H2'  C   A   4      14.366   0.433  -5.992  0.00  0.00
ATOM    128 O2'  C   A   4      15.981   1.649  -6.492  0.00  0.00
ATOM    129 HO2' C   A   4      15.679   2.492  -6.111  0.00  0.00
ATOM    130 O3'  C   A   4      15.292   2.104  -3.782  0.00  0.00
ATOM    131 P    C   A   5      13.820   2.510  -3.286  0.00  0.00
ATOM    132 OP1  C   A   5      13.880   3.912  -2.804  0.00  0.00
ATOM    133 OP2  C   A   5      13.331   1.461  -2.359  0.00  0.00
ATOM    134 O5'  C   A   5      12.916   2.457  -4.613  0.00  0.00
ATOM    135 C5'  C   A   5      12.985   3.485  -5.592  0.00  0.00
ATOM    136 H5'  C   A   5      14.016   3.612  -5.923  0.00  0.00
ATOM    137 H5'' C   A   5      12.651   4.427  -5.153  0.00  0.00
ATOM    138 C4'  C   A   5      12.111   3.183  -6.816  0.00  0.00
ATOM    139 H4'  C   A   5      12.239   3.989  -7.539  0.00  0.00
ATOM    140 O4'  C   A   5      12.472   1.948  -7.438  0.00  0.00
ATOM    141 C1'  C   A   5      11.302   1.356  -8.002  0.00  0.00
ATOM    142 H1'  C   A   5      11.433   1.230  -9.080  0.00  0.00
ATOM    143 N1   C   A   5      10.997   0.020  -7.404  0.00  0.00
ATOM    144 C6   C   A   5      11.530  -0.392  -6.203  0.00  0.00
ATOM    145 H6   C   A   5      12.187   0.266  -5.649  0.00  0.00
ATOM    146 C5   C   A   5      11.242  -1.623  -5.715  0.00  0.00
ATOM    147 H5   C   A   5      11.664  -1.942  -4.775  0.00  0.00
ATOM    148 C4   C   A   5      10.380  -2.448  -6.486  0.00  0.00
ATOM    149 N4   C   A   5      10.071  -3.645  -6.081  0.00  0.00
ATOM    150 H41  C   A   5       9.466  -4.210  -6.665  0.00  0.00
ATOM    151 H42  C   A   5      10.457  -3.996  -5.226  0.00  0.00
ATOM    152 N3   C   A   5       9.857  -2.078  -7.636  0.00  0.00
ATOM    153 C2   C   A   5      10.140  -0.841  -8.107  0.00  0.00
ATOM    154 O2   C   A   5       9.613  -0.514  -9.169  0.00  0.00
ATOM    155 C3'  C   A   5      10.617   3.071  -6.499  0.00  0.00
ATOM    156 H3'  C   A   5      10.480   2.422  -5.633  0.00  0.00
ATOM    157 C2'  C   A   5      10.154   2.345  -7.771  0.00  0.00
ATOM    158 H2'  C   A   5       9.208   1.830  -7.612  0.00  0.00
ATOM    159 O2'  C   A   5      10.089   3.187  -8.922  0.00  0.00
ATOM    160 HO2' C   A   5       9.286   3.732  -8.861  0.00  0.00
ATOM    161 O3'  C   A   5       9.990   4.330  -6.279  0.00  0.00
ATOM    162 P    G   A   6       8.604   4.442  -5.474  0.00  0.00
ATOM    163 OP1  G   A   6       8.306   5.883  -5.288  0.00  0.00
ATOM    164 OP2  G   A   6       8.683   3.570  -4.277  0.00  0.00
ATOM    165 O5'  G   A   6       7.507   3.814  -6.466  0.00  0.00
ATOM    166 C5'  G   A   6       7.067   4.527  -7.612  0.00  0.00
ATOM    167 H5'  G   A   6       7.924   4.888  -8.182  0.00  0.00
ATOM    168 H5'' G   A   6       6.486   5.396  -7.296  0.00  0.00
ATOM    169 C4'  G   A   6       6.192   3.662  -8.527  0.00  0.00
ATOM    170 H4'  G   A   6       5.932   4.247  -9.411  0.00  0.00
ATOM    171 O4'  G   A   6       6.885   2.483  -8.942  0.00  0.00
ATOM    172 C1'  G   A   6       5.952   1.407  -9.051  0.00  0.00
ATOM    173 H1'  G   A   6       5.997   0.947 -10.040  0.00  0.00
ATOM    174 N9   G   A   6       6.206   0.357  -8.032  0.00  0.00
ATOM    175 C8   G   A   6       6.936   0.422  -6.869  0.00  0.00
ATOM    176 H8   G   A   6       7.450   1.319  -6.553  0.00  0.00
ATOM    177 N7   G   A   6       6.955  -0.688  -6.179  0.00  0.00
ATOM    178 C5   G   A   6       6.153  -1.559  -6.929  0.00  0.00
ATOM    179 C6   G   A   6       5.740  -2.921  -6.701  0.00  0.00
ATOM    180 O6   G   A   6       6.027  -3.680  -5.776  0.00  0.00
ATOM    181 N1   G   A   6       4.887  -3.408  -7.671  0.00  0.00
ATOM    182 H1   G   A   6       4.542  -4.350  -7.548  0.00  0.00
ATOM    183 C2   G   A   6       4.473  -2.685  -8.741  0.00  0.00
ATOM    184 N2   G   A   6       3.618  -3.243  -9.551  0.00  0.00
ATOM    185 H21  G   A   6       3.274  -4.186  -9.375  0.00  0.00
ATOM    186 H22  G   A   6       3.327  -2.717 -10.358  0.00  0.00
ATOM    187 N3   G   A   6       4.836  -1.433  -8.997  0.00  0.00
ATOM    188 C4   G   A   6       5.681  -0.916  -8.055  0.00  0.00
ATOM    189 C3'  G   A   6       4.892   3.167  -7.883  0.00  0.00
ATOM    190 H3'  G   A   6       5.106   2.776  -6.889  0.00  0.00
ATOM    191 C2'  G   A   6       4.565   2.019  -8.845  0.00  0.00
ATOM    192 H2'  G   A   6       3.874   1.307  -8.391  0.00  0.00
ATOM    193 O2'  G   A   6       4.088   2.466 -10.115  0.00  0.00
ATOM    194 HO2' G   A   6       3.454   3.190  -9.967  0.00  0.00
ATOM    195 O3'  G   A   6       3.864   4.149  -7.836  0.00  0.00
ATOM    196 P    U   A   7       2.682   4.057  -6.751  0.00  0.00
ATOM    197 OP1  U   A   7       1.785   5.218  -6.967  0.00  0.00
ATOM    198 OP2  U   A   7       3.296   3.870  -5.414  0.00  0.00
ATOM    199 O5'  U   A   7       1.877   2.711  -7.114  0.00  0.00
ATOM    200 C5'  U   A   7       1.072   2.632  -8.281  0.00  0.00
ATOM    201 H5'  U   A   7       1.650   2.939  -9.152  0.00  0.00
ATOM    202 H5'' U   A   7       0.226   3.315  -8.182  0.00  0.00
ATOM    203 C4'  U   A   7       0.528   1.220  -8.535  0.00  0.00
ATOM    204 H4'  U   A   7      -0.030   1.235  -9.472  0.00  0.00
ATOM    205 O4'  U   A   7       1.584   0.263  -8.644  0.00  0.00
ATOM    206 C1'  U   A   7       1.132  -0.992  -8.134  0.00  0.00
ATOM    207 H1'  U   A   7       1.228  -1.764  -8.902  0.00  0.00
ATOM    208 N1   U   A   7       1.880  -1.439  -6.920  0.00  0.00
ATOM    209 C6   U   A   7       2.660  -0.585  -6.163  0.00  0.00
ATOM    210 H6   U   A   7       2.801   0.426  -6.486  0.00  0.00
ATOM    211 C5   U   A   7       3.253  -1.018  -5.015  0.00  0.00
ATOM    212 H5   U   A   7       3.855  -0.339  -4.429  0.00  0.00
ATOM    213 C4   U   A   7       3.093  -2.376  -4.544  0.00  0.00
ATOM    214 O4   U   A   7       3.553  -2.848  -3.507  0.00  0.00
ATOM    215 N3   U   A   7       2.354  -3.171  -5.379  0.00  0.00
ATOM    216 H3   U   A   7       2.204  -4.124  -5.082  0.00  0.00
ATOM    217 C2   U   A   7       1.726  -2.776  -6.536  0.00  0.00
ATOM    218 O2   U   A   7       1.061  -3.597  -7.166  0.00  0.00
ATOM    219 C3'  U   A   7      -0.395   0.679  -7.440  0.00  0.00
ATOM    220 H3'  U   A   7       0.062   0.841  -6.463  0.00  0.00
ATOM    221 C2'  U   A   7      -0.355  -0.808  -7.810  0.00  0.00
ATOM    222 H2'  U   A   7      -0.673  -1.433  -6.973  0.00  0.00
ATOM    223 O2'  U   A   7      -1.104  -1.112  -8.987  0.00  0.00
ATOM    224 HO2' U   A   7      -1.938  -0.610  -8.956  0.00  0.00
ATOM    225 O3'  U   A   7      -1.712   1.212  -7.484  0.00  0.00
ATOM    226 P    A   A   8      -2.661   1.181  -6.189  0.00  0.00
ATOM    227 OP1  A   A   8      -3.935   1.848  -6.554  0.00  0.00
ATOM    228 OP2  A   A   8      -1.887   1.705  -5.038  0.00  0.00
ATOM    229 O5'  A   A   8      -2.955  -0.378  -5.914  0.00  0.00
ATOM    230 C5'  A   A   8      -3.807  -1.130  -6.766  0.00  0.00
ATOM    231 H5'  A   A   8      -3.441  -1.093  -7.790  0.00  0.00
ATOM    232 H5'' A   A   8      -4.808  -0.695  -6.750  0.00  0.00
ATOM    233 C4'  A   A   8      -3.918  -2.599  -6.338  0.00  0.00
ATOM    234 H4'  A   A   8      -4.555  -3.120  -7.055  0.00  0.00
ATOM    235 O4'  A   A   8      -2.645  -3.250  -6.307  0.00  0.00
ATOM    236 C1'  A   A   8      -2.616  -4.162  -5.209  0.00  0.00
ATOM    237 H1'  A   A   8      -2.335  -5.166  -5.541  0.00  0.00
ATOM    238 N9   A   A   8      -1.644  -3.708  -4.183  0.00  0.00
ATOM    239 C8   A   A   8      -0.973  -2.511  -4.094  0.00  0.00
ATOM    240 H8   A   A   8      -1.138  -1.704  -4.789  0.00  0.00
ATOM    241 N7   A   A   8      -0.117  -2.440  -3.108  0.00  0.00
ATOM    242 C5   A   A   8      -0.273  -3.678  -2.466  0.00  0.00
ATOM    243 C6   A   A   8       0.282  -4.289  -1.312  0.00  0.00
ATOM    244 N6   A   A   8       1.201  -3.746  -0.538  0.00  0.00
ATOM    245 H61  A   A   8       1.547  -4.270   0.248  0.00  0.00
ATOM    246 H62  A   A   8       1.584  -2.849  -0.789  0.00  0.00
ATOM    247 N1   A   A   8      -0.137  -5.486  -0.892  0.00  0.00
ATOM    248 C2   A   A   8      -1.063  -6.103  -1.615  0.00  0.00
ATOM    249 H2   A   A   8      -1.471  -7.053  -1.221  0.00  0.00
ATOM    250 N3   A   A   8      -1.649  -5.677  -2.726  0.00  0.00
ATOM    251 C4   A   A   8      -1.212  -4.444  -3.103  0.00  0.00
ATOM    252 C3'  A   A   8      -4.526  -2.786  -4.947  0.00  0.00
ATOM    253 H3'  A   A   8      -4.074  -2.075  -4.251  0.00  0.00
ATOM    254 C2'  A   A   8      -4.038  -4.206  -4.644  0.00  0.00
ATOM    255 H2'  A   A   8      -4.037  -4.402  -3.573  0.00  0.00
ATOM    256 O2'  A   A   8      -4.771  -5.209  -5.350  0.00  0.00
ATOM    257 HO2' A   A   8      -5.716  -4.974  -5.319  0.00  0.00
ATOM    258 O3'  A   A   8      -5.946  -2.693  -4.946  0.00  0.00
ATOM    259 P    U   A   9      -6.740  -2.191  -3.646  0.00  0.00
ATOM    260 OP1  U   A   9      -8.191  -2.292  -3.938  0.00  0.00
ATOM    261 OP2  U   A   9      -6.182  -0.878  -3.244  0.00  0.00
ATOM    262 O5'  U   A   9      -6.365  -3.257  -2.505  0.00  0.00
ATOM    263 C5'  U   A   9      -6.890  -4.576  -2.517  0.00  0.00
ATOM    264 H5'  U   A   9      -6.696  -5.044  -3.481  0.00  0.00
ATOM    265 H5'' U   A   9      -7.970  -4.541  -2.365  0.00  0.00
ATOM    266 C4'  U   A   9      -6.265  -5.447  -1.418  0.00  0.00
ATOM    267 H4'  U   A   9      -6.650  -6.462  -1.527  0.00  0.00
ATOM    268 O4'  U   A   9      -4.842  -5.495  -1.504  0.00  0.00
ATOM    269 C1'  U   A   9      -4.284  -5.492  -0.190  0.00  0.00
ATOM    270 H1'  U   A   9      -3.637  -6.363  -0.066  0.00  0.00
ATOM    271 N1   U   A   9      -3.462  -4.270   0.081  0.00  0.00
ATOM    272 C6   U   A   9      -3.446  -3.184  -0.772  0.00  0.00
ATOM    273 H6   U   A   9      -4.093  -3.168  -1.639  0.00  0.00
ATOM    274 C5   U   A   9      -2.603  -2.140  -0.559  0.00  0.00
ATOM    275 H5   U   A   9      -2.592  -1.305  -1.244  0.00  0.00
ATOM    276 C4   U   A   9      -1.685  -2.119   0.555  0.00  0.00
ATOM    277 O4   U   A   9      -0.877  -1.226   0.787  0.00  0.00
ATOM    278 N3   U   A   9      -1.759  -3.222   1.371  0.00  0.00
ATOM    279 H3   U   A   9      -1.093  -3.270   2.130  0.00  0.00
ATOM    280 C2   U   A   9      -2.603  -4.300   1.191  0.00  0.00
ATOM    281 O2   U   A   9      -2.575  -5.234   1.992  0.00  0.00
ATOM    282 C3'  U   A   9      -6.601  -4.969  -0.006  0.00  0.00
ATOM    283 H3'  U   A   9      -6.505  -3.882   0.048  0.00  0.00
ATOM    284 C2'  U   A   9      -5.467  -5.641   0.776  0.00  0.00
ATOM    285 H2'  U   A   9      -5.285  -5.138   1.726  0.00  0.00
ATOM    286 O2'  U   A   9      -5.695  -7.037   0.974  0.00  0.00
ATOM    287 HO2' U   A   9      -6.646  -7.168   1.140  0.00  0.00
ATOM    288 O3'  U   A   9      -7.888  -5.411   0.408  0.00  0.00
ATOM    289 P    G   A  10      -8.771  -4.561   1.441  0.00  0.00
ATOM    290 OP1  G   A  10     -10.040  -5.299   1.659  0.00  0.00
ATOM    291 OP2  G   A  10      -8.834  -3.162   0.958  0.00  0.00
ATOM    292 O5'  G   A  10      -7.925  -4.578   2.805  0.00  0.00
ATOM    293 C5'  G   A  10      -7.773  -5.764   3.570  0.00  0.00
ATOM    294 H5'  G   A  10      -7.327  -6.548   2.961  0.00  0.00
ATOM    295 H5'' G   A  10      -8.751  -6.112   3.906  0.00  0.00
ATOM    296 C4'  G   A  10      -6.886  -5.536   4.799  0.00  0.00
ATOM    297 H4'  G   A  10      -6.705  -6.496   5.287  0.00  0.00
ATOM    298 O4'  G   A  10      -5.629  -4.952   4.456  0.00  0.00
ATOM    299 C1'  G   A  10      -5.274  -4.003   5.460  0.00  0.00
ATOM    300 H1'  G   A  10      -4.272  -4.210   5.839  0.00  0.00
ATOM    301 N9   G   A  10      -5.275  -2.623   4.905  0.00  0.00
ATOM    302 C8   G   A  10      -5.683  -2.178   3.670  0.00  0.00
ATOM    303 H8   G   A  10      -6.159  -2.824   2.946  0.00  0.00
ATOM    304 N7   G   A  10      -5.428  -0.917   3.437  0.00  0.00
ATOM    305 C5   G   A  10      -4.822  -0.481   4.622  0.00  0.00
ATOM    306 C6   G   A  10      -4.292   0.803   5.013  0.00  0.00
ATOM    307 O6   G   A  10      -4.213   1.846   4.363  0.00  0.00
ATOM    308 N1   G   A  10      -3.813   0.830   6.308  0.00  0.00
ATOM    309 H1   G   A  10      -3.461   1.712   6.650  0.00  0.00
ATOM    310 C2   G   A  10      -3.821  -0.244   7.135  0.00  0.00
ATOM    311 N2   G   A  10      -3.387  -0.074   8.353  0.00  0.00
ATOM    312 H21  G   A  10      -3.077   0.844   8.668  0.00  0.00
ATOM    313 H22  G   A  10      -3.384  -0.875   8.961  0.00  0.00
ATOM    314 N3   G   A  10      -4.267  -1.455   6.808  0.00  0.00
ATOM    315 C4   G   A  10      -4.759  -1.514   5.534  0.00  0.00
ATOM    316 C3'  G   A  10      -7.534  -4.603   5.821  0.00  0.00
ATOM    317 H3'  G   A  10      -7.965  -3.747   5.298  0.00  0.00
ATOM    318 C2'  G   A  10      -6.291  -4.150   6.601  0.00  0.00
ATOM    319 H2'  G   A  10      -6.473  -3.201   7.107  0.00  0.00
ATOM    320 O2'  G   A  10      -5.797  -5.130   7.519  0.00  0.00
ATOM    321 HO2' G   A  10      -5.116  -4.725   8.089  0.00  0.00
ATOM    322 O3'  G   A  10      -8.514  -5.270   6.607  0.00  0.00
ATOM    323 P    C   A  11      -9.714  -4.462   7.294  0.00  0.00
ATOM    324 OP1  C   A  11     -10.539  -5.440   8.047  0.00  0.00
ATOM    325 OP2  C   A  11     -10.368  -3.635   6.252  0.00  0.00
ATOM    326 O5'  C   A  11      -9.005  -3.468   8.339  0.00  0.00
ATOM    327 C5'  C   A  11      -8.465  -3.951   9.560  0.00  0.00
ATOM    328 H5'  C   A  11      -7.703  -4.704   9.355  0.00  0.00
ATOM    329 H5'' C   A  11      -9.256  -4.418  10.148  0.00  0.00
ATOM    330 C4'  C   A  11      -7.841  -2.829  10.399  0.00  0.00
ATOM    331 H4'  C   A  11      -7.488  -3.264  11.335  0.00  0.00
ATOM    332 O4'  C   A  11      -6.734  -2.208   9.742  0.00  0.00
ATOM    333 C1'  C   A  11      -6.688  -0.831  10.122  0.00  0.00
ATOM    334 H1'  C   A  11      -5.730  -0.608  10.601  0.00  0.00
ATOM    335 N1   C   A  11      -6.854   0.081   8.948  0.00  0.00
ATOM    336 C6   C   A  11      -7.377  -0.347   7.750  0.00  0.00
ATOM    337 H6   C   A  11      -7.693  -1.376   7.633  0.00  0.00
ATOM    338 C5   C   A  11      -7.480   0.510   6.704  0.00  0.00
ATOM    339 H5   C   A  11      -7.886   0.166   5.765  0.00  0.00
ATOM    340 C4   C   A  11      -7.032   1.843   6.901  0.00  0.00
ATOM    341 N4   C   A  11      -7.073   2.704   5.926  0.00  0.00
ATOM    342 H41  C   A  11      -6.698   3.632   6.094  0.00  0.00
ATOM    343 H42  C   A  11      -7.426   2.429   5.029  0.00  0.00
ATOM    344 N3   C   A  11      -6.512   2.272   8.033  0.00  0.00
ATOM    345 C2   C   A  11      -6.428   1.412   9.075  0.00  0.00
ATOM    346 O2   C   A  11      -5.970   1.851  10.129  0.00  0.00
ATOM    347 C3'  C   A  11      -8.815  -1.696  10.742  0.00  0.00
ATOM    348 H3'  C   A  11      -9.333  -1.379   9.837  0.00  0.00
ATOM    349 C2'  C   A  11      -7.798  -0.629  11.160  0.00  0.00
ATOM    350 H2'  C   A  11      -8.229   0.373  11.108  0.00  0.00
ATOM    351 O2'  C   A  11      -7.233  -0.878  12.447  0.00  0.00
ATOM    352 HO2' C   A  11      -7.954  -1.113  13.055  0.00  0.00
ATOM    353 O3'  C   A  11      -9.751  -2.021  11.763  0.00  0.00
ATOM    354 P    G   A  12     -11.120  -1.192  11.923  0.00  0.00
ATOM    355 OP1  G   A  12     -11.924  -1.852  12.981  0.00  0.00
ATOM    356 OP2  G   A  12     -11.723  -1.011  10.581  0.00  0.00
ATOM    357 O5'  G   A  12     -10.661   0.253  12.458  0.00  0.00
ATOM    358 C5'  G   A  12     -10.192   0.424  13.787  0.00  0.00
ATOM    359 H5'  G   A  12      -9.401  -0.295  13.997  0.00  0.00
ATOM    360 H5'' G   A  12     -11.011   0.233  14.481  0.00  0.00
ATOM    361 C4'  G   A  12      -9.651   1.835  14.052  0.00  0.00
ATOM    362 H4'  G   A  12      -9.274   1.867  15.075  0.00  0.00
ATOM    363 O4'  G   A  12      -8.586   2.177  13.164  0.00  0.00
ATOM    364 C1'  G   A  12      -8.651   3.576  12.880  0.00  0.00
ATOM    365 H1'  G   A  12      -7.704   4.066  13.120  0.00  0.00
ATOM    366 N9   G   A  12      -8.946   3.811  11.445  0.00  0.00
ATOM    367 C8   G   A  12      -9.435   2.934  10.508  0.00  0.00
ATOM    368 H8   G   A  12      -9.733   1.920  10.755  0.00  0.00
ATOM    369 N7   G   A  12      -9.501   3.421   9.296  0.00  0.00
ATOM    370 C5   G   A  12      -9.052   4.740   9.447  0.00  0.00
ATOM    371 C6   G   A  12      -8.889   5.811   8.497  0.00  0.00
ATOM    372 O6   G   A  12      -9.064   5.806   7.279  0.00  0.00
ATOM    373 N1   G   A  12      -8.471   6.997   9.067  0.00  0.00
ATOM    374 H1   G   A  12      -8.364   7.794   8.458  0.00  0.00
ATOM    375 C2   G   A  12      -8.222   7.150  10.389  0.00  0.00
ATOM    376 N2   G   A  12      -7.899   8.347  10.797  0.00  0.00
ATOM    377 H21  G   A  12      -7.880   9.132  10.150  0.00  0.00
ATOM    378 H22  G   A  12      -7.712   8.472  11.777  0.00  0.00
ATOM    379 N3   G   A  12      -8.320   6.181  11.299  0.00  0.00
ATOM    380 C4   G   A  12      -8.743   4.994  10.768  0.00  0.00
ATOM    381 C3'  G   A  12     -10.691   2.947  13.897  0.00  0.00
ATOM    382 H3'  G   A  12     -11.246   2.799  12.968  0.00  0.00
ATOM    383 C2'  G   A  12      -9.752   4.154  13.771  0.00  0.00
ATOM    384 H2'  G   A  12     -10.249   5.003  13.302  0.00  0.00
ATOM    385 O2'  G   A  12      -9.156   4.526  15.013  0.00  0.00
ATOM    386 HO2' G   A  12      -9.842   4.478  15.704  0.00  0.00
ATOM    387 O3'  G   A  12     -11.564   3.043  15.017  0.00  0.00
ATOM    388 P    A   A  13     -12.988   3.772  14.895  0.00  0.00
ATOM    389 OP1  A   A  13     -13.664   3.652  16.212  0.00  0.00
ATOM    390 OP2  A   A  13     -13.676   3.250  13.691  0.00  0.00
ATOM    391 O5'  A   A  13     -12.635   5.318  14.631  0.00  0.00
ATOM    392 C5'  A   A  13     -12.178   6.165  15.675  0.00  0.00
ATOM    393 H5'  A   A  13     -11.278   5.751  16.128  0.00  0.00
ATOM    394 H5'' A   A  13     -12.944   6.236  16.449  0.00  0.00
ATOM    395 C4'  A   A  13     -11.868   7.582  15.171  0.00  0.00
ATOM    396 H4'  A   A  13     -11.499   8.175  16.009  0.00  0.00
ATOM    397 O4'  A   A  13     -10.883   7.593  14.139  0.00  0.00
ATOM    398 C1'  A   A  13     -11.215   8.606  13.190  0.00  0.00
ATOM    399 H1'  A   A  13     -10.387   9.307  13.065  0.00  0.00
ATOM    400 N9   A   A  13     -11.512   7.991  11.873  0.00  0.00
ATOM    401 C8   A   A  13     -11.835   6.687  11.578  0.00  0.00
ATOM    402 H8   A   A  13     -11.967   5.943  12.322  0.00  0.00
ATOM    403 N7   A   A  13     -11.920   6.427  10.298  0.00  0.00
ATOM    404 C5   A   A  13     -11.666   7.672   9.705  0.00  0.00
ATOM    405 C6   A   A  13     -11.592   8.148   8.371  0.00  0.00
ATOM    406 N6   A   A  13     -11.776   7.405   7.298  0.00  0.00
ATOM    407 H61  A   A  13     -11.653   7.806   6.377  0.00  0.00
ATOM    408 H62  A   A  13     -12.001   6.431   7.414  0.00  0.00
ATOM    409 N1   A   A  13     -11.337   9.429   8.109  0.00  0.00
ATOM    410 C2   A   A  13     -11.140  10.245   9.137  0.00  0.00
ATOM    411 H2   A   A  13     -10.933  11.278   8.890  0.00  0.00
ATOM    412 N3   A   A  13     -11.169   9.949  10.433  0.00  0.00
ATOM    413 C4   A   A  13     -11.438   8.632  10.656  0.00  0.00
ATOM    414 C3'  A   A  13     -13.100   8.287  14.602  0.00  0.00
ATOM    415 H3'  A   A  13     -13.651   7.596  13.959  0.00  0.00
ATOM    416 C2'  A   A  13     -12.423   9.365  13.748  0.00  0.00
ATOM    417 H2'  A   A  13     -13.084   9.710  12.951  0.00  0.00
ATOM    418 O2'  A   A  13     -11.940  10.458  14.528  0.00  0.00
ATOM    419 HO2' A   A  13     -12.613  10.670  15.200  0.00  0.00
ATOM    420 O3'  A   A  13     -13.934   8.835  15.616  0.00  0.00
ATOM    421 P    U   A  14     -15.514   8.975  15.393  0.00  0.00
ATOM    422 OP1  U   A  14     -16.080   9.646  16.590  0.00  0.00
ATOM    423 OP2  U   A  14     -16.046   7.649  14.998  0.00  0.00
ATOM    424 O5'  U   A  14     -15.644   9.959  14.130  0.00  0.00
ATOM    425 C5'  U   A  14     -15.452  11.361  14.255  0.00  0.00
ATOM    426 H5'  U   A  14     -14.485  11.564  14.714  0.00  0.00
ATOM    427 H5'' U   A  14     -16.232  11.779  14.894  0.00  0.00
ATOM    428 C4'  U   A  14     -15.506  12.063  12.891  0.00  0.00
ATOM    429 H4'  U   A  14     -15.350  13.132  13.040  0.00  0.00
ATOM    430 O4'  U   A  14     -14.501  11.572  12.005  0.00  0.00
ATOM    431 C1'  U   A  14     -14.991  11.614  10.666  0.00  0.00
ATOM    432 H1'  U   A  14     -14.387  12.313  10.084  0.00  0.00
ATOM    433 N1   U   A  14     -14.934  10.277  10.004  0.00  0.00
ATOM    434 C6   U   A  14     -15.028   9.101  10.725  0.00  0.00
ATOM    435 H6   U   A  14     -15.110   9.132  11.803  0.00  0.00
ATOM    436 C5   U   A  14     -14.996   7.897  10.096  0.00  0.00
ATOM    437 H5   U   A  14     -15.067   6.985  10.668  0.00  0.00
ATOM    438 C4   U   A  14     -14.854   7.794   8.661  0.00  0.00
ATOM    439 O4   U   A  14     -14.772   6.749   8.026  0.00  0.00
ATOM    440 N3   U   A  14     -14.787   9.002   8.011  0.00  0.00
ATOM    441 H3   U   A  14     -14.661   8.969   7.007  0.00  0.00
ATOM    442 C2   U   A  14     -14.801  10.244   8.608  0.00  0.00
ATOM    443 O2   U   A  14     -14.689  11.250   7.903  0.00  0.00
ATOM    444 C3'  U   A  14     -16.845  11.873  12.176  0.00  0.00
ATOM    445 H3'  U   A  14     -17.177  10.840  12.271  0.00  0.00
ATOM    446 C2'  U   A  14     -16.426  12.155  10.727  0.00  0.00
ATOM    447 H2'  U   A  14     -17.082  11.629  10.032  0.00  0.00
ATOM    448 O2'  U   A  14     -16.378  13.554  10.448  0.00  0.00
ATOM    449 HO2' U   A  14     -17.121  13.977  10.915  0.00  0.00
ATOM    450 O3'  U   A  14     -17.855  12.766  12.628  0.00  0.00
ATOM    451 P    G   A  15     -19.394  12.321  12.603  0.00  0.00
ATOM    452 OP1  G   A  15     -20.215  13.507  12.953  0.00  0.00
ATOM    453 OP2  G   A  15     -19.532  11.090  13.416  0.00  0.00
ATOM    454 O5'  G   A  15     -19.651  11.938  11.062  0.00  0.00
ATOM    455 C5'  G   A  15     -19.911  12.933  10.083  0.00  0.00
ATOM    456 H5'  G   A  15     -19.118  13.683  10.092  0.00  0.00
ATOM    457 H5'' G   A  15     -20.854  13.429  10.313  0.00  0.00
ATOM    458 C4'  G   A  15     -20.005  12.337   8.673  0.00  0.00
ATOM    459 H4'  G   A  15     -20.274  13.129   7.970  0.00  0.00
ATOM    460 O4'  G   A  15     -18.782  11.742   8.257  0.00  0.00
ATOM    461 C1'  G   A  15     -19.086  10.732   7.302  0.00  0.00
ATOM    462 H1'  G   A  15     -18.709  11.018   6.317  0.00  0.00
ATOM    463 N9   G   A  15     -18.483   9.434   7.674  0.00  0.00
ATOM    464 C8   G   A  15     -18.532   8.759   8.869  0.00  0.00
ATOM    465 H8   G   A  15     -18.892   9.222   9.780  0.00  0.00
ATOM    466 N7   G   A  15     -18.171   7.503   8.787  0.00  0.00
ATOM    467 C5   G   A  15     -17.853   7.331   7.428  0.00  0.00
ATOM    468 C6   G   A  15     -17.432   6.179   6.658  0.00  0.00
ATOM    469 O6   G   A  15     -17.263   5.011   7.018  0.00  0.00
ATOM    470 N1   G   A  15     -17.191   6.471   5.327  0.00  0.00
ATOM    471 H1   G   A  15     -16.878   5.734   4.719  0.00  0.00
ATOM    472 C2   G   A  15     -17.348   7.704   4.790  0.00  0.00
ATOM    473 N2   G   A  15     -17.132   7.814   3.513  0.00  0.00
ATOM    474 H21  G   A  15     -16.806   6.989   3.012  0.00  0.00
ATOM    475 H22  G   A  15     -17.234   8.718   3.074  0.00  0.00
ATOM    476 N3   G   A  15     -17.760   8.782   5.444  0.00  0.00
ATOM    477 C4   G   A  15     -17.996   8.531   6.764  0.00  0.00
ATOM    478 C3'  G   A  15     -21.041  11.222   8.556  0.00  0.00
ATOM    479 H3'  G   A  15     -20.868  10.492   9.346  0.00  0.00
ATOM    480 C2'  G   A  15     -20.614  10.585   7.228  0.00  0.00
ATOM    481 H2'  G   A  15     -20.919   9.537   7.196  0.00  0.00
ATOM    482 O2'  G   A  15     -21.072  11.274   6.069  0.00  0.00
ATOM    483 HO2' G   A  15     -20.967  10.654   5.315  0.00  0.00
ATOM    484 O3'  G   A  15     -22.381  11.687   8.590  0.00  0.00
ATOM    485 P    A   A  16     -23.541  10.740   9.148  0.00  0.00
ATOM    486 OP1  A   A  16     -24.835  11.429   8.924  0.00  0.00
ATOM    487 OP2  A   A  16     -23.181  10.318  10.524  0.00  0.00
ATOM    488 O5'  A   A  16     -23.485   9.458   8.184  0.00  0.00
ATOM    489 C5'  A   A  16     -24.083   8.235   8.577  0.00  0.00
ATOM    490 H5'  A   A  16     -24.997   8.435   9.139  0.00  0.00
ATOM    491 H5'' A   A  16     -23.398   7.681   9.221  0.00  0.00
ATOM    492 C4'  A   A  16     -24.457   7.375   7.363  0.00  0.00
ATOM    493 H4'  A   A  16     -24.929   6.466   7.739  0.00  0.00
ATOM    494 O4'  A   A  16     -25.416   8.075   6.571  0.00  0.00
ATOM    495 C1'  A   A  16     -25.012   8.088   5.212  0.00  0.00
ATOM    496 H1'  A   A  16     -25.657   7.421   4.633  0.00  0.00
ATOM    497 N9   A   A  16     -25.057   9.450   4.624  0.00  0.00
ATOM    498 C8   A   A  16     -24.629  10.639   5.169  0.00  0.00
ATOM    499 H8   A   A  16     -24.271  10.722   6.188  0.00  0.00
ATOM    500 N7   A   A  16     -24.666  11.658   4.346  0.00  0.00
ATOM    501 C5   A   A  16     -25.120  11.081   3.150  0.00  0.00
ATOM    502 C6   A   A  16     -25.358  11.557   1.833  0.00  0.00
ATOM    503 N6   A   A  16     -25.207  12.806   1.433  0.00  0.00
ATOM    504 H61  A   A  16     -25.384  13.024   0.465  0.00  0.00
ATOM    505 H62  A   A  16     -24.870  13.496   2.086  0.00  0.00
ATOM    506 N1   A   A  16     -25.753  10.735   0.859  0.00  0.00
ATOM    507 C2   A   A  16     -25.928   9.455   1.166  0.00  0.00
ATOM    508 H2   A   A  16     -26.221   8.807   0.360  0.00  0.00
ATOM    509 N3   A   A  16     -25.768   8.866   2.348  0.00  0.00
ATOM    510 C4   A   A  16     -25.353   9.740   3.310  0.00  0.00
ATOM    511 C3'  A   A  16     -23.266   6.947   6.488  0.00  0.00
ATOM    512 H3'  A   A  16     -22.378   7.440   6.886  0.00  0.00
ATOM    513 C2'  A   A  16     -23.574   7.590   5.130  0.00  0.00
ATOM    514 H2'  A   A  16     -22.877   8.401   4.920  0.00  0.00
ATOM    515 O2'  A   A  16     -23.615   6.655   4.067  0.00  0.00
ATOM    516 HO2' A   A  16     -22.755   6.201   3.992  0.00  0.00
ATOM    517 O3'  A   A  16     -23.054   5.535   6.458  0.00  0.00
ATOM    518 P    A   A  17     -21.562   4.932   6.325  0.00  0.00
ATOM    519 OP1  A   A  17     -21.670   3.461   6.502  0.00  0.00
ATOM    520 OP2  A   A  17     -20.686   5.690   7.246  0.00  0.00
ATOM    521 O5'  A   A  17     -21.079   5.249   4.811  0.00  0.00
ATOM    522 C5'  A   A  17     -20.986   4.223   3.826  0.00  0.00
ATOM    523 H5'  A   A  17     -21.868   3.584   3.888  0.00  0.00
ATOM    524 H5'' A   A  17     -20.099   3.616   4.019  0.00  0.00
ATOM    525 C4'  A   A  17     -20.901   4.758   2.390  0.00  0.00
ATOM    526 H4'  A   A  17     -21.121   3.936   1.706  0.00  0.00
ATOM    527 O4'  A   A  17     -21.878   5.770   2.199  0.00  0.00
ATOM    528 C1'  A   A  17     -21.365   6.846   1.428  0.00  0.00
ATOM    529 H1'  A   A  17     -22.046   7.110   0.615  0.00  0.00
ATOM    530 N9   A   A  17     -21.175   8.078   2.237  0.00  0.00
ATOM    531 C8   A   A  17     -20.670   8.256   3.507  0.00  0.00
ATOM    532 H8   A   A  17     -20.315   7.446   4.136  0.00  0.00
ATOM    533 N7   A   A  17     -20.662   9.502   3.910  0.00  0.00
ATOM    534 C5   A   A  17     -21.136  10.206   2.796  0.00  0.00
ATOM    535 C6   A   A  17     -21.395  11.570   2.497  0.00  0.00
ATOM    536 N6   A   A  17     -21.253  12.584   3.333  0.00  0.00
ATOM    537 H61  A   A  17     -21.480  13.504   2.999  0.00  0.00
ATOM    538 H62  A   A  17     -21.013  12.407   4.299  0.00  0.00
ATOM    539 N1   A   A  17     -21.841  11.940   1.299  0.00  0.00
ATOM    540 C2   A   A  17     -22.035  10.996   0.389  0.00  0.00
ATOM    541 H2   A   A  17     -22.425  11.324  -0.566  0.00  0.00
ATOM    542 N3   A   A  17     -21.842   9.686   0.516  0.00  0.00
ATOM    543 C4   A   A  17     -21.382   9.350   1.755  0.00  0.00
ATOM    544 C3'  A   A  17     -19.563   5.360   1.959  0.00  0.00
ATOM    545 H3'  A   A  17     -19.139   5.932   2.786  0.00  0.00
ATOM    546 C2'  A   A  17     -20.063   6.301   0.847  0.00  0.00
ATOM    547 H2'  A   A  17     -19.355   7.100   0.657  0.00  0.00
ATOM    548 O2'  A   A  17     -20.406   5.613  -0.355  0.00  0.00
ATOM    549 HO2' A   A  17     -19.585   5.302  -0.771  0.00  0.00
ATOM    550 O3'  A   A  17     -18.655   4.366   1.491  0.00  0.00
ATOM    551 P    A   A  18     -17.080   4.644   1.372  0.00  0.00
ATOM    552 OP1  A   A  18     -16.435   3.388   0.922  0.00  0.00
ATOM    553 OP2  A   A  18     -16.636   5.258   2.643  0.00  0.00
ATOM    554 O5'  A   A  18     -16.941   5.748   0.207  0.00  0.00
ATOM    555 C5'  A   A  18     -16.959   5.377  -1.168  0.00  0.00
ATOM    556 H5'  A   A  18     -17.747   4.644  -1.337  0.00  0.00
ATOM    557 H5'' A   A  18     -16.007   4.914  -1.434  0.00  0.00
ATOM    558 C4'  A   A  18     -17.212   6.574  -2.098  0.00  0.00
ATOM    559 H4'  A   A  18     -17.376   6.205  -3.112  0.00  0.00
ATOM    560 O4'  A   A  18     -18.377   7.281  -1.676  0.00  0.00
ATOM    561 C1'  A   A  18     -18.197   8.675  -1.874  0.00  0.00
ATOM    562 H1'  A   A  18     -19.008   9.073  -2.490  0.00  0.00
ATOM    563 N9   A   A  18     -18.182   9.427  -0.594  0.00  0.00
ATOM    564 C8   A   A  18     -17.716   9.065   0.649  0.00  0.00
ATOM    565 H8   A   A  18     -17.419   8.054   0.895  0.00  0.00
ATOM    566 N7   A   A  18     -17.672  10.043   1.519  0.00  0.00
ATOM    567 C5   A   A  18     -18.163  11.136   0.789  0.00  0.00
ATOM    568 C6   A   A  18     -18.363  12.517   1.048  0.00  0.00
ATOM    569 N6   A   A  18     -18.019  13.142   2.156  0.00  0.00
ATOM    570 H61  A   A  18     -18.204  14.130   2.221  0.00  0.00
ATOM    571 H62  A   A  18     -17.556  12.633   2.891  0.00  0.00
ATOM    572 N1   A   A  18     -18.923  13.318   0.140  0.00  0.00
ATOM    573 C2   A   A  18     -19.274  12.781  -1.022  0.00  0.00
ATOM    574 H2   A   A  18     -19.791  13.427  -1.715  0.00  0.00
ATOM    575 N3   A   A  18     -19.105  11.529  -1.432  0.00  0.00
ATOM    576 C4   A   A  18     -18.533  10.750  -0.472  0.00  0.00
ATOM    577 C3'  A   A  18     -16.079   7.602  -2.155  0.00  0.00
ATOM    578 H3'  A   A  18     -15.678   7.751  -1.153  0.00  0.00
ATOM    579 C2'  A   A  18     -16.862   8.847  -2.607  0.00  0.00
ATOM    580 H2'  A   A  18     -16.355   9.752  -2.282  0.00  0.00
ATOM    581 O2'  A   A  18     -17.115   8.887  -4.015  0.00  0.00
ATOM    582 HO2' A   A  18     -17.454   9.768  -4.263  0.00  0.00
ATOM    583 O3'  A   A  18     -15.030   7.271  -3.058  0.00  0.00
ATOM    584 P    G   A  19     -13.501   7.584  -2.688  0.00  0.00
ATOM    585 OP1  G   A  19     -12.710   7.536  -3.942  0.00  0.00
ATOM    586 OP2  G   A  19     -13.124   6.689  -1.571  0.00  0.00
ATOM    587 O5'  G   A  19     -13.495   9.095  -2.124  0.00  0.00
ATOM    588 C5'  G   A  19     -13.643  10.221  -2.974  0.00  0.00
ATOM    589 H5'  G   A  19     -14.499  10.076  -3.634  0.00  0.00
ATOM    590 H5'' G   A  19     -12.752  10.330  -3.594  0.00  0.00
ATOM    591 C4'  G   A  19     -13.855  11.518  -2.172  0.00  0.00
ATOM    592 H4'  G   A  19     -14.013  12.330  -2.885  0.00  0.00
ATOM    593 O4'  G   A  19     -14.994  11.458  -1.308  0.00  0.00
ATOM    594 C1'  G   A  19     -14.682  12.106  -0.075  0.00  0.00
ATOM    595 H1'  G   A  19     -15.455  12.827   0.202  0.00  0.00
ATOM    596 N9   G   A  19     -14.554  11.108   1.018  0.00  0.00
ATOM    597 C8   G   A  19     -14.453   9.741   0.933  0.00  0.00
ATOM    598 H8   G   A  19     -14.459   9.217  -0.008  0.00  0.00
ATOM    599 N7   G   A  19     -14.376   9.128   2.084  0.00  0.00
ATOM    600 C5   G   A  19     -14.429  10.171   3.013  0.00  0.00
ATOM    601 C6   G   A  19     -14.387  10.169   4.452  0.00  0.00
ATOM    602 O6   G   A  19     -14.305   9.219   5.230  0.00  0.00
ATOM    603 N1   G   A  19     -14.421  11.433   5.004  0.00  0.00
ATOM    604 H1   G   A  19     -14.389  11.493   6.007  0.00  0.00
ATOM    605 C2   G   A  19     -14.510  12.572   4.276  0.00  0.00
ATOM    606 N2   G   A  19     -14.498  13.705   4.928  0.00  0.00
ATOM    607 H21  G   A  19     -14.447  13.726   5.935  0.00  0.00
ATOM    608 H22  G   A  19     -14.558  14.553   4.386  0.00  0.00
ATOM    609 N3   G   A  19     -14.580  12.624   2.948  0.00  0.00
ATOM    610 C4   G   A  19     -14.528  11.387   2.366  0.00  0.00
ATOM    611 C3'  G   A  19     -12.665  11.906  -1.288  0.00  0.00
ATOM    612 H3'  G   A  19     -12.296  11.032  -0.747  0.00  0.00
ATOM    613 C2'  G   A  19     -13.363  12.846  -0.299  0.00  0.00
ATOM    614 H2'  G   A  19     -12.793  12.937   0.627  0.00  0.00
ATOM    615 O2'  G   A  19     -13.655  14.128  -0.856  0.00  0.00
ATOM    616 HO2' G   A  19     -12.891  14.406  -1.393  0.00  0.00
ATOM    617 O3'  G   A  19     -11.639  12.567  -2.017  0.00  0.00
ATOM    618 P    U   A  20     -10.107  12.465  -1.563  0.00  0.00
ATOM    619 OP1  U   A  20      -9.315  13.362  -2.440  0.00  0.00
ATOM    620 OP2  U   A  20      -9.744  11.031  -1.493  0.00  0.00
ATOM    621 O5'  U   A  20     -10.094  13.052  -0.068  0.00  0.00
ATOM    622 C5'  U   A  20     -10.219  14.442   0.195  0.00  0.00
ATOM    623 H5'  U   A  20     -11.129  14.830  -0.261  0.00  0.00
ATOM    624 H5'' U   A  20      -9.368  14.973  -0.237  0.00  0.00
ATOM    625 C4'  U   A  20     -10.263  14.727   1.702  0.00  0.00
ATOM    626 H4'  U   A  20     -10.373  15.803   1.853  0.00  0.00
ATOM    627 O4'  U   A  20     -11.346  14.061   2.353  0.00  0.00
ATOM    628 C1'  U   A  20     -10.933  13.671   3.664  0.00  0.00
ATOM    629 H1'  U   A  20     -11.605  14.114   4.403  0.00  0.00
ATOM    630 N1   U   A  20     -10.958  12.190   3.854  0.00  0.00
ATOM    631 C6   U   A  20     -10.934  11.312   2.789  0.00  0.00
ATOM    632 H6   U   A  20     -10.872  11.696   1.781  0.00  0.00
ATOM    633 C5   U   A  20     -11.006   9.970   2.992  0.00  0.00
ATOM    634 H5   U   A  20     -11.005   9.293   2.150  0.00  0.00
ATOM    635 C4   U   A  20     -11.104   9.410   4.322  0.00  0.00
ATOM    636 O4   U   A  20     -11.197   8.218   4.590  0.00  0.00
ATOM    637 N3   U   A  20     -11.092  10.342   5.331  0.00  0.00
ATOM    638 H3   U   A  20     -11.159   9.996   6.277  0.00  0.00
ATOM    639 C2   U   A  20     -11.030  11.707   5.168  0.00  0.00
ATOM    640 O2   U   A  20     -11.051  12.434   6.162  0.00  0.00
ATOM    641 C3'  U   A  20      -8.996  14.277   2.426  0.00  0.00
ATOM    642 H3'  U   A  20      -8.743  13.266   2.103  0.00  0.00
ATOM    643 C2'  U   A  20      -9.519  14.232   3.871  0.00  0.00
ATOM    644 H2'  U   A  20      -8.906  13.565   4.478  0.00  0.00
ATOM    645 O2'  U   A  20      -9.638  15.521   4.479  0.00  0.00
ATOM    646 HO2' U   A  20      -9.662  15.416   5.449  0.00  0.00
ATOM    647 O3'  U   A  20      -7.902  15.161   2.215  0.00  0.00
ATOM    648 P    C   A  21      -6.393  14.671   2.434  0.00  0.00
ATOM    649 OP1  C   A  21      -5.497  15.825   2.168  0.00  0.00
ATOM    650 OP2  C   A  21      -6.194  13.423   1.657  0.00  0.00
ATOM    651 O5'  C   A  21      -6.308  14.297   3.993  0.00  0.00
ATOM    652 C5'  C   A  21      -6.279  15.302   4.993  0.00  0.00
ATOM    653 H5'  C   A  21      -7.115  15.988   4.856  0.00  0.00
ATOM    654 H5'' C   A  21      -5.354  15.874   4.905  0.00  0.00
ATOM    655 C4'  C   A  21      -6.352  14.707   6.407  0.00  0.00
ATOM    656 H4'  C   A  21      -6.314  15.528   7.127  0.00  0.00
ATOM    657 O4'  C   A  21      -7.544  13.951   6.635  0.00  0.00
ATOM    658 C1'  C   A  21      -7.250  12.884   7.541  0.00  0.00
ATOM    659 H1'  C   A  21      -7.870  12.977   8.439  0.00  0.00
ATOM    660 N1   C   A  21      -7.492  11.544   6.919  0.00  0.00
ATOM    661 C6   C   A  21      -7.354  11.337   5.568  0.00  0.00
ATOM    662 H6   C   A  21      -7.079  12.161   4.923  0.00  0.00
ATOM    663 C5   C   A  21      -7.563  10.108   5.039  0.00  0.00
ATOM    664 H5   C   A  21      -7.452   9.953   3.978  0.00  0.00
ATOM    665 C4   C   A  21      -7.911   9.060   5.933  0.00  0.00
ATOM    666 N4   C   A  21      -8.151   7.864   5.481  0.00  0.00
ATOM    667 H41  C   A  21      -8.446   7.147   6.134  0.00  0.00
ATOM    668 H42  C   A  21      -8.086   7.680   4.497  0.00  0.00
ATOM    669 N3   C   A  21      -8.042   9.231   7.232  0.00  0.00
ATOM    670 C2   C   A  21      -7.820  10.464   7.751  0.00  0.00
ATOM    671 O2   C   A  21      -7.910  10.580   8.973  0.00  0.00
ATOM    672 C3'  C   A  21      -5.200  13.750   6.715  0.00  0.00
ATOM    673 H3'  C   A  21      -5.102  13.035   5.897  0.00  0.00
ATOM    674 C2'  C   A  21      -5.781  13.045   7.947  0.00  0.00
ATOM    675 H2'  C   A  21      -5.297  12.082   8.114  0.00  0.00
ATOM    676 O2'  C   A  21      -5.738  13.858   9.119  0.00  0.00
ATOM    677 HO2' C   A  21      -4.860  14.277   9.170  0.00  0.00
ATOM    678 O3'  C   A  21      -3.961  14.400   6.969  0.00  0.00
ATOM    679 P    G   A  22      -2.575  13.628   6.733  0.00  0.00
ATOM    680 OP1  G   A  22      -1.474  14.559   7.085  0.00  0.00
ATOM    681 OP2  G   A  22      -2.596  13.028   5.378  0.00  0.00
ATOM    682 O5'  G   A  22      -2.611  12.433   7.806  0.00  0.00
ATOM    683 C5'  G   A  22      -2.365  12.685   9.182  0.00  0.00
ATOM    684 H5'  G   A  22      -3.019  13.482   9.533  0.00  0.00
ATOM    685 H5'' G   A  22      -1.332  13.015   9.310  0.00  0.00
ATOM    686 C4'  G   A  22      -2.593  11.451  10.059  0.00  0.00
ATOM    687 H4'  G   A  22      -2.408  11.738  11.096  0.00  0.00
ATOM    688 O4'  G   A  22      -3.921  10.934   9.960  0.00  0.00
ATOM    689 C1'  G   A  22      -3.874   9.526  10.193  0.00  0.00
ATOM    690 H1'  G   A  22      -4.503   9.247  11.043  0.00  0.00
ATOM    691 N9   G   A  22      -4.328   8.769   9.003  0.00  0.00
ATOM    692 C8   G   A  22      -4.350   9.149   7.682  0.00  0.00
ATOM    693 H8   G   A  22      -4.023  10.128   7.355  0.00  0.00
ATOM    694 N7   G   A  22      -4.789   8.228   6.866  0.00  0.00
ATOM    695 C5   G   A  22      -5.056   7.137   7.705  0.00  0.00
ATOM    696 C6   G   A  22      -5.535   5.805   7.431  0.00  0.00
ATOM    697 O6   G   A  22      -5.886   5.302   6.363  0.00  0.00
ATOM    698 N1   G   A  22      -5.579   4.995   8.549  0.00  0.00
ATOM    699 H1   G   A  22      -5.870   4.039   8.419  0.00  0.00
ATOM    700 C2   G   A  22      -5.231   5.407   9.791  0.00  0.00
ATOM    701 N2   G   A  22      -5.267   4.523  10.750  0.00  0.00
ATOM    702 H21  G   A  22      -5.527   3.557  10.556  0.00  0.00
ATOM    703 H22  G   A  22      -5.015   4.826  11.675  0.00  0.00
ATOM    704 N3   G   A  22      -4.821   6.634  10.098  0.00  0.00
ATOM    705 C4   G   A  22      -4.749   7.458   9.009  0.00  0.00
ATOM    706 C3'  G   A  22      -1.682  10.269   9.724  0.00  0.00
ATOM    707 H3'  G   A  22      -1.746  10.066   8.653  0.00  0.00
ATOM    708 C2'  G   A  22      -2.418   9.177  10.510  0.00  0.00
ATOM    709 H2'  G   A  22      -2.155   8.183  10.148  0.00  0.00
ATOM    710 O2'  G   A  22      -2.236   9.282  11.923  0.00  0.00
ATOM    711 HO2' G   A  22      -1.294   9.461  12.098  0.00  0.00
ATOM    712 O3'  G   A  22      -0.331  10.434  10.130  0.00  0.00
ATOM    713 P    C   A  23       0.846   9.605   9.415  0.00  0.00
ATOM    714 OP1  C   A  23       2.125   9.993  10.058  0.00  0.00
ATOM    715 OP2  C   A  23       0.706   9.770   7.949  0.00  0.00
ATOM    716 O5'  C   A  23       0.535   8.067   9.771  0.00  0.00
ATOM    717 C5'  C   A  23       0.723   7.569  11.086  0.00  0.00
ATOM    718 H5'  C   A  23       0.196   8.199  11.801  0.00  0.00
ATOM    719 H5'' C   A  23       1.786   7.601  11.334  0.00  0.00
ATOM    720 C4'  C   A  23       0.229   6.127  11.252  0.00  0.00
ATOM    721 H4'  C   A  23       0.370   5.840  12.296  0.00  0.00
ATOM    722 O4'  C   A  23      -1.154   5.983  10.919  0.00  0.00
ATOM    723 C1'  C   A  23      -1.369   4.670  10.395  0.00  0.00
ATOM    724 H1'  C   A  23      -2.103   4.137  11.007  0.00  0.00
ATOM    725 N1   C   A  23      -1.846   4.684   8.979  0.00  0.00
ATOM    726 C6   C   A  23      -1.693   5.777   8.156  0.00  0.00
ATOM    727 H6   C   A  23      -1.285   6.701   8.550  0.00  0.00
ATOM    728 C5   C   A  23      -2.053   5.699   6.850  0.00  0.00
ATOM    729 H5   C   A  23      -1.930   6.557   6.205  0.00  0.00
ATOM    730 C4   C   A  23      -2.584   4.465   6.387  0.00  0.00
ATOM    731 N4   C   A  23      -2.942   4.315   5.144  0.00  0.00
ATOM    732 H41  C   A  23      -3.371   3.438   4.875  0.00  0.00
ATOM    733 H42  C   A  23      -2.869   5.086   4.507  0.00  0.00
ATOM    734 N3   C   A  23      -2.765   3.418   7.164  0.00  0.00
ATOM    735 C2   C   A  23      -2.407   3.507   8.465  0.00  0.00
ATOM    736 O2   C   A  23      -2.586   2.509   9.163  0.00  0.00
ATOM    737 C3'  C   A  23       0.960   5.110  10.376  0.00  0.00
ATOM    738 H3'  C   A  23       0.982   5.475   9.347  0.00  0.00
ATOM    739 C2'  C   A  23      -0.024   3.940  10.498  0.00  0.00
ATOM    740 H2'  C   A  23       0.118   3.218   9.691  0.00  0.00
ATOM    741 O2'  C   A  23       0.018   3.303  11.775  0.00  0.00
ATOM    742 HO2' C   A  23       0.951   3.165  12.015  0.00  0.00
ATOM    743 O3'  C   A  23       2.269   4.793  10.835  0.00  0.00
ATOM    744 P    A   A  24       3.351   4.117   9.859  0.00  0.00
ATOM    745 OP1  A   A  24       4.632   4.028  10.602  0.00  0.00
ATOM    746 OP2  A   A  24       3.329   4.838   8.564  0.00  0.00
ATOM    747 O5'  A   A  24       2.806   2.626   9.600  0.00  0.00
ATOM    748 C5'  A   A  24       2.855   1.644  10.626  0.00  0.00
ATOM    749 H5'  A   A  24       2.403   2.037  11.536  0.00  0.00
ATOM    750 H5'' A   A  24       3.895   1.402  10.850  0.00  0.00
ATOM    751 C4'  A   A  24       2.121   0.351  10.243  0.00  0.00
ATOM    752 H4'  A   A  24       2.056  -0.279  11.131  0.00  0.00
ATOM    753 O4'  A   A  24       0.800   0.598   9.764  0.00  0.00
ATOM    754 C1'  A   A  24       0.476  -0.393   8.790  0.00  0.00
ATOM    755 H1'  A   A  24      -0.422  -0.945   9.080  0.00  0.00
ATOM    756 N9   A   A  24       0.239   0.230   7.466  0.00  0.00
ATOM    757 C8   A   A  24       0.602   1.476   7.008  0.00  0.00
ATOM    758 H8   A   A  24       1.118   2.197   7.631  0.00  0.00
ATOM    759 N7   A   A  24       0.277   1.707   5.761  0.00  0.00
ATOM    760 C5   A   A  24      -0.352   0.513   5.369  0.00  0.00
ATOM    761 C6   A   A  24      -0.930   0.021   4.168  0.00  0.00
ATOM    762 N6   A   A  24      -0.973   0.669   3.022  0.00  0.00
ATOM    763 H61  A   A  24      -1.255   0.139   2.204  0.00  0.00
ATOM    764 H62  A   A  24      -0.572   1.589   2.952  0.00  0.00
ATOM    765 N1   A   A  24      -1.467  -1.197   4.107  0.00  0.00
ATOM    766 C2   A   A  24      -1.414  -1.954   5.192  0.00  0.00
ATOM    767 H2   A   A  24      -1.852  -2.940   5.106  0.00  0.00
ATOM    768 N3   A   A  24      -0.883  -1.652   6.371  0.00  0.00
ATOM    769 C4   A   A  24      -0.373  -0.388   6.399  0.00  0.00
ATOM    770 C3'  A   A  24       2.825  -0.459   9.153  0.00  0.00
ATOM    771 H3'  A   A  24       3.104   0.203   8.330  0.00  0.00
ATOM    772 C2'  A   A  24       1.659  -1.363   8.718  0.00  0.00
ATOM    773 H2'  A   A  24       1.811  -1.736   7.702  0.00  0.00
ATOM    774 O2'  A   A  24       1.411  -2.440   9.618  0.00  0.00
ATOM    775 HO2' A   A  24       2.154  -3.067   9.527  0.00  0.00
ATOM    776 O3'  A   A  24       3.970  -1.145   9.652  0.00  0.00
ATOM    777 P    C   A  25       4.839  -2.118   8.721  0.00  0.00
ATOM    778 OP1  C   A  25       6.107  -2.411   9.434  0.00  0.00
ATOM    779 OP2  C   A  25       4.885  -1.555   7.351  0.00  0.00
ATOM    780 O5'  C   A  25       3.946  -3.451   8.703  0.00  0.00
ATOM    781 C5'  C   A  25       4.336  -4.612   7.989  0.00  0.00
ATOM    782 H5'  C   A  25       5.154  -5.112   8.512  0.00  0.00
ATOM    783 H5'' C   A  25       4.681  -4.344   6.990  0.00  0.00
ATOM    784 C4'  C   A  25       3.133  -5.566   7.884  0.00  0.00
ATOM    785 H4'  C   A  25       2.920  -5.946   8.883  0.00  0.00
ATOM    786 O4'  C   A  25       1.984  -4.889   7.374  0.00  0.00
ATOM    787 C1'  C   A  25       1.733  -5.296   6.033  0.00  0.00
ATOM    788 H1'  C   A  25       0.822  -5.897   6.005  0.00  0.00
ATOM    789 N1   C   A  25       1.639  -4.143   5.101  0.00  0.00
ATOM    790 C6   C   A  25       2.582  -3.149   5.134  0.00  0.00
ATOM    791 H6   C   A  25       3.277  -3.097   5.960  0.00  0.00
ATOM    792 C5   C   A  25       2.664  -2.251   4.127  0.00  0.00
ATOM    793 H5   C   A  25       3.435  -1.502   4.167  0.00  0.00
ATOM    794 C4   C   A  25       1.719  -2.362   3.073  0.00  0.00
ATOM    795 N4   C   A  25       1.702  -1.490   2.104  0.00  0.00
ATOM    796 H41  C   A  25       0.905  -1.512   1.481  0.00  0.00
ATOM    797 H42  C   A  25       2.359  -0.730   2.106  0.00  0.00
ATOM    798 N3   C   A  25       0.795  -3.300   3.022  0.00  0.00
ATOM    799 C2   C   A  25       0.736  -4.208   4.030  0.00  0.00
ATOM    800 O2   C   A  25      -0.147  -5.063   3.983  0.00  0.00
ATOM    801 C3'  C   A  25       3.412  -6.742   6.939  0.00  0.00
ATOM    802 H3'  C   A  25       4.483  -6.917   6.843  0.00  0.00
ATOM    803 C2'  C   A  25       2.881  -6.204   5.605  0.00  0.00
ATOM    804 H2'  C   A  25       3.671  -5.609   5.142  0.00  0.00
ATOM    805 O2'  C   A  25       2.425  -7.189   4.685  0.00  0.00
ATOM    806 HO2' C   A  25       3.117  -7.871   4.599  0.00  0.00
ATOM    807 O3'  C   A  25       2.709  -7.893   7.386  0.00  0.00
ATOM    808 P    G   A  26       3.450  -9.022   8.246  0.00  0.00
ATOM    809 OP1  G   A  26       2.425  -9.955   8.777  0.00  0.00
ATOM    810 OP2  G   A  26       4.379  -8.357   9.194  0.00  0.00
ATOM    811 O5'  G   A  26       4.316  -9.784   7.129  0.00  0.00
ATOM    812 C5'  G   A  26       3.682 -10.493   6.070  0.00  0.00
ATOM    813 H5'  G   A  26       2.675 -10.103   5.910  0.00  0.00
ATOM    814 H5'' G   A  26       3.592 -11.546   6.328  0.00  0.00
ATOM    815 C4'  G   A  26       4.448 -10.329   4.750  0.00  0.00
ATOM    816 H4'  G   A  26       3.871 -10.809   3.969  0.00  0.00
ATOM    817 O4'  G   A  26       4.526  -8.941   4.443  0.00  0.00
ATOM    818 C1'  G   A  26       5.820  -8.595   3.983  0.00  0.00
ATOM    819 H1'  G   A  26       5.734  -8.144   2.994  0.00  0.00
ATOM    820 N9   G   A  26       6.442  -7.574   4.872  0.00  0.00
ATOM    821 C8   G   A  26       6.437  -6.217   4.657  0.00  0.00
ATOM    822 H8   G   A  26       5.952  -5.767   3.797  0.00  0.00
ATOM    823 N7   G   A  26       7.039  -5.514   5.579  0.00  0.00
ATOM    824 C5   G   A  26       7.519  -6.481   6.470  0.00  0.00
ATOM    825 C6   G   A  26       8.302  -6.355   7.676  0.00  0.00
ATOM    826 O6   G   A  26       8.739  -5.339   8.221  0.00  0.00
ATOM    827 N1   G   A  26       8.593  -7.565   8.277  0.00  0.00
ATOM    828 H1   G   A  26       9.137  -7.541   9.118  0.00  0.00
ATOM    829 C2   G   A  26       8.198  -8.762   7.775  0.00  0.00
ATOM    830 N2   G   A  26       8.562  -9.842   8.419  0.00  0.00
ATOM    831 H21  G   A  26       9.099  -9.792   9.270  0.00  0.00
ATOM    832 H22  G   A  26       8.261 -10.726   8.041  0.00  0.00
ATOM    833 N3   G   A  26       7.500  -8.924   6.655  0.00  0.00
ATOM    834 C4   G   A  26       7.169  -7.747   6.040  0.00  0.00
ATOM    835 C3'  G   A  26       5.863 -10.927   4.702  0.00  0.00
ATOM    836 H3'  G   A  26       6.289 -10.933   5.704  0.00  0.00
ATOM    837 C2'  G   A  26       6.598  -9.901   3.817  0.00  0.00
ATOM    838 H2'  G   A  26       7.628  -9.785   4.144  0.00  0.00
ATOM    839 O2'  G   A  26       6.546 -10.237   2.430  0.00  0.00
ATOM    840 HO2' G   A  26       6.771 -11.184   2.354  0.00  0.00
ATOM    841 O3'  G   A  26       6.004 -12.217   4.102  0.00  0.00
ATOM    842 P    U   A  27       5.242 -13.528   4.626  0.00  0.00
ATOM    843 OP1  U   A  27       5.214 -13.511   6.108  0.00  0.00
ATOM    844 OP2  U   A  27       5.837 -14.700   3.938  0.00  0.00
ATOM    845 O5'  U   A  27       3.745 -13.326   4.069  0.00  0.00
ATOM    846 C5'  U   A  27       3.482 -13.322   2.671  0.00  0.00
ATOM    847 H5'  U   A  27       3.602 -14.329   2.269  0.00  0.00
ATOM    848 H5'' U   A  27       4.192 -12.664   2.169  0.00  0.00
ATOM    849 C4'  U   A  27       2.061 -12.827   2.367  0.00  0.00
ATOM    850 H4'  U   A  27       1.339 -13.534   2.779  0.00  0.00
ATOM    851 O4'  U   A  27       1.818 -11.536   2.927  0.00  0.00
ATOM    852 C1'  U   A  27       0.999 -10.781   2.038  0.00  0.00
ATOM    853 H1'  U   A  27       0.081 -10.487   2.554  0.00  0.00
ATOM    854 N1   U   A  27       1.686  -9.538   1.564  0.00  0.00
ATOM    855 C6   U   A  27       3.064  -9.409   1.532  0.00  0.00
ATOM    856 H6   U   A  27       3.703 -10.203   1.897  0.00  0.00
ATOM    857 C5   U   A  27       3.645  -8.277   1.054  0.00  0.00
ATOM    858 H5   U   A  27       4.721  -8.196   1.013  0.00  0.00
ATOM    859 C4   U   A  27       2.857  -7.160   0.588  0.00  0.00
ATOM    860 O4   U   A  27       3.308  -6.114   0.131  0.00  0.00
ATOM    861 N3   U   A  27       1.500  -7.343   0.679  0.00  0.00
ATOM    862 H3   U   A  27       0.916  -6.613   0.303  0.00  0.00
ATOM    863 C2   U   A  27       0.872  -8.488   1.114  0.00  0.00
ATOM    864 O2   U   A  27      -0.359  -8.551   1.072  0.00  0.00
ATOM    865 C3'  U   A  27       1.798 -12.688   0.864  0.00  0.00
ATOM    866 H3'  U   A  27       2.653 -12.205   0.393  0.00  0.00
ATOM    867 C2'  U   A  27       0.620 -11.710   0.873  0.00  0.00
ATOM    868 H2'  U   A  27       0.551 -11.168  -0.069  0.00  0.00
ATOM    869 O2'  U   A  27      -0.618 -12.352   1.178  0.00  0.00
ATOM    870 HO2' U   A  27      -0.709 -13.132   0.599  0.00  0.00
ATOM    871 O3'  U   A  27       1.501 -13.921   0.222  0.00  0.00
ATOM    872 P    A   A  28       2.145 -14.271  -1.206  0.00  0.00
ATOM    873 OP1  A   A  28       1.829 -15.690  -1.500  0.00  0.00
ATOM    874 OP2  A   A  28       3.565 -13.848  -1.195  0.00  0.00
ATOM    875 O5'  A   A  28       1.346 -13.335  -2.246  0.00  0.00
ATOM    876 C5'  A   A  28       0.030 -13.666  -2.670  0.00  0.00
ATOM    877 H5'  A   A  28      -0.637 -13.708  -1.808  0.00  0.00
ATOM    878 H5'' A   A  28       0.045 -14.652  -3.137  0.00  0.00
ATOM    879 C4'  A   A  28      -0.542 -12.675  -3.693  0.00  0.00
ATOM    880 H4'  A   A  28      -1.451 -13.111  -4.108  0.00  0.00
ATOM    881 O4'  A   A  28      -0.889 -11.426  -3.098  0.00  0.00
ATOM    882 C1'  A   A  28      -0.646 -10.386  -4.046  0.00  0.00
ATOM    883 H1'  A   A  28      -1.538  -9.772  -4.195  0.00  0.00
ATOM    884 N9   A   A  28       0.450  -9.521  -3.547  0.00  0.00
ATOM    885 C8   A   A  28       1.335  -9.759  -2.523  0.00  0.00
ATOM    886 H8   A   A  28       1.388 -10.710  -2.013  0.00  0.00
ATOM    887 N7   A   A  28       2.084  -8.734  -2.208  0.00  0.00
ATOM    888 C5   A   A  28       1.696  -7.760  -3.141  0.00  0.00
ATOM    889 C6   A   A  28       2.084  -6.427  -3.423  0.00  0.00
ATOM    890 N6   A   A  28       2.949  -5.703  -2.735  0.00  0.00
ATOM    891 H61  A   A  28       3.136  -4.754  -3.030  0.00  0.00
ATOM    892 H62  A   A  28       3.286  -6.042  -1.842  0.00  0.00
ATOM    893 N1   A   A  28       1.577  -5.778  -4.465  0.00  0.00
ATOM    894 C2   A   A  28       0.674  -6.390  -5.215  0.00  0.00
ATOM    895 H2   A   A  28       0.385  -5.846  -6.081  0.00  0.00
ATOM    896 N3   A   A  28       0.176  -7.611  -5.059  0.00  0.00
ATOM    897 C4   A   A  28       0.734  -8.251  -3.990  0.00  0.00
ATOM    898 C3'  A   A  28       0.394 -12.347  -4.866  0.00  0.00
ATOM    899 H3'  A   A  28       1.387 -12.114  -4.477  0.00  0.00
ATOM    900 C2'  A   A  28      -0.274 -11.061  -5.368  0.00  0.00
ATOM    901 H2'  A   A  28       0.418 -10.454  -5.954  0.00  0.00
ATOM    902 O2'  A   A  28      -1.482 -11.310  -6.091  0.00  0.00
ATOM    903 HO2' A   A  28      -1.326 -12.052  -6.701  0.00  0.00
ATOM    904 O3'  A   A  28       0.460 -13.356  -5.864  0.00  0.00
ATOM    905 P    C   A  29       1.735 -13.463  -6.839  0.00  0.00
ATOM    906 OP1  C   A  29       1.503 -14.611  -7.751  0.00  0.00
ATOM    907 OP2  C   A  29       2.959 -13.457  -6.005  0.00  0.00
ATOM    908 O5'  C   A  29       1.722 -12.106  -7.704  0.00  0.00
ATOM    909 C5'  C   A  29       0.794 -11.919  -8.764  0.00  0.00
ATOM    910 H5'  C   A  29      -0.223 -12.040  -8.391  0.00  0.00
ATOM    911 H5'' C   A  29       0.963 -12.676  -9.531  0.00  0.00
ATOM    912 C4'  C   A  29       0.909 -10.538  -9.420  0.00  0.00
ATOM    913 H4'  C   A  29       0.139 -10.464 -10.191  0.00  0.00
ATOM    914 O4'  C   A  29       0.721  -9.473  -8.487  0.00  0.00
ATOM    915 C1'  C   A  29       1.468  -8.338  -8.931  0.00  0.00
ATOM    916 H1'  C   A  29       0.791  -7.502  -9.132  0.00  0.00
ATOM    917 N1   C   A  29       2.486  -7.890  -7.930  0.00  0.00
ATOM    918 C6   C   A  29       2.883  -8.684  -6.879  0.00  0.00
ATOM    919 H6   C   A  29       2.471  -9.680  -6.770  0.00  0.00
ATOM    920 C5   C   A  29       3.778  -8.215  -5.972  0.00  0.00
ATOM    921 H5   C   A  29       4.077  -8.838  -5.141  0.00  0.00
ATOM    922 C4   C   A  29       4.280  -6.900  -6.167  0.00  0.00
ATOM    923 N4   C   A  29       5.140  -6.382  -5.338  0.00  0.00
ATOM    924 H41  C   A  29       5.464  -5.438  -5.511  0.00  0.00
ATOM    925 H42  C   A  29       5.448  -6.908  -4.543  0.00  0.00
ATOM    926 N3   C   A  29       3.920  -6.125  -7.168  0.00  0.00
ATOM    927 C2   C   A  29       3.028  -6.604  -8.066  0.00  0.00
ATOM    928 O2   C   A  29       2.729  -5.867  -9.005  0.00  0.00
ATOM    929 C3'  C   A  29       2.264 -10.263 -10.079  0.00  0.00
ATOM    930 H3'  C   A  29       3.057 -10.491  -9.366  0.00  0.00
ATOM    931 C2'  C   A  29       2.132  -8.744 -10.252  0.00  0.00
ATOM    932 H2'  C   A  29       3.107  -8.273 -10.379  0.00  0.00
ATOM    933 O2'  C   A  29       1.242  -8.366 -11.302  0.00  0.00
ATOM    934 HO2' C   A  29       1.600  -8.696 -12.142  0.00  0.00
ATOM    935 O3'  C   A  29       2.459 -10.968 -11.301  0.00  0.00
ATOM    936 P    G   A  30       3.930 -11.181 -11.918  0.00  0.00
ATOM    937 OP1  G   A  30       3.800 -12.104 -13.074  0.00  0.00
ATOM    938 OP2  G   A  30       4.852 -11.547 -10.818  0.00  0.00
ATOM    939 O5'  G   A  30       4.369  -9.735 -12.468  0.00  0.00
ATOM    940 C5'  G   A  30       3.769  -9.183 -13.630  0.00  0.00
ATOM    941 H5'  G   A  30       2.685  -9.249 -13.559  0.00  0.00
ATOM    942 H5'' G   A  30       4.082  -9.759 -14.503  0.00  0.00
ATOM    943 C4'  G   A  30       4.159  -7.715 -13.850  0.00  0.00
ATOM    944 H4'  G   A  30       3.616  -7.345 -14.723  0.00  0.00
ATOM    945 O4'  G   A  30       3.807  -6.916 -12.718  0.00  0.00
ATOM    946 C1'  G   A  30       4.786  -5.891 -12.545  0.00  0.00
ATOM    947 H1'  G   A  30       4.318  -4.905 -12.499  0.00  0.00
ATOM    948 N9   G   A  30       5.576  -6.093 -11.304  0.00  0.00
ATOM    949 C8   G   A  30       5.700  -7.216 -10.521  0.00  0.00
ATOM    950 H8   G   A  30       5.200  -8.146 -10.754  0.00  0.00
ATOM    951 N7   G   A  30       6.470  -7.065  -9.475  0.00  0.00
ATOM    952 C5   G   A  30       6.915  -5.741  -9.585  0.00  0.00
ATOM    953 C6   G   A  30       7.805  -4.957  -8.763  0.00  0.00
ATOM    954 O6   G   A  30       8.381  -5.270  -7.722  0.00  0.00
ATOM    955 N1   G   A  30       8.017  -3.679  -9.240  0.00  0.00
ATOM    956 H1   G   A  30       8.637  -3.084  -8.710  0.00  0.00
ATOM    957 C2   G   A  30       7.456  -3.200 -10.377  0.00  0.00
ATOM    958 N2   G   A  30       7.771  -1.987 -10.739  0.00  0.00
ATOM    959 H21  G   A  30       8.432  -1.436 -10.194  0.00  0.00
ATOM    960 H22  G   A  30       7.331  -1.617 -11.563  0.00  0.00
ATOM    961 N3   G   A  30       6.619  -3.877 -11.159  0.00  0.00
ATOM    962 C4   G   A  30       6.383  -5.148 -10.711  0.00  0.00
ATOM    963 C3'  G   A  30       5.653  -7.461 -14.079  0.00  0.00
ATOM    964 H3'  G   A  30       6.234  -8.018 -13.342  0.00  0.00
ATOM    965 C2'  G   A  30       5.696  -5.959 -13.771  0.00  0.00
ATOM    966 H2'  G   A  30       6.708  -5.625 -13.546  0.00  0.00
ATOM    967 O2'  G   A  30       5.098  -5.159 -14.794  0.00  0.00
ATOM    968 HO2' G   A  30       5.350  -5.531 -15.657  0.00  0.00
ATOM    969 O3'  G   A  30       6.085  -7.756 -15.403  0.00  0.00
ATOM    970 P    G   A  31       7.638  -8.005 -15.738  0.00  0.00
ATOM    971 OP1  G   A  31       7.734  -8.336 -17.182  0.00  0.00
ATOM    972 OP2  G   A  31       8.174  -8.970 -14.750  0.00  0.00
ATOM    973 O5'  G   A  31       8.365  -6.591 -15.489  0.00  0.00
ATOM    974 C5'  G   A  31       8.141  -5.485 -16.352  0.00  0.00
ATOM    975 H5'  G   A  31       7.074  -5.298 -16.455  0.00  0.00
ATOM    976 H5'' G   A  31       8.534  -5.718 -17.343  0.00  0.00
ATOM    977 C4'  G   A  31       8.817  -4.198 -15.857  0.00  0.00
ATOM    978 H4'  G   A  31       8.562  -3.389 -16.544  0.00  0.00
ATOM    979 O4'  G   A  31       8.382  -3.834 -14.543  0.00  0.00
ATOM    980 C1'  G   A  31       9.487  -3.287 -13.821  0.00  0.00
ATOM    981 H1'  G   A  31       9.246  -2.308 -13.408  0.00  0.00
ATOM    982 N9   G   A  31       9.884  -4.170 -12.696  0.00  0.00
ATOM    983 C8   G   A  31       9.519  -5.468 -12.438  0.00  0.00
ATOM    984 H8   G   A  31       8.896  -6.039 -13.111  0.00  0.00
ATOM    985 N7   G   A  31       9.974  -5.941 -11.306  0.00  0.00
ATOM    986 C5   G   A  31      10.737  -4.886 -10.787  0.00  0.00
ATOM    987 C6   G   A  31      11.529  -4.770  -9.587  0.00  0.00
ATOM    988 O6   G   A  31      11.703  -5.583  -8.679  0.00  0.00
ATOM    989 N1   G   A  31      12.196  -3.566  -9.485  0.00  0.00
ATOM    990 H1   G   A  31      12.776  -3.433  -8.670  0.00  0.00
ATOM    991 C2   G   A  31      12.086  -2.566 -10.393  0.00  0.00
ATOM    992 N2   G   A  31      12.813  -1.499 -10.204  0.00  0.00
ATOM    993 H21  G   A  31      13.466  -1.446  -9.423  0.00  0.00
ATOM    994 H22  G   A  31      12.753  -0.767 -10.891  0.00  0.00
ATOM    995 N3   G   A  31      11.348  -2.616 -11.497  0.00  0.00
ATOM    996 C4   G   A  31      10.697  -3.808 -11.647  0.00  0.00
ATOM    997 C3'  G   A  31      10.342  -4.291 -15.779  0.00  0.00
ATOM    998 H3'  G   A  31      10.628  -5.236 -15.311  0.00  0.00
ATOM    999 C2'  G   A  31      10.625  -3.120 -14.829  0.00  0.00
ATOM   1000 H2'  G   A  31      11.601  -3.212 -14.355  0.00  0.00
ATOM   1001 O2'  G   A  31      10.477  -1.845 -15.456  0.00  0.00
ATOM   1002 HO2' G   A  31      10.875  -1.894 -16.343  0.00  0.00
ATOM   1003 O3'  G   A  31      10.967  -4.119 -17.043  0.00  0.00
ATOM   1004 P    U   A  32      12.415  -4.740 -17.334  0.00  0.00
ATOM   1005 OP1  U   A  32      12.823  -4.316 -18.696  0.00  0.00
ATOM   1006 OP2  U   A  32      12.364  -6.189 -17.022  0.00  0.00
ATOM   1007 O5'  U   A  32      13.377  -4.037 -16.256  0.00  0.00
ATOM   1008 C5'  U   A  32      13.806  -2.690 -16.402  0.00  0.00
ATOM   1009 H5'  U   A  32      12.946  -2.021 -16.430  0.00  0.00
ATOM   1010 H5'' U   A  32      14.353  -2.581 -17.340  0.00  0.00
ATOM   1011 C4'  U   A  32      14.727  -2.266 -15.251  0.00  0.00
ATOM   1012 H4'  U   A  32      15.038  -1.233 -15.416  0.00  0.00
ATOM   1013 O4'  U   A  32      14.086  -2.345 -13.980  0.00  0.00
ATOM   1014 C1'  U   A  32      15.039  -2.764 -13.003  0.00  0.00
ATOM   1015 H1'  U   A  32      15.107  -2.013 -12.211  0.00  0.00
ATOM   1016 N1   U   A  32      14.662  -4.069 -12.374  0.00  0.00
ATOM   1017 C6   U   A  32      13.708  -4.906 -12.921  0.00  0.00
ATOM   1018 H6   U   A  32      13.150  -4.610 -13.804  0.00  0.00
ATOM   1019 C5   U   A  32      13.395  -6.088 -12.326  0.00  0.00
ATOM   1020 H5   U   A  32      12.639  -6.726 -12.761  0.00  0.00
ATOM   1021 C4   U   A  32      14.014  -6.510 -11.091  0.00  0.00
ATOM   1022 O4   U   A  32      13.783  -7.563 -10.503  0.00  0.00
ATOM   1023 N3   U   A  32      14.905  -5.601 -10.571  0.00  0.00
ATOM   1024 H3   U   A  32      15.295  -5.824  -9.667  0.00  0.00
ATOM   1025 C2   U   A  32      15.283  -4.414 -11.164  0.00  0.00
ATOM   1026 O2   U   A  32      16.140  -3.720 -10.615  0.00  0.00
ATOM   1027 C3'  U   A  32      15.988  -3.130 -15.168  0.00  0.00
ATOM   1028 H3'  U   A  32      15.707  -4.180 -15.263  0.00  0.00
ATOM   1029 C2'  U   A  32      16.400  -2.840 -13.717  0.00  0.00
ATOM   1030 H2'  U   A  32      17.007  -3.648 -13.316  0.00  0.00
ATOM   1031 O2'  U   A  32      17.058  -1.586 -13.552  0.00  0.00
ATOM   1032 HO2' U   A  32      17.960  -1.663 -13.913  0.00  0.00
ATOM   1033 O3'  U   A  32      16.937  -2.752 -16.162  0.00  0.00
ATOM   1034 P    U   A  33      18.006  -3.788 -16.771  0.00  0.00
ATOM   1035 OP1  U   A  33      18.583  -3.175 -17.994  0.00  0.00
ATOM   1036 OP2  U   A  33      17.376  -5.125 -16.875  0.00  0.00
ATOM   1037 O5'  U   A  33      19.158  -3.875 -15.659  0.00  0.00
ATOM   1038 C5'  U   A  33      20.044  -2.790 -15.433  0.00  0.00
ATOM   1039 H5'  U   A  33      19.487  -1.853 -15.400  0.00  0.00
ATOM   1040 H5'' U   A  33      20.768  -2.731 -16.249  0.00  0.00
ATOM   1041 C4'  U   A  33      20.793  -2.962 -14.106  0.00  0.00
ATOM   1042 H4'  U   A  33      21.430  -2.103 -13.932  0.00  0.00
ATOM   1043 O4'  U   A  33      19.839  -3.039 -13.049  0.00  0.00
ATOM   1044 C1'  U   A  33      20.357  -3.874 -12.025  0.00  0.00
ATOM   1045 H1'  U   A  33      20.464  -3.287 -11.109  0.00  0.00
ATOM   1046 N1   U   A  33      19.466  -5.037 -11.735  0.00  0.00
ATOM   1047 C6   U   A  33      18.618  -5.585 -12.680  0.00  0.00
ATOM   1048 H6   U   A  33      18.578  -5.182 -13.701  0.00  0.00
ATOM   1049 C5   U   A  33      17.802  -6.625 -12.365  0.00  0.00
ATOM   1050 H5   U   A  33      17.140  -7.040 -13.111  0.00  0.00
ATOM   1051 C4   U   A  33      17.794  -7.205 -11.042  0.00  0.00
ATOM   1052 O4   U   A  33      17.089  -8.136 -10.673  0.00  0.00
ATOM   1053 N3   U   A  33      18.672  -6.623 -10.168  0.00  0.00
ATOM   1054 H3   U   A  33      18.739  -7.038  -9.250  0.00  0.00
ATOM   1055 C2   U   A  33      19.525  -5.581 -10.445  0.00  0.00
ATOM   1056 O2   U   A  33      20.291  -5.185  -9.566  0.00  0.00
ATOM   1057 C3'  U   A  33      21.693  -4.195 -14.002  0.00  0.00
ATOM   1058 H3'  U   A  33      21.195  -5.059 -14.440  0.00  0.00
ATOM   1059 C2'  U   A  33      21.752  -4.322 -12.470  0.00  0.00
ATOM   1060 H2'  U   A  33      21.925  -5.350 -12.176  0.00  0.00
ATOM   1061 O2'  U   A  33      22.698  -3.454 -11.848  0.00  0.00
ATOM   1062 HO2' U   A  33      23.481  -3.979 -11.603  0.00  0.00
ATOM   1063 O3'  U   A  33      22.957  -3.971 -14.625  0.00  0.00
ATOM   1064 P    C   A  34      23.954  -5.177 -14.992  0.00  0.00
ATOM   1065 OP1  C   A  34      25.073  -4.612 -15.790  0.00  0.00
ATOM   1066 OP2  C   A  34      23.152  -6.277 -15.577  0.00  0.00
ATOM   1067 O5'  C   A  34      24.546  -5.702 -13.593  0.00  0.00
ATOM   1068 C5'  C   A  34      25.530  -4.980 -12.865  0.00  0.00
ATOM   1069 H5'  C   A  34      25.215  -3.943 -12.740  0.00  0.00
ATOM   1070 H5'' C   A  34      26.469  -4.985 -13.418  0.00  0.00
ATOM   1071 C4'  C   A  34      25.767  -5.601 -11.476  0.00  0.00
ATOM   1072 H4'  C   A  34      26.499  -4.994 -10.942  0.00  0.00
ATOM   1073 O4'  C   A  34      24.564  -5.636 -10.706  0.00  0.00
ATOM   1074 C1'  C   A  34      24.523  -6.830  -9.919  0.00  0.00
ATOM   1075 H1'  C   A  34      24.470  -6.562  -8.860  0.00  0.00
ATOM   1076 N1   C   A  34      23.327  -7.667 -10.254  0.00  0.00
ATOM   1077 C6   C   A  34      22.718  -7.598 -11.480  0.00  0.00
ATOM   1078 H6   C   A  34      23.149  -6.990 -12.256  0.00  0.00
ATOM   1079 C5   C   A  34      21.552  -8.242 -11.719  0.00  0.00
ATOM   1080 H5   C   A  34      21.068  -8.112 -12.677  0.00  0.00
ATOM   1081 C4   C   A  34      21.046  -9.063 -10.675  0.00  0.00
ATOM   1082 N4   C   A  34      19.972  -9.775 -10.854  0.00  0.00
ATOM   1083 H41  C   A  34      19.670 -10.387 -10.105  0.00  0.00
ATOM   1084 H42  C   A  34      19.493  -9.750 -11.735  0.00  0.00
ATOM   1085 N3   C   A  34      21.635  -9.189  -9.503  0.00  0.00
ATOM   1086 C2   C   A  34      22.767  -8.485  -9.261  0.00  0.00
ATOM   1087 O2   C   A  34      23.278  -8.607  -8.148  0.00  0.00
ATOM   1088 C3'  C   A  34      26.300  -7.040 -11.524  0.00  0.00
ATOM   1089 H3'  C   A  34      25.810  -7.600 -12.321  0.00  0.00
ATOM   1090 C2'  C   A  34      25.841  -7.578 -10.159  0.00  0.00
ATOM   1091 H2'  C   A  34      25.688  -8.660 -10.201  0.00  0.00
ATOM   1092 O2'  C   A  34      26.738  -7.233  -9.103  0.00  0.00
ATOM   1093 HO2' C   A  34      27.649  -7.391  -9.415  0.00  0.00
ATOM   1094 O3'  C   A  34      27.718  -7.108 -11.688  0.00  0.00
ATOM   1095 HO3' C   A  34      27.980  -8.047 -11.757  0.00  0.00
TER    1096      C   A  34
ENDMDL
END
