# Supplementary material for: Molecular dynamics re-refinement of two different small RNA loop structures using the original NMR data suggest a common structure
Source: J Biomol NMR. 2012 Jun 20;53(4):321–39. doi: 10.1007/s10858-012-9642-5 (PMC3405240; doi:10.1007/s10858-012-9642-5)
Supplement: Supplementary file 2 — Supplementary material 2 (ZIP 194 kb) [file 10858_2012_9642_MOESM2_ESM.zip › pl-distance.rest]

#
# 1           G5        H1'        1           G5        H8               1.80       5.50
 &rst
  ixpk= 0, nxpk= 0, iat=  10,  13, r1= 1.30, r2= 1.80, r3= 5.50, r4= 6.00, 
      rk2=50.0, rk3=50.0, ir6=1, ialtd=0,
 &end
#
# 2           A         H1'        2           A         H8               1.80       5.00
 &rst
  ixpk= 0, nxpk= 0, iat=  44,  47, r1= 1.30, r2= 1.80, r3= 5.00, r4= 5.50,  &end
#
# 2           A         H1'        3           G         H8               1.80       5.50
 &rst
  ixpk= 0, nxpk= 0, iat=  44,  80, r1= 1.30, r2= 1.80, r3= 5.50, r4= 6.00,  &end
#
# 2           A         H2         3           G         H1'              1.80       5.00
 &rst
  ixpk= 0, nxpk= 0, iat=  56,  77, r1= 1.30, r2= 1.80, r3= 5.00, r4= 5.50,  &end
#
# 2           A         H2         34          C3        H1'              1.80       5.00
 &rst
  ixpk= 0, nxpk= 0, iat=  56,1079, r1= 1.30, r2= 1.80, r3= 5.00, r4= 5.50,  &end
#
# 2           A         H2         2           A         H2'              1.80       5.00
 &rst
  ixpk= 0, nxpk= 0, iat=  56,  62, r1= 1.30, r2= 1.80, r3= 5.00, r4= 5.50,  &end
#
# 3           G         H1'        4           C         H6               1.80       5.50
 &rst
  ixpk= 0, nxpk= 0, iat=  77, 114, r1= 1.30, r2= 1.80, r3= 5.50, r4= 6.00,  &end
#
# 3           G         H1'        4           C         H5               1.80       5.50
 &rst
  ixpk= 0, nxpk= 0, iat=  77, 116, r1= 1.30, r2= 1.80, r3= 5.50, r4= 6.00,  &end
#
# 3           G         H1'        3           G         H8               1.80       5.00
 &rst
  ixpk= 0, nxpk= 0, iat=  77,  80, r1= 1.30, r2= 1.80, r3= 5.00, r4= 5.50,  &end
#
# 3           G         H8         4           C         H6               1.80       5.00
 &rst
  ixpk= 0, nxpk= 0, iat=  80, 114, r1= 1.30, r2= 1.80, r3= 5.00, r4= 5.50,  &end
#
# 4           C         H1'        4           C         H6               1.80       5.00
 &rst
  ixpk= 0, nxpk= 0, iat= 111, 114, r1= 1.30, r2= 1.80, r3= 5.00, r4= 5.50,  &end
#
# 4           C         H1'        5           C         H6               1.80       5.50
 &rst
  ixpk= 0, nxpk= 0, iat= 111, 145, r1= 1.30, r2= 1.80, r3= 5.50, r4= 6.00,  &end
#
# 4           C         H5         4           C         H6               1.80       3.00
 &rst
  ixpk= 0, nxpk= 0, iat= 116, 114, r1= 1.30, r2= 1.80, r3= 3.00, r4= 3.50,  &end
#
# 4           C         H5         5           C         H5               1.80       5.00
 &rst
  ixpk= 0, nxpk= 0, iat= 116, 147, r1= 1.30, r2= 1.80, r3= 5.00, r4= 5.50,  &end
#
# 4           C         H6         5           C         H1'              1.80       5.50
 &rst
  ixpk= 0, nxpk= 0, iat= 114, 142, r1= 1.30, r2= 1.80, r3= 5.50, r4= 6.00,  &end
#
# 4           C         H5         5           C         H1'              1.80       6.50
 &rst
  ixpk= 0, nxpk= 0, iat= 116, 142, r1= 1.30, r2= 1.80, r3= 6.50, r4= 7.00,  &end
#
# 4           C         H5         3           G         H2'              1.80       5.00
 &rst
  ixpk= 0, nxpk= 0, iat= 116,  96, r1= 1.30, r2= 1.80, r3= 5.00, r4= 5.50,  &end
#
# 5           C         H1'        5           C         H6               1.80       5.00
 &rst
  ixpk= 0, nxpk= 0, iat= 142, 145, r1= 1.30, r2= 1.80, r3= 5.00, r4= 5.50,  &end
#
# 5           C         H1'        6           G         H8               1.80       5.50
 &rst
  ixpk= 0, nxpk= 0, iat= 142, 176, r1= 1.30, r2= 1.80, r3= 5.50, r4= 6.00,  &end
#
# 5           C         H5         5           C         H6               1.80       3.00
 &rst
  ixpk= 0, nxpk= 0, iat= 147, 145, r1= 1.30, r2= 1.80, r3= 3.00, r4= 3.50,  &end
#
# 6           G         H1'        6           G         H8               1.80       5.00
 &rst
  ixpk= 0, nxpk= 0, iat= 173, 176, r1= 1.30, r2= 1.80, r3= 5.00, r4= 5.50,  &end
#
# 6           G         H8         7           U         H5               1.80       5.50
 &rst
  ixpk= 0, nxpk= 0, iat= 176, 212, r1= 1.30, r2= 1.80, r3= 5.50, r4= 6.00,  &end
#
# 7           U         H1'        7           U         H6               1.80       5.00
 &rst
  ixpk= 0, nxpk= 0, iat= 207, 210, r1= 1.30, r2= 1.80, r3= 5.00, r4= 5.50,  &end
#
# 7           U         H1'        8           G         H8               1.80       5.50
 &rst
  ixpk= 0, nxpk= 0, iat= 207, 240, r1= 1.30, r2= 1.80, r3= 5.50, r4= 6.00,  &end
#
# 7           U         H1'        8           G         H1'              1.80       5.00
 &rst
  ixpk= 0, nxpk= 0, iat= 207, 237, r1= 1.30, r2= 1.80, r3= 5.00, r4= 5.50,  &end
#
# 7           U         H6         7           U         H5               1.80       3.00
 &rst
  ixpk= 0, nxpk= 0, iat= 210, 212, r1= 1.30, r2= 1.80, r3= 3.00, r4= 3.50,  &end
#
# 7           U         H5         8           G         H8               1.80       5.50
 &rst
  ixpk= 0, nxpk= 0, iat= 212, 240, r1= 1.30, r2= 1.80, r3= 5.50, r4= 6.00,  &end
#
# 7           U         H5         6           G         H2'              1.80       4.50
 &rst
  ixpk= 0, nxpk= 0, iat= 212, 192, r1= 1.30, r2= 1.80, r3= 4.50, r4= 5.00,  &end
#
# 7           U         H5         6           G         H3'              1.80       4.50
 &rst
  ixpk= 0, nxpk= 0, iat= 212, 190, r1= 1.30, r2= 1.80, r3= 4.50, r4= 5.00,  &end
#
# 8           G         H1'        8           G         H8               1.80       5.00
 &rst
  ixpk= 0, nxpk= 0, iat= 237, 240, r1= 1.30, r2= 1.80, r3= 5.00, r4= 5.50,  &end
#
# 8           G         H8         9           U         H6               1.80       5.50
 &rst
  ixpk= 0, nxpk= 0, iat= 240, 274, r1= 1.30, r2= 1.80, r3= 5.50, r4= 6.00,  &end
#
# 9           U         H1'        9           U         H6               1.80       5.00
 &rst
  ixpk= 0, nxpk= 0, iat= 271, 274, r1= 1.30, r2= 1.80, r3= 5.00, r4= 5.50,  &end
#
# 9           U         H6         9           U         H5               1.80       3.00
 &rst
  ixpk= 0, nxpk= 0, iat= 274, 276, r1= 1.30, r2= 1.80, r3= 3.00, r4= 3.50,  &end
#
# 9           U         H5         9           U         H3'              1.80       5.50
 &rst
  ixpk= 0, nxpk= 0, iat= 276, 284, r1= 1.30, r2= 1.80, r3= 5.50, r4= 6.00,  &end
#
# 9           U         H5         8           G         H2'              2.80       5.50
 &rst
  ixpk= 0, nxpk= 0, iat= 276, 256, r1= 2.30, r2= 2.80, r3= 5.50, r4= 6.00,  &end
#
# 10          G         H1'        10          G         H8               1.80       5.00
 &rst
  ixpk= 0, nxpk= 0, iat= 301, 304, r1= 1.30, r2= 1.80, r3= 5.00, r4= 5.50,  &end
#
# 10          G         H1'        11          C         H6               1.80       5.50
 &rst
  ixpk= 0, nxpk= 0, iat= 301, 338, r1= 1.30, r2= 1.80, r3= 5.50, r4= 6.00,  &end
#
# 10          G         H1'        11          C         H5               1.80       5.50
 &rst
  ixpk= 0, nxpk= 0, iat= 301, 340, r1= 1.30, r2= 1.80, r3= 5.50, r4= 6.00,  &end
#
# 10          G         H8         11          C         H5               1.80       5.00
 &rst
  ixpk= 0, nxpk= 0, iat= 304, 340, r1= 1.30, r2= 1.80, r3= 5.00, r4= 5.50,  &end
#
# 11          C         H1'        11          C         H6               1.80       5.00
 &rst
  ixpk= 0, nxpk= 0, iat= 335, 338, r1= 1.30, r2= 1.80, r3= 5.00, r4= 5.50,  &end
#
# 11          C         H1'        12          G         H8               1.80       5.50
 &rst
  ixpk= 0, nxpk= 0, iat= 335, 369, r1= 1.30, r2= 1.80, r3= 5.50, r4= 6.00,  &end
#
# 11          C         H6         11          C         H5               1.80       3.00
 &rst
  ixpk= 0, nxpk= 0, iat= 338, 340, r1= 1.30, r2= 1.80, r3= 3.00, r4= 3.50,  &end
#
# 11          C         H5         10          G         H2'              1.80       5.00
 &rst
  ixpk= 0, nxpk= 0, iat= 340, 320, r1= 1.30, r2= 1.80, r3= 5.00, r4= 5.50,  &end
#
# 11          C         H5         10          G         H3'              1.80       5.00
 &rst
  ixpk= 0, nxpk= 0, iat= 340, 318, r1= 1.30, r2= 1.80, r3= 5.00, r4= 5.50,  &end
#
# 12          G         H1'        12          G         H8               1.80       5.00
 &rst
  ixpk= 0, nxpk= 0, iat= 366, 369, r1= 1.30, r2= 1.80, r3= 5.00, r4= 5.50,  &end
#
# 12          G         H1'        13          A         H8               1.80       5.50
 &rst
  ixpk= 0, nxpk= 0, iat= 366, 403, r1= 1.30, r2= 1.80, r3= 5.50, r4= 6.00,  &end
#
# 13          A         H1'        13          A         H8               1.80       5.00
 &rst
  ixpk= 0, nxpk= 0, iat= 400, 403, r1= 1.30, r2= 1.80, r3= 5.00, r4= 5.50,  &end
#
# 13          A         H8         14          U         H5               1.80       5.00
 &rst
  ixpk= 0, nxpk= 0, iat= 403, 438, r1= 1.30, r2= 1.80, r3= 5.00, r4= 5.50,  &end
#
# 13          A         H2         14          U         H1'              1.80       4.00
 &rst
  ixpk= 0, nxpk= 0, iat= 412, 433, r1= 1.30, r2= 1.80, r3= 4.00, r4= 4.50,  &end
#
# 13          A         H2         13          A         H2'              1.80       5.00
 &rst
  ixpk= 0, nxpk= 0, iat= 412, 418, r1= 1.30, r2= 1.80, r3= 5.00, r4= 5.50,  &end
#
# 13          A         H2         21          C         H1'              1.80       5.00
 &rst
  ixpk= 0, nxpk= 0, iat= 412, 660, r1= 1.30, r2= 1.80, r3= 5.00, r4= 5.50,  &end
#
# 14          U         H1'        14          U         H6               1.80       5.00
 &rst
  ixpk= 0, nxpk= 0, iat= 433, 436, r1= 1.30, r2= 1.80, r3= 5.00, r4= 5.50,  &end
#
# 14          U         H6         14          U         H5               1.80       3.00
 &rst
  ixpk= 0, nxpk= 0, iat= 436, 438, r1= 1.30, r2= 1.80, r3= 3.00, r4= 3.50,  &end
#
# 14          U         H5         13          A         H2'              1.80       5.00
 &rst
  ixpk= 0, nxpk= 0, iat= 438, 418, r1= 1.30, r2= 1.80, r3= 5.00, r4= 5.50,  &end
#
# 14          U         H5         13          A         H3'              1.80       5.00
 &rst
  ixpk= 0, nxpk= 0, iat= 438, 416, r1= 1.30, r2= 1.80, r3= 5.00, r4= 5.50,  &end
#
# 16          A         H2         17          A         H2               1.80       5.50
 &rst
  ixpk= 0, nxpk= 0, iat= 509, 542, r1= 1.30, r2= 1.80, r3= 5.50, r4= 6.00,  &end
#
# 17          A         H2         18          A         H1'              1.80       5.00
 &rst
  ixpk= 0, nxpk= 0, iat= 542, 563, r1= 1.30, r2= 1.80, r3= 5.00, r4= 5.50,  &end
#
# 18          A         H2         17          A         H1'              1.80       6.50
 &rst
  ixpk= 0, nxpk= 0, iat= 575, 530, r1= 1.30, r2= 1.80, r3= 6.50, r4= 7.00,  &end
#
# 19          G         H1'        19          G         H8               1.80       4.50
 &rst
  ixpk= 0, nxpk= 0, iat= 596, 599, r1= 1.30, r2= 1.80, r3= 4.50, r4= 5.00,  &end
#
# 19          G         H1'        20          U         H6               1.80       5.50
 &rst
  ixpk= 0, nxpk= 0, iat= 596, 633, r1= 1.30, r2= 1.80, r3= 5.50, r4= 6.00,  &end
#
# 19          G         H8         20          U         H5               1.80       5.00
 &rst
  ixpk= 0, nxpk= 0, iat= 599, 635, r1= 1.30, r2= 1.80, r3= 5.00, r4= 5.50,  &end
#
# 20          U         H1'        20          U         H6               1.80       5.00
 &rst
  ixpk= 0, nxpk= 0, iat= 630, 633, r1= 1.30, r2= 1.80, r3= 5.00, r4= 5.50,  &end
#
# 20          U         H6         20          U         H5               1.80       3.00
 &rst
  ixpk= 0, nxpk= 0, iat= 633, 635, r1= 1.30, r2= 1.80, r3= 3.00, r4= 3.50,  &end
#
# 20          U         H6         21          C         H5               1.80       5.00
 &rst
  ixpk= 0, nxpk= 0, iat= 633, 665, r1= 1.30, r2= 1.80, r3= 5.00, r4= 5.50,  &end
#
# 20          U         H5         21          C         H5               1.80       5.50
 &rst
  ixpk= 0, nxpk= 0, iat= 635, 665, r1= 1.30, r2= 1.80, r3= 5.50, r4= 6.00,  &end
#
# 20          U         H5         19          G         H2'              1.80       4.50
 &rst
  ixpk= 0, nxpk= 0, iat= 635, 615, r1= 1.30, r2= 1.80, r3= 4.50, r4= 5.00,  &end
#
# 20          U         H5         19          G         H3'              1.80       4.50
 &rst
  ixpk= 0, nxpk= 0, iat= 635, 613, r1= 1.30, r2= 1.80, r3= 4.50, r4= 5.00,  &end
#
# 20          U         H5         20          U         H2'              1.80       5.50
 &rst
  ixpk= 0, nxpk= 0, iat= 635, 645, r1= 1.30, r2= 1.80, r3= 5.50, r4= 6.00,  &end
#
# 20          U         H5         20          U         H3'              1.80       5.50
 &rst
  ixpk= 0, nxpk= 0, iat= 635, 643, r1= 1.30, r2= 1.80, r3= 5.50, r4= 6.00,  &end
#
# 21          C         H1'        21          C         H6               1.80       5.00
 &rst
  ixpk= 0, nxpk= 0, iat= 660, 663, r1= 1.30, r2= 1.80, r3= 5.00, r4= 5.50,  &end
#
# 21          C         H1'        22          G         H8               1.80       5.50
 &rst
  ixpk= 0, nxpk= 0, iat= 660, 694, r1= 1.30, r2= 1.80, r3= 5.50, r4= 6.00,  &end
#
# 21          C         H6         22          G         H8               1.80       5.50
 &rst
  ixpk= 0, nxpk= 0, iat= 663, 694, r1= 1.30, r2= 1.80, r3= 5.50, r4= 6.00,  &end
#
# 21          C         H6         21          C         H5               1.80       3.00
 &rst
  ixpk= 0, nxpk= 0, iat= 663, 665, r1= 1.30, r2= 1.80, r3= 3.00, r4= 3.50,  &end
#
# 21          C         H5         13          A         H2               1.80       5.50
 &rst
  ixpk= 0, nxpk= 0, iat= 665, 412, r1= 1.30, r2= 1.80, r3= 5.50, r4= 6.00,  &end
#
# 21          C         H5         20          U         H2'              1.80       5.00
 &rst
  ixpk= 0, nxpk= 0, iat= 665, 645, r1= 1.30, r2= 1.80, r3= 5.00, r4= 5.50,  &end
#
# 21          C         H5         20          U         H3'              1.80       5.00
 &rst
  ixpk= 0, nxpk= 0, iat= 665, 643, r1= 1.30, r2= 1.80, r3= 5.00, r4= 5.50,  &end
#
# 22          G         H1'        22          G         H8               1.80       5.00
 &rst
  ixpk= 0, nxpk= 0, iat= 691, 694, r1= 1.30, r2= 1.80, r3= 5.00, r4= 5.50,  &end
#
# 22          G         H8         23          C         H6               1.80       5.00
 &rst
  ixpk= 0, nxpk= 0, iat= 694, 728, r1= 1.30, r2= 1.80, r3= 5.00, r4= 5.50,  &end
#
# 23          C         H1'        23          C         H6               1.80       5.00
 &rst
  ixpk= 0, nxpk= 0, iat= 725, 728, r1= 1.30, r2= 1.80, r3= 5.00, r4= 5.50,  &end
#
# 23          C         H6         23          C         H5               1.80       3.00
 &rst
  ixpk= 0, nxpk= 0, iat= 728, 730, r1= 1.30, r2= 1.80, r3= 3.00, r4= 3.50,  &end
#
# 23          C         H6         24          A         H8               1.80       5.50
 &rst
  ixpk= 0, nxpk= 0, iat= 728, 759, r1= 1.30, r2= 1.80, r3= 5.50, r4= 6.00,  &end
#
# 23          C         H5         22          G         H3'              1.80       5.50
 &rst
  ixpk= 0, nxpk= 0, iat= 730, 708, r1= 1.30, r2= 1.80, r3= 5.50, r4= 6.00,  &end
#
# 23          C         H5         22          G         H2'              1.80       5.00
 &rst
  ixpk= 0, nxpk= 0, iat= 730, 710, r1= 1.30, r2= 1.80, r3= 5.00, r4= 5.50,  &end
#
# 24          A         H2         25          A         H1'              1.80       5.50
 &rst
  ixpk= 0, nxpk= 0, iat= 768, 789, r1= 1.30, r2= 1.80, r3= 5.50, r4= 6.00,  &end
#
# 24          A         H2         10          G         H1'              1.80       5.00
 &rst
  ixpk= 0, nxpk= 0, iat= 768, 301, r1= 1.30, r2= 1.80, r3= 5.00, r4= 5.50,  &end
#
# 25          A         H1'        25          A         H8               1.80       5.50
 &rst
  ixpk= 0, nxpk= 0, iat= 789, 792, r1= 1.30, r2= 1.80, r3= 5.50, r4= 6.00,  &end
#
# 25          A         H1'        26          G         H8               1.80       5.50
 &rst
  ixpk= 0, nxpk= 0, iat= 789, 825, r1= 1.30, r2= 1.80, r3= 5.50, r4= 6.00,  &end
#
# 25          A         H1'        26          G         H1'              1.80       5.50
 &rst
  ixpk= 0, nxpk= 0, iat= 789, 822, r1= 1.30, r2= 1.80, r3= 5.50, r4= 6.00,  &end
#
# 25          A         H8         26          G         H8               1.80       5.50
 &rst
  ixpk= 0, nxpk= 0, iat= 792, 825, r1= 1.30, r2= 1.80, r3= 5.50, r4= 6.00,  &end
#
# 25          A         H2         26          G         H1'              1.80       5.00
 &rst
  ixpk= 0, nxpk= 0, iat= 801, 822, r1= 1.30, r2= 1.80, r3= 5.00, r4= 5.50,  &end
#
# 26          G         H1'        26          G         H8               1.80       5.00
 &rst
  ixpk= 0, nxpk= 0, iat= 822, 825, r1= 1.30, r2= 1.80, r3= 5.00, r4= 5.50,  &end
#
# 26          G         H1'        27          C         H6               1.80       5.50
 &rst
  ixpk= 0, nxpk= 0, iat= 822, 859, r1= 1.30, r2= 1.80, r3= 5.50, r4= 6.00,  &end
#
# 26          G         H8         27          C         H5               1.80       5.50
 &rst
  ixpk= 0, nxpk= 0, iat= 825, 861, r1= 1.30, r2= 1.80, r3= 5.50, r4= 6.00,  &end
#
# 27          C         H1'        27          C         H6               1.80       5.00
 &rst
  ixpk= 0, nxpk= 0, iat= 856, 859, r1= 1.30, r2= 1.80, r3= 5.00, r4= 5.50,  &end
#
# 27          C         H1'        28          A         H8               1.80       5.50
 &rst
  ixpk= 0, nxpk= 0, iat= 856, 890, r1= 1.30, r2= 1.80, r3= 5.50, r4= 6.00,  &end
#
# 27          C         H6         27          C         H5               1.80       3.00
 &rst
  ixpk= 0, nxpk= 0, iat= 859, 861, r1= 1.30, r2= 1.80, r3= 3.00, r4= 3.50,  &end
#
# 27          C         H5         26          G         H2'              1.80       5.50
 &rst
  ixpk= 0, nxpk= 0, iat= 861, 841, r1= 1.30, r2= 1.80, r3= 5.50, r4= 6.00,  &end
#
# 27          C         H5         26          G         H3'              1.80       5.00
 &rst
  ixpk= 0, nxpk= 0, iat= 861, 839, r1= 1.30, r2= 1.80, r3= 5.00, r4= 5.50,  &end
#
# 28          A         H1'        28          A         H8               1.80       5.00
 &rst
  ixpk= 0, nxpk= 0, iat= 887, 890, r1= 1.30, r2= 1.80, r3= 5.00, r4= 5.50,  &end
#
# 28          A         H8         29          C         H6               1.80       5.50
 &rst
  ixpk= 0, nxpk= 0, iat= 890, 923, r1= 1.30, r2= 1.80, r3= 5.50, r4= 6.00,  &end
#
# 28          A         H2         29          C         H1'              1.80       5.00
 &rst
  ixpk= 0, nxpk= 0, iat= 899, 920, r1= 1.30, r2= 1.80, r3= 5.00, r4= 5.50,  &end
#
# 28          A         H2         8           G         H1'              1.80       5.00
 &rst
  ixpk= 0, nxpk= 0, iat= 899, 237, r1= 1.30, r2= 1.80, r3= 5.00, r4= 5.50,  &end
#
# 29          C         H1'        29          C         H6               1.80       5.00
 &rst
  ixpk= 0, nxpk= 0, iat= 920, 923, r1= 1.30, r2= 1.80, r3= 5.00, r4= 5.50,  &end
#
# 29          C         H1'        30          G         H8               1.80       5.50
 &rst
  ixpk= 0, nxpk= 0, iat= 920, 954, r1= 1.30, r2= 1.80, r3= 5.50, r4= 6.00,  &end
#
# 29          C         H6         29          C         H5               1.80       3.00
 &rst
  ixpk= 0, nxpk= 0, iat= 923, 925, r1= 1.30, r2= 1.80, r3= 3.00, r4= 3.50,  &end
#
# 30          G         H1'        30          G         H8               1.80       5.00
 &rst
  ixpk= 0, nxpk= 0, iat= 951, 954, r1= 1.30, r2= 1.80, r3= 5.00, r4= 5.50,  &end
#
# 31          G         H1'        31          G         H8               1.80       5.00
 &rst
  ixpk= 0, nxpk= 0, iat= 985, 988, r1= 1.30, r2= 1.80, r3= 5.00, r4= 5.50,  &end
#
# 31          G         H8         32          U         H5               1.80       5.00
 &rst
  ixpk= 0, nxpk= 0, iat= 988,1024, r1= 1.30, r2= 1.80, r3= 5.00, r4= 5.50,  &end
#
# 32          U         H1'        32          U         H6               1.80       5.00
 &rst
  ixpk= 0, nxpk= 0, iat=1019,1022, r1= 1.30, r2= 1.80, r3= 5.00, r4= 5.50,  &end
#
# 32          U         H1'        33          U         H6               1.80       5.50
 &rst
  ixpk= 0, nxpk= 0, iat=1019,1052, r1= 1.30, r2= 1.80, r3= 5.50, r4= 6.00,  &end
#
# 32          U         H6         32          U         H5               1.80       3.00
 &rst
  ixpk= 0, nxpk= 0, iat=1022,1024, r1= 1.30, r2= 1.80, r3= 3.00, r4= 3.50,  &end
#
# 32          U         H5         31          G         H2'              1.80       4.50
 &rst
  ixpk= 0, nxpk= 0, iat=1024,1004, r1= 1.30, r2= 1.80, r3= 4.50, r4= 5.00,  &end
#
# 32          U         H5         31          G         H3'              1.80       4.50
 &rst
  ixpk= 0, nxpk= 0, iat=1024,1002, r1= 1.30, r2= 1.80, r3= 4.50, r4= 5.00,  &end
#
# 33          U         H1'        33          U         H6               1.80       5.00
 &rst
  ixpk= 0, nxpk= 0, iat=1049,1052, r1= 1.30, r2= 1.80, r3= 5.00, r4= 5.50,  &end
#
# 33          U         H1'        34          C3        H6               1.80       5.50
 &rst
  ixpk= 0, nxpk= 0, iat=1049,1082, r1= 1.30, r2= 1.80, r3= 5.50, r4= 6.00,  &end
#
# 33          U         H6         33          U         H5               1.80       3.00
 &rst
  ixpk= 0, nxpk= 0, iat=1052,1054, r1= 1.30, r2= 1.80, r3= 3.00, r4= 3.50,  &end
#
# 33          U         H6         34          C3        H5               1.80       5.00
 &rst
  ixpk= 0, nxpk= 0, iat=1052,1084, r1= 1.30, r2= 1.80, r3= 5.00, r4= 5.50,  &end
#
# 33          U         H5         34          C3        H5               1.80       5.50
 &rst
  ixpk= 0, nxpk= 0, iat=1054,1084, r1= 1.30, r2= 1.80, r3= 5.50, r4= 6.00,  &end
#
# 33          U         H5         33          U         H2'              1.80       5.50
 &rst
  ixpk= 0, nxpk= 0, iat=1054,1064, r1= 1.30, r2= 1.80, r3= 5.50, r4= 6.00,  &end
#
# 33          U         H5         33          U         H3'              1.80       5.50
 &rst
  ixpk= 0, nxpk= 0, iat=1054,1062, r1= 1.30, r2= 1.80, r3= 5.50, r4= 6.00,  &end
#
# 34          C3        H1'        34          C3        H6               1.80       5.00
 &rst
  ixpk= 0, nxpk= 0, iat=1079,1082, r1= 1.30, r2= 1.80, r3= 5.00, r4= 5.50,  &end
#
# 34          C3        H6         34          C3        H5               1.80       3.00
 &rst
  ixpk= 0, nxpk= 0, iat=1082,1084, r1= 1.30, r2= 1.80, r3= 3.00, r4= 3.50,  &end
#
# 34          C3        H5         34          C3        H3'              1.80       5.50
 &rst
  ixpk= 0, nxpk= 0, iat=1084,1093, r1= 1.30, r2= 1.80, r3= 5.50, r4= 6.00,  &end
#
# 34          C3        H5         33          U         H2'              1.80       5.00
 &rst
  ixpk= 0, nxpk= 0, iat=1084,1064, r1= 1.30, r2= 1.80, r3= 5.00, r4= 5.50,  &end
#
# 34          C3        H5         33          U         H3'              1.80       5.00
 &rst
  ixpk= 0, nxpk= 0, iat=1084,1062, r1= 1.30, r2= 1.80, r3= 5.00, r4= 5.50,  &end
#
# 1           G5        H1         2           A         H2               1.80       5.00
 &rst
  ixpk= 0, nxpk= 0, iat=  19,  56, r1= 1.30, r2= 1.80, r3= 5.00, r4= 5.50,  &end
#
# 1           G5        H1         33          U         H3               1.80       5.00
 &rst
  ixpk= 0, nxpk= 0, iat=  19,1058, r1= 1.30, r2= 1.80, r3= 5.00, r4= 5.50,  &end
#
# 1           G5        H1         34          C3        H42              1.80       5.00		 (#H41 => H42)
 &rst
  ixpk= 0, nxpk= 0, iat=  19,1088, r1= 1.30, r2= 1.80, r3= 5.00, r4= 5.50,  &end
#
# 1           G5        H1         34          C3        H41              1.80       3.00		 (#H42 => H41)
 &rst
  ixpk= 0, nxpk= 0, iat=  19,1087, r1= 1.30, r2= 1.80, r3= 3.00, r4= 3.50,  &end
#
# 3           G         H1         31          G         H1               1.80       5.00
 &rst
  ixpk= 0, nxpk= 0, iat=  86, 994, r1= 1.30, r2= 1.80, r3= 5.00, r4= 5.50,  &end
#
# 3           G         H1         32          U         H1'              1.80       5.50
 &rst
  ixpk= 0, nxpk= 0, iat=  86,1019, r1= 1.30, r2= 1.80, r3= 5.50, r4= 6.00,  &end
#
# 3           G         H1         33          U         H3               1.80       5.50
 &rst
  ixpk= 0, nxpk= 0, iat=  86,1058, r1= 1.30, r2= 1.80, r3= 5.50, r4= 6.00,  &end
#
# 3           G         H1         33          U         H1'              1.80       5.50
 &rst
  ixpk= 0, nxpk= 0, iat=  86,1049, r1= 1.30, r2= 1.80, r3= 5.50, r4= 6.00,  &end
#
# 6           G         H1         7           U         H3               1.50       4.50
 &rst
  ixpk= 0, nxpk= 0, iat= 182, 216, r1= 1.00, r2= 1.50, r3= 4.50, r4= 5.00,  &end
#
# 6           G         H1         28          A         H2               1.80       5.50
 &rst
  ixpk= 0, nxpk= 0, iat= 182, 899, r1= 1.30, r2= 1.80, r3= 5.50, r4= 6.00,  &end
#
# 6           G         H1         29          C         H42              1.80       5.00          (#H41 => H42)
 &rst
  ixpk= 0, nxpk= 0, iat= 182, 929, r1= 1.30, r2= 1.80, r3= 5.00, r4= 5.50,  &end
#
# 6           G         H1         29          C         H41              1.80       3.00          (#H42 => H41)
 &rst
  ixpk= 0, nxpk= 0, iat= 182, 928, r1= 1.30, r2= 1.80, r3= 3.00, r4= 3.50,  &end
#
# 7           U         H3         27          C         H41              1.80       5.50          (#H42 => H41)
 &rst
  ixpk= 0, nxpk= 0, iat= 216, 864, r1= 1.30, r2= 1.80, r3= 5.50, r4= 6.00,  &end
#
# 7           U         H3         28          A         H2               1.00       4.00
 &rst
  ixpk= 0, nxpk= 0, iat= 216, 899, r1= 0.50, r2= 1.00, r3= 4.00, r4= 4.50,  &end
#
# 7           U         H3         29          C         H41              1.80       5.00          (#H42 => H41)
 &rst
  ixpk= 0, nxpk= 0, iat= 216, 928, r1= 1.30, r2= 1.80, r3= 5.00, r4= 5.50,  &end
#
# 7           U         H3         6           G         H1               1.50       4.50
 &rst
  ixpk= 0, nxpk= 0, iat= 216, 182, r1= 1.00, r2= 1.50, r3= 4.50, r4= 5.00,  &end
#
# 8           G         H1         27          C         H42              1.80       5.00          (#H41 => H42)
 &rst
  ixpk= 0, nxpk= 0, iat= 246, 865, r1= 1.30, r2= 1.80, r3= 5.00, r4= 5.50,  &end
#
# 8           G         H1         27          C         H41              1.80       3.00          (#H42 => H41)
 &rst
  ixpk= 0, nxpk= 0, iat= 246, 864, r1= 1.30, r2= 1.80, r3= 3.00, r4= 3.50,  &end
#
# 10          G         H1         22          G         H1               1.80       5.50
 &rst
  ixpk= 0, nxpk= 0, iat= 310, 700, r1= 1.30, r2= 1.80, r3= 5.50, r4= 6.00,  &end
#
# 10          G         H1         23          C         H42              1.80       5.00          (#H41 => H42)
 &rst
  ixpk= 0, nxpk= 0, iat= 310, 734, r1= 1.30, r2= 1.80, r3= 5.00, r4= 5.50,  &end
#
# 10          G         H1         23          C         H41              1.80       3.00          (#H42 => H41)
 &rst
  ixpk= 0, nxpk= 0, iat= 310, 733, r1= 1.30, r2= 1.80, r3= 3.00, r4= 3.50,  &end
#
# 10          G         H1         11          C         H42              1.80       5.50
 &rst
  ixpk= 0, nxpk= 0, iat= 310, 344, r1= 1.30, r2= 1.80, r3= 5.50, r4= 6.00,  &end
#
# 10          G         H1         11          C         H41              1.80       5.50
 &rst
  ixpk= 0, nxpk= 0, iat= 310, 343, r1= 1.30, r2= 1.80, r3= 5.50, r4= 6.00,  &end
#
# 10          G         H1         24          A         H2               1.80       4.50
 &rst
  ixpk= 0, nxpk= 0, iat= 310, 768, r1= 1.30, r2= 1.80, r3= 4.50, r4= 5.00,  &end
#
# 10          G         H1         24          A         H1'              1.80       6.00
 &rst
  ixpk= 0, nxpk= 0, iat= 310, 756, r1= 1.30, r2= 1.80, r3= 6.00, r4= 6.50,  &end
#
# 12          G         H1         20          U         H3               1.80       5.50
 &rst
  ixpk= 0, nxpk= 0, iat= 375, 639, r1= 1.30, r2= 1.80, r3= 5.50, r4= 6.00,  &end
#
# 12          G         H1         21          C         H42              1.80       5.00          (#H41 => H42)
 &rst
  ixpk= 0, nxpk= 0, iat= 375, 669, r1= 1.30, r2= 1.80, r3= 5.00, r4= 5.50,  &end
#
# 12          G         H1         21          C         H41              1.80       3.00          (#H42 => H41)
 &rst
  ixpk= 0, nxpk= 0, iat= 375, 668, r1= 1.30, r2= 1.80, r3= 3.00, r4= 3.50,  &end
#
# 14          U         H3         19          G         H1               1.80       3.00
 &rst
  ixpk= 0, nxpk= 0, iat= 442, 605, r1= 1.30, r2= 1.80, r3= 3.00, r4= 3.50,  &end
#
# 14          U         H3         20          U         H3               1.80       5.00
 &rst
  ixpk= 0, nxpk= 0, iat= 442, 639, r1= 1.30, r2= 1.80, r3= 5.00, r4= 5.50,  &end
#
# 15          G         H1         17          A         H3'              1.80       5.00
 &rst
  ixpk= 0, nxpk= 0, iat= 472, 546, r1= 1.30, r2= 1.80, r3= 5.00, r4= 5.50,  &end
#
# 15          G         H1         17          A         H5''             1.80       5.00          (#H5'  => H5'')
 &rst
  ixpk= 0, nxpk= 0, iat= 472, 525, r1= 1.30, r2= 1.80, r3= 5.00, r4= 5.50,  &end
#
# 19          G         H1         13          A         H2               1.80       5.50
 &rst
  ixpk= 0, nxpk= 0, iat= 605, 412, r1= 1.30, r2= 1.80, r3= 5.50, r4= 6.00,  &end
#
# 19          G         H1         15          G         H1'              1.80       5.00
 &rst
  ixpk= 0, nxpk= 0, iat= 605, 463, r1= 1.30, r2= 1.80, r3= 5.00, r4= 5.50,  &end
#
# 19          G         H1         20          U         H3               1.50       4.50
 &rst
  ixpk= 0, nxpk= 0, iat= 605, 639, r1= 1.00, r2= 1.50, r3= 4.50, r4= 5.00,  &end
#
# 20          U         H3         21          C         H6               1.80       5.50
 &rst
  ixpk= 0, nxpk= 0, iat= 639, 663, r1= 1.30, r2= 1.80, r3= 5.50, r4= 6.00,  &end
#
# 20          U         H3         21          C         H42              1.80       5.00
 &rst
  ixpk= 0, nxpk= 0, iat= 639, 669, r1= 1.30, r2= 1.80, r3= 5.00, r4= 5.50,  &end
#
# 20          U         H3         21          C         H5               1.80       5.00
 &rst
  ixpk= 0, nxpk= 0, iat= 639, 665, r1= 1.30, r2= 1.80, r3= 5.00, r4= 5.50,  &end
#
# 20          U         H3         13          A         H2               1.80       3.00
 &rst
  ixpk= 0, nxpk= 0, iat= 639, 412, r1= 1.30, r2= 1.80, r3= 3.00, r4= 3.50,  &end
#
# 20          U         H3         19          G         H1               1.80       5.50
 &rst
  ixpk= 0, nxpk= 0, iat= 639, 605, r1= 1.30, r2= 1.80, r3= 5.50, r4= 6.00,  &end
#
# 22          G         H1         23          C         H42              1.80       5.50
 &rst
  ixpk= 0, nxpk= 0, iat= 700, 734, r1= 1.30, r2= 1.80, r3= 5.50, r4= 6.00,  &end
#
# 22          G         H1         23          C         H41              1.80       5.50
 &rst
  ixpk= 0, nxpk= 0, iat= 700, 733, r1= 1.30, r2= 1.80, r3= 5.50, r4= 6.00,  &end
#
# 22          G         H1         11          C         H42              1.80       5.00          (#H41 => H42)
 &rst
  ixpk= 0, nxpk= 0, iat= 700, 344, r1= 1.30, r2= 1.80, r3= 5.00, r4= 5.50,  &end
#
# 22          G         H1         11          C         H41              1.80       3.00          (#H42 => H41)
 &rst
  ixpk= 0, nxpk= 0, iat= 700, 343, r1= 1.30, r2= 1.80, r3= 3.00, r4= 3.50,  &end
#
# 30          G         H1         31          G         H1               1.80       5.50
 &rst
  ixpk= 0, nxpk= 0, iat= 960, 994, r1= 1.30, r2= 1.80, r3= 5.50, r4= 6.00,  &end
#
# 30          G         H1         5           C         H42              1.80       5.00          (#H41 => H42)
 &rst
  ixpk= 0, nxpk= 0, iat= 960, 151, r1= 1.30, r2= 1.80, r3= 5.00, r4= 5.50,  &end
#
# 30          G         H1         5           C         H41              1.80       3.00          (#H42 => H41)
 &rst
  ixpk= 0, nxpk= 0, iat= 960, 150, r1= 1.30, r2= 1.80, r3= 3.00, r4= 3.50,  &end
#
# 30          G         H1         4           C         H41              1.80       5.50
 &rst
  ixpk= 0, nxpk= 0, iat= 960, 119, r1= 1.30, r2= 1.80, r3= 5.50, r4= 6.00,  &end
#
# 30          G         H1         4           C         H42              1.80       5.50
 &rst
  ixpk= 0, nxpk= 0, iat= 960, 120, r1= 1.30, r2= 1.80, r3= 5.50, r4= 6.00,  &end
#
# 31          G         H1         32          U         H3               1.50       4.50
 &rst
  ixpk= 0, nxpk= 0, iat= 994,1028, r1= 1.00, r2= 1.50, r3= 4.50, r4= 5.00,  &end
#
# 31          G         H1         32          U         H1'              1.80       5.00
 &rst
  ixpk= 0, nxpk= 0, iat= 994,1019, r1= 1.30, r2= 1.80, r3= 5.00, r4= 5.50,  &end
#
# 5           C         H6         31          G         H1               3.00       6.00
 &rst
  ixpk= 0, nxpk= 0, iat= 145, 994, r1= 2.50, r2= 3.00, r3= 6.00, r4= 6.50,  &end
#
# 31          G         H1         4           C         H42              1.80       5.00          (#H41 => H42)
 &rst
  ixpk= 0, nxpk= 0, iat= 994, 120, r1= 1.30, r2= 1.80, r3= 5.00, r4= 5.50,  &end
#
# 31          G         H1         4           C         H41              1.80       3.00          (#H42 => H41)
 &rst
  ixpk= 0, nxpk= 0, iat= 994, 119, r1= 1.30, r2= 1.80, r3= 3.00, r4= 3.50,  &end
#
# 32          U         H3         32          U         H1'              1.80       5.50
 &rst
  ixpk= 0, nxpk= 0, iat=1028,1019, r1= 1.30, r2= 1.80, r3= 5.50, r4= 6.00,  &end
#
# 32          U         H3         33          U         H3               1.80       5.00
 &rst
  ixpk= 0, nxpk= 0, iat=1028,1058, r1= 1.30, r2= 1.80, r3= 5.00, r4= 5.50,  &end
#
# 32          U         H3         33          U         H5               1.80       5.00
 &rst
  ixpk= 0, nxpk= 0, iat=1028,1054, r1= 1.30, r2= 1.80, r3= 5.00, r4= 5.50,  &end
#
# 32          U         H3         4           C         H42              1.80       5.50
 &rst
  ixpk= 0, nxpk= 0, iat=1028, 120, r1= 1.30, r2= 1.80, r3= 5.50, r4= 6.00,  &end
#
# 32          U         H3         4           C         H41              1.80       5.50
 &rst
  ixpk= 0, nxpk= 0, iat=1028, 119, r1= 1.30, r2= 1.80, r3= 5.50, r4= 6.00,  &end
#
# 33          U         H3         34          C3        H6               1.80       5.50
 &rst
  ixpk= 0, nxpk= 0, iat=1058,1082, r1= 1.30, r2= 1.80, r3= 5.50, r4= 6.00,  &end
#
# 33          U         H3         34          C3        H42              1.80       5.50
 &rst
  ixpk= 0, nxpk= 0, iat=1058,1088, r1= 1.30, r2= 1.80, r3= 5.50, r4= 6.00,  &end
#
# 33          U         H3         34          C3        H41              1.80       5.50
 &rst
  ixpk= 0, nxpk= 0, iat=1058,1087, r1= 1.30, r2= 1.80, r3= 5.50, r4= 6.00,  &end
#
# 33          U         H3         34          C3        H5               1.80       5.00
 &rst
  ixpk= 0, nxpk= 0, iat=1058,1084, r1= 1.30, r2= 1.80, r3= 5.00, r4= 5.50,  &end
#
# 33          U         H3         2           A         H2               1.80       3.00
 &rst
  ixpk= 0, nxpk= 0, iat=1058,  56, r1= 1.30, r2= 1.80, r3= 3.00, r4= 3.50,  &end
#
# 4           C         H42        4           C         H5               1.80       3.00          (#H41 => H42)
 &rst
  ixpk= 0, nxpk= 0, iat= 120, 116, r1= 1.30, r2= 1.80, r3= 3.00, r4= 3.50,  &end
#
# 4           C         H41        4           C         H5               1.80       4.50          (#H42 => H41)
 &rst
  ixpk= 0, nxpk= 0, iat= 119, 116, r1= 1.30, r2= 1.80, r3= 4.50, r4= 5.00,  &end
#
# 5           C         H42        5           C         H5               1.80       3.00          (#H41 => H42)
 &rst
  ixpk= 0, nxpk= 0, iat= 151, 147, r1= 1.30, r2= 1.80, r3= 3.00, r4= 3.50,  &end
#
# 5           C         H41        5           C         H5               1.80       4.50          (#H42 => H41)
 &rst
  ixpk= 0, nxpk= 0, iat= 150, 147, r1= 1.30, r2= 1.80, r3= 4.50, r4= 5.00,  &end
#
# 11          C         H42        11          C         H5               1.80       3.00          (#H41 => H42)
 &rst
  ixpk= 0, nxpk= 0, iat= 344, 340, r1= 1.30, r2= 1.80, r3= 3.00, r4= 3.50,  &end
#
# 11          C         H41        11          C         H5               1.80       4.50          (#H42 => H41)
 &rst
  ixpk= 0, nxpk= 0, iat= 343, 340, r1= 1.30, r2= 1.80, r3= 4.50, r4= 5.00,  &end
#
# 21          C         H42        21          C         H5               1.80       3.00          (#H41 => H42)
 &rst
  ixpk= 0, nxpk= 0, iat= 669, 665, r1= 1.30, r2= 1.80, r3= 3.00, r4= 3.50,  &end
#
# 21          C         H41        21          C         H5               1.80       4.50          (#H42 => H41)
 &rst
  ixpk= 0, nxpk= 0, iat= 668, 665, r1= 1.30, r2= 1.80, r3= 4.50, r4= 5.00,  &end
#
# 23          C         H42        23          C         H5               1.80       3.00          (#H41 => H42)
 &rst
  ixpk= 0, nxpk= 0, iat= 734, 730, r1= 1.30, r2= 1.80, r3= 3.00, r4= 3.50,  &end
#
# 23          C         H41        23          C         H5               1.80       4.50          (#H42 => H41)
 &rst
  ixpk= 0, nxpk= 0, iat= 733, 730, r1= 1.30, r2= 1.80, r3= 4.50, r4= 5.00,  &end
#
# 27          C         H42        27          C         H5               1.80       3.00          (#H41 => H42)
 &rst
  ixpk= 0, nxpk= 0, iat= 865, 861, r1= 1.30, r2= 1.80, r3= 3.00, r4= 3.50,  &end
#
# 27          C         H41        27          C         H5               1.80       4.50          (#H42 => H41)
 &rst
  ixpk= 0, nxpk= 0, iat= 864, 861, r1= 1.30, r2= 1.80, r3= 4.50, r4= 5.00,  &end
#
# 29          C         H42        29          C         H5               1.80       3.00          (#H41 => H42)
 &rst
  ixpk= 0, nxpk= 0, iat= 929, 925, r1= 1.30, r2= 1.80, r3= 3.00, r4= 3.50,  &end
#
# 29          C         H41        29          C         H5               1.80       4.50          (#H42 => H41)
 &rst
  ixpk= 0, nxpk= 0, iat= 928, 925, r1= 1.30, r2= 1.80, r3= 4.50, r4= 5.00,  &end
#
# 34          C3        H42        34          C3        H5               1.80       3.00          (#H41 => H42)
 &rst
  ixpk= 0, nxpk= 0, iat=1088,1084, r1= 1.30, r2= 1.80, r3= 3.00, r4= 3.50,  &end
#
# 34          C3        H41        34          C3        H5               1.80       4.50          (#H42 => H41)
 &rst
  ixpk= 0, nxpk= 0, iat=1087,1084, r1= 1.30, r2= 1.80, r3= 4.50, r4= 5.00,  &end
#
# 1           G5        H2'        1           G5        H8               1.80       5.00
 &rst
  ixpk= 0, nxpk= 0, iat=  29,  13, r1= 1.30, r2= 1.80, r3= 5.00, r4= 5.50,  &end
#
# 1           G5        H3'        1           G5        H8               1.80       4.00
 &rst
  ixpk= 0, nxpk= 0, iat=  27,  13, r1= 1.30, r2= 1.80, r3= 4.00, r4= 4.50,  &end
#
# 1           G5        H4'        1           G5        H8               1.80       5.00
 &rst
  ixpk= 0, nxpk= 0, iat=   7,  13, r1= 1.30, r2= 1.80, r3= 5.00, r4= 5.50,  &end
#
# 1           G5        H2'        2           A         H8               1.80       3.00
 &rst
  ixpk= 0, nxpk= 0, iat=  29,  47, r1= 1.30, r2= 1.80, r3= 3.00, r4= 3.50,  &end
#
# 1           G5        H3'        2           A         H8               1.80       4.00
 &rst
  ixpk= 0, nxpk= 0, iat=  27,  47, r1= 1.30, r2= 1.80, r3= 4.00, r4= 4.50,  &end
#
# 2           A         H2'        2           A         H8               1.80       5.00
 &rst
  ixpk= 0, nxpk= 0, iat=  62,  47, r1= 1.30, r2= 1.80, r3= 5.00, r4= 5.50,  &end
#
# 2           A         H4'        2           A         H8               1.80       5.00
 &rst
  ixpk= 0, nxpk= 0, iat=  41,  47, r1= 1.30, r2= 1.80, r3= 5.00, r4= 5.50,  &end
#
# 2           A         H2'        3           G         H8               1.80       3.00
 &rst
  ixpk= 0, nxpk= 0, iat=  62,  80, r1= 1.30, r2= 1.80, r3= 3.00, r4= 3.50,  &end
#
# 2           A         H3'        3           G         H8               1.80       4.00
 &rst
  ixpk= 0, nxpk= 0, iat=  60,  80, r1= 1.30, r2= 1.80, r3= 4.00, r4= 4.50,  &end
#
# 3           G         H2'        3           G         H8               1.80       5.00
 &rst
  ixpk= 0, nxpk= 0, iat=  96,  80, r1= 1.30, r2= 1.80, r3= 5.00, r4= 5.50,  &end
#
# 3           G         H3'        3           G         H8               1.80       4.00
 &rst
  ixpk= 0, nxpk= 0, iat=  94,  80, r1= 1.30, r2= 1.80, r3= 4.00, r4= 4.50,  &end
#
# 3           G         H4'        3           G         H8               1.80       5.00
 &rst
  ixpk= 0, nxpk= 0, iat=  74,  80, r1= 1.30, r2= 1.80, r3= 5.00, r4= 5.50,  &end
#
# 3           G         H5'        3           G         H8               1.80       5.50
 &rst
  ixpk= 0, nxpk= 0, iat=  71,  80, r1= 1.30, r2= 1.80, r3= 5.50, r4= 6.00,  &end
#
# 3           G         H5''       3           G         H8               1.80       5.50
 &rst
  ixpk= 0, nxpk= 0, iat=  72,  80, r1= 1.30, r2= 1.80, r3= 5.50, r4= 6.00,  &end
#
# 3           G         H2'        4           C         H6               1.80       3.00
 &rst
  ixpk= 0, nxpk= 0, iat=  96, 114, r1= 1.30, r2= 1.80, r3= 3.00, r4= 3.50,  &end
#
# 3           G         H3'        4           C         H6               1.80       4.00
 &rst
  ixpk= 0, nxpk= 0, iat=  94, 114, r1= 1.30, r2= 1.80, r3= 4.00, r4= 4.50,  &end
#
# 4           C         H2'        4           C         H6               1.80       5.00
 &rst
  ixpk= 0, nxpk= 0, iat= 127, 114, r1= 1.30, r2= 1.80, r3= 5.00, r4= 5.50,  &end
#
# 4           C         H3'        4           C         H6               1.80       4.00
 &rst
  ixpk= 0, nxpk= 0, iat= 125, 114, r1= 1.30, r2= 1.80, r3= 4.00, r4= 4.50,  &end
#
# 4           C         H4'        4           C         H6               1.80       5.00
 &rst
  ixpk= 0, nxpk= 0, iat= 108, 114, r1= 1.30, r2= 1.80, r3= 5.00, r4= 5.50,  &end
#
# 4           C         H5''       4           C         H6               1.80       5.50
 &rst
  ixpk= 0, nxpk= 0, iat= 106, 114, r1= 1.30, r2= 1.80, r3= 5.50, r4= 6.00,  &end
#
# 4           C         H2'        5           C         H6               1.80       3.00
 &rst
  ixpk= 0, nxpk= 0, iat= 127, 145, r1= 1.30, r2= 1.80, r3= 3.00, r4= 3.50,  &end
#
# 4           C         H3'        5           C         H6               1.80       4.00
 &rst
  ixpk= 0, nxpk= 0, iat= 125, 145, r1= 1.30, r2= 1.80, r3= 4.00, r4= 4.50,  &end
#
# 5           C         H2'        5           C         H6               1.80       5.00
 &rst
  ixpk= 0, nxpk= 0, iat= 158, 145, r1= 1.30, r2= 1.80, r3= 5.00, r4= 5.50,  &end
#
# 5           C         H3'        5           C         H6               1.80       4.00
 &rst
  ixpk= 0, nxpk= 0, iat= 156, 145, r1= 1.30, r2= 1.80, r3= 4.00, r4= 4.50,  &end
#
# 5           C         H4'        5           C         H6               1.80       5.00
 &rst
  ixpk= 0, nxpk= 0, iat= 139, 145, r1= 1.30, r2= 1.80, r3= 5.00, r4= 5.50,  &end
#
# 5           C         H2'        6           G         H8               1.80       3.00
 &rst
  ixpk= 0, nxpk= 0, iat= 158, 176, r1= 1.30, r2= 1.80, r3= 3.00, r4= 3.50,  &end
#
# 5           C         H3'        6           G         H8               1.80       4.00
 &rst
  ixpk= 0, nxpk= 0, iat= 156, 176, r1= 1.30, r2= 1.80, r3= 4.00, r4= 4.50,  &end
#
# 6           G         H2'        6           G         H8               1.80       5.00
 &rst
  ixpk= 0, nxpk= 0, iat= 192, 176, r1= 1.30, r2= 1.80, r3= 5.00, r4= 5.50,  &end
#
# 6           G         H3'        6           G         H8               1.80       4.00
 &rst
  ixpk= 0, nxpk= 0, iat= 190, 176, r1= 1.30, r2= 1.80, r3= 4.00, r4= 4.50,  &end
#
# 6           G         H2'        7           U         H6               1.80       3.00
 &rst
  ixpk= 0, nxpk= 0, iat= 192, 210, r1= 1.30, r2= 1.80, r3= 3.00, r4= 3.50,  &end
#
# 6           G         H3'        7           U         H6               1.80       4.00
 &rst
  ixpk= 0, nxpk= 0, iat= 190, 210, r1= 1.30, r2= 1.80, r3= 4.00, r4= 4.50,  &end
#
# 7           U         H2'        7           U         H6               1.80       5.00
 &rst
  ixpk= 0, nxpk= 0, iat= 222, 210, r1= 1.30, r2= 1.80, r3= 5.00, r4= 5.50,  &end
#
# 7           U         H3'        7           U         H6               1.80       4.00
 &rst
  ixpk= 0, nxpk= 0, iat= 220, 210, r1= 1.30, r2= 1.80, r3= 4.00, r4= 4.50,  &end
#
# 7           U         H5''       7           U         H6               1.80       5.50
 &rst
  ixpk= 0, nxpk= 0, iat= 202, 210, r1= 1.30, r2= 1.80, r3= 5.50, r4= 6.00,  &end
#
# 7           U         H2'        8           G         H8               1.80       3.00
 &rst
  ixpk= 0, nxpk= 0, iat= 222, 240, r1= 1.30, r2= 1.80, r3= 3.00, r4= 3.50,  &end
#
# 7           U         H3'        8           G         H8               1.80       4.00
 &rst
  ixpk= 0, nxpk= 0, iat= 220, 240, r1= 1.30, r2= 1.80, r3= 4.00, r4= 4.50,  &end
#
# 8           G         H2'        8           G         H8               1.80       5.00
 &rst
  ixpk= 0, nxpk= 0, iat= 256, 240, r1= 1.30, r2= 1.80, r3= 5.00, r4= 5.50,  &end
#
# 8           G         H3'        8           G         H8               1.80       4.00
 &rst
  ixpk= 0, nxpk= 0, iat= 254, 240, r1= 1.30, r2= 1.80, r3= 4.00, r4= 4.50,  &end
#
# 8           G         H5''       8           G         H8               1.80       5.50
 &rst
  ixpk= 0, nxpk= 0, iat= 232, 240, r1= 1.30, r2= 1.80, r3= 5.50, r4= 6.00,  &end
#
# 8           G         H2'        9           U         H6               1.80       3.00
 &rst
  ixpk= 0, nxpk= 0, iat= 256, 274, r1= 1.30, r2= 1.80, r3= 3.00, r4= 3.50,  &end
#
# 8           G         H3'        9           U         H6               1.80       4.00
 &rst
  ixpk= 0, nxpk= 0, iat= 254, 274, r1= 1.30, r2= 1.80, r3= 4.00, r4= 4.50,  &end
#
# 9           U         H2'        9           U         H6               1.80       5.00
 &rst
  ixpk= 0, nxpk= 0, iat= 286, 274, r1= 1.30, r2= 1.80, r3= 5.00, r4= 5.50,  &end
#
# 9           U         H3'        9           U         H6               1.80       4.00
 &rst
  ixpk= 0, nxpk= 0, iat= 284, 274, r1= 1.30, r2= 1.80, r3= 4.00, r4= 4.50,  &end
#
# 9           U         H2'        10          G         H8               1.80       4.50
 &rst
  ixpk= 0, nxpk= 0, iat= 286, 304, r1= 1.30, r2= 1.80, r3= 4.50, r4= 5.00,  &end
#
# 9           U         H3'        10          G         H8               1.80       4.00
 &rst
  ixpk= 0, nxpk= 0, iat= 284, 304, r1= 1.30, r2= 1.80, r3= 4.00, r4= 4.50,  &end
#
# 10          G         H2'        10          G         H8               1.80       5.00
 &rst
  ixpk= 0, nxpk= 0, iat= 320, 304, r1= 1.30, r2= 1.80, r3= 5.00, r4= 5.50,  &end
#
# 10          G         H3'        10          G         H8               1.80       4.00
 &rst
  ixpk= 0, nxpk= 0, iat= 318, 304, r1= 1.30, r2= 1.80, r3= 4.00, r4= 4.50,  &end
#
# 10          G         H4'        10          G         H8               1.80       5.00
 &rst
  ixpk= 0, nxpk= 0, iat= 298, 304, r1= 1.30, r2= 1.80, r3= 5.00, r4= 5.50,  &end
#
# 10          G         H5''       10          G         H8               1.80       5.50
 &rst
  ixpk= 0, nxpk= 0, iat= 296, 304, r1= 1.30, r2= 1.80, r3= 5.50, r4= 6.00,  &end
#
# 11          C         H2'        11          C         H6               1.80       5.00
 &rst
  ixpk= 0, nxpk= 0, iat= 351, 338, r1= 1.30, r2= 1.80, r3= 5.00, r4= 5.50,  &end
#
# 11          C         H5''       11          C         H6               1.80       5.50
 &rst
  ixpk= 0, nxpk= 0, iat= 330, 338, r1= 1.30, r2= 1.80, r3= 5.50, r4= 6.00,  &end
#
# 11          C         H2'        12          G         H8               1.80       3.00
 &rst
  ixpk= 0, nxpk= 0, iat= 351, 369, r1= 1.30, r2= 1.80, r3= 3.00, r4= 3.50,  &end
#
# 11          C         H3'        12          G         H8               1.80       4.00
 &rst
  ixpk= 0, nxpk= 0, iat= 349, 369, r1= 1.30, r2= 1.80, r3= 4.00, r4= 4.50,  &end
#
# 12          G         H2'        12          G         H8               1.80       5.00
 &rst
  ixpk= 0, nxpk= 0, iat= 385, 369, r1= 1.30, r2= 1.80, r3= 5.00, r4= 5.50,  &end
#
# 12          G         H5''       12          G         H8               1.80       5.50
 &rst
  ixpk= 0, nxpk= 0, iat= 361, 369, r1= 1.30, r2= 1.80, r3= 5.50, r4= 6.00,  &end
#
# 12          G         H2'        13          A         H8               1.80       3.00
 &rst
  ixpk= 0, nxpk= 0, iat= 385, 403, r1= 1.30, r2= 1.80, r3= 3.00, r4= 3.50,  &end
#
# 13          A         H8         13          A         H3'              1.80       4.00
 &rst
  ixpk= 0, nxpk= 0, iat= 403, 416, r1= 1.30, r2= 1.80, r3= 4.00, r4= 4.50,  &end
#
# 13          A         H8         13          A         H5''             1.80       5.50
 &rst
  ixpk= 0, nxpk= 0, iat= 403, 395, r1= 1.30, r2= 1.80, r3= 5.50, r4= 6.00,  &end
#
# 13          A         H3'        14          U         H6               1.80       4.00
 &rst
  ixpk= 0, nxpk= 0, iat= 416, 436, r1= 1.30, r2= 1.80, r3= 4.00, r4= 4.50,  &end
#
# 14          U         H6         14          U         H2'              1.80       5.00
 &rst
  ixpk= 0, nxpk= 0, iat= 436, 448, r1= 1.30, r2= 1.80, r3= 5.00, r4= 5.50,  &end
#
# 14          U         H6         14          U         H3'              1.80       4.00
 &rst
  ixpk= 0, nxpk= 0, iat= 436, 446, r1= 1.30, r2= 1.80, r3= 4.00, r4= 4.50,  &end
#
# 14          U         H2'        15          G         H8               1.80       3.00
 &rst
  ixpk= 0, nxpk= 0, iat= 448, 466, r1= 1.30, r2= 1.80, r3= 3.00, r4= 3.50,  &end
#
# 14          U         H3'        15          G         H8               1.80       4.00
 &rst
  ixpk= 0, nxpk= 0, iat= 446, 466, r1= 1.30, r2= 1.80, r3= 4.00, r4= 4.50,  &end
#
# 14          U         H4'        15          G         H8               1.80       4.50
 &rst
  ixpk= 0, nxpk= 0, iat= 430, 466, r1= 1.30, r2= 1.80, r3= 4.50, r4= 5.00,  &end
#
# 18          A         H2'        19          G         H8               1.80       3.00
 &rst
  ixpk= 0, nxpk= 0, iat= 581, 599, r1= 1.30, r2= 1.80, r3= 3.00, r4= 3.50,  &end
#
# 18          A         H3'        19          G         H8               1.80       4.00
 &rst
  ixpk= 0, nxpk= 0, iat= 579, 599, r1= 1.30, r2= 1.80, r3= 4.00, r4= 4.50,  &end
#
# 19          G         H2'        19          G         H8               1.80       5.00
 &rst
  ixpk= 0, nxpk= 0, iat= 615, 599, r1= 1.30, r2= 1.80, r3= 5.00, r4= 5.50,  &end
#
# 19          G         H4'        19          G         H8               1.80       5.00
 &rst
  ixpk= 0, nxpk= 0, iat= 593, 599, r1= 1.30, r2= 1.80, r3= 5.00, r4= 5.50,  &end
#
# 19          G         H2'        20          U         H6               1.80       3.00
 &rst
  ixpk= 0, nxpk= 0, iat= 615, 633, r1= 1.30, r2= 1.80, r3= 3.00, r4= 3.50,  &end
#
# 19          G         H3'        20          U         H6               1.80       4.00
 &rst
  ixpk= 0, nxpk= 0, iat= 613, 633, r1= 1.30, r2= 1.80, r3= 4.00, r4= 4.50,  &end
#
# 20          U         H6         20          U         H2'              1.80       5.00
 &rst
  ixpk= 0, nxpk= 0, iat= 633, 645, r1= 1.30, r2= 1.80, r3= 5.00, r4= 5.50,  &end
#
# 20          U         H6         20          U         H4'              2.80       5.00
 &rst
  ixpk= 0, nxpk= 0, iat= 633, 627, r1= 2.30, r2= 2.80, r3= 5.00, r4= 5.50,  &end
#
# 20          U         H2'        21          C         H6               1.80       3.00
 &rst
  ixpk= 0, nxpk= 0, iat= 645, 663, r1= 1.30, r2= 1.80, r3= 3.00, r4= 3.50,  &end
#
# 21          C         H2'        21          C         H6               1.80       5.00
 &rst
  ixpk= 0, nxpk= 0, iat= 676, 663, r1= 1.30, r2= 1.80, r3= 5.00, r4= 5.50,  &end
#
# 21          C         H3'        21          C         H6               1.80       4.00
 &rst
  ixpk= 0, nxpk= 0, iat= 674, 663, r1= 1.30, r2= 1.80, r3= 4.00, r4= 4.50,  &end
#
# 21          C         H2'        22          G         H8               1.80       3.00
 &rst
  ixpk= 0, nxpk= 0, iat= 676, 694, r1= 1.30, r2= 1.80, r3= 3.00, r4= 3.50,  &end
#
# 21          C         H3'        22          G         H8               1.80       4.00
 &rst
  ixpk= 0, nxpk= 0, iat= 674, 694, r1= 1.30, r2= 1.80, r3= 4.00, r4= 4.50,  &end
#
# 22          G         H5''       22          G         H8               1.80       5.50
 &rst
  ixpk= 0, nxpk= 0, iat= 686, 694, r1= 1.30, r2= 1.80, r3= 5.50, r4= 6.00,  &end
#
# 22          G         H2'        22          G         H8               1.80       5.00
 &rst
  ixpk= 0, nxpk= 0, iat= 710, 694, r1= 1.30, r2= 1.80, r3= 5.00, r4= 5.50,  &end
#
# 22          G         H3'        22          G         H8               1.80       4.00
 &rst
  ixpk= 0, nxpk= 0, iat= 708, 694, r1= 1.30, r2= 1.80, r3= 4.00, r4= 4.50,  &end
#
# 22          G         H2'        23          C         H6               1.80       3.00
 &rst
  ixpk= 0, nxpk= 0, iat= 710, 728, r1= 1.30, r2= 1.80, r3= 3.00, r4= 3.50,  &end
#
# 22          G         H3'        23          C         H6               1.80       4.00
 &rst
  ixpk= 0, nxpk= 0, iat= 708, 728, r1= 1.30, r2= 1.80, r3= 4.00, r4= 4.50,  &end
#
# 23          C         H2'        23          C         H6               1.80       5.00
 &rst
  ixpk= 0, nxpk= 0, iat= 741, 728, r1= 1.30, r2= 1.80, r3= 5.00, r4= 5.50,  &end
#
# 23          C         H3'        23          C         H6               1.80       4.00
 &rst
  ixpk= 0, nxpk= 0, iat= 739, 728, r1= 1.30, r2= 1.80, r3= 4.00, r4= 4.50,  &end
#
# 23          C         H4'        23          C         H6               1.80       5.00
 &rst
  ixpk= 0, nxpk= 0, iat= 722, 728, r1= 1.30, r2= 1.80, r3= 5.00, r4= 5.50,  &end
#
# 23          C         H5''       23          C         H6               1.80       4.50
 &rst
  ixpk= 0, nxpk= 0, iat= 720, 728, r1= 1.30, r2= 1.80, r3= 4.50, r4= 5.00,  &end
#
# 23          C         H2'        24          A         H8               1.80       3.00
 &rst
  ixpk= 0, nxpk= 0, iat= 741, 759, r1= 1.30, r2= 1.80, r3= 3.00, r4= 3.50,  &end
#
# 23          C         H3'        24          A         H8               1.80       4.50
 &rst
  ixpk= 0, nxpk= 0, iat= 739, 759, r1= 1.30, r2= 1.80, r3= 4.50, r4= 5.00,  &end
#
# 24          A         H3'        24          A         H8               1.80       5.00
 &rst
  ixpk= 0, nxpk= 0, iat= 772, 759, r1= 1.30, r2= 1.80, r3= 5.00, r4= 5.50,  &end
#
# 24          A         H5''       24          A         H8               1.80       5.50
 &rst
  ixpk= 0, nxpk= 0, iat= 751, 759, r1= 1.30, r2= 1.80, r3= 5.50, r4= 6.00,  &end
#
# 24          A         H2'        25          A         H8               1.80       4.50
 &rst
  ixpk= 0, nxpk= 0, iat= 774, 792, r1= 1.30, r2= 1.80, r3= 4.50, r4= 5.00,  &end
#
# 24          A         H3'        25          A         H8               1.80       5.00
 &rst
  ixpk= 0, nxpk= 0, iat= 772, 792, r1= 1.30, r2= 1.80, r3= 5.00, r4= 5.50,  &end
#
# 25          A         H2'        25          A         H8               1.80       5.00
 &rst
  ixpk= 0, nxpk= 0, iat= 807, 792, r1= 1.30, r2= 1.80, r3= 5.00, r4= 5.50,  &end
#
# 25          A         H3'        25          A         H8               1.80       4.00
 &rst
  ixpk= 0, nxpk= 0, iat= 805, 792, r1= 1.30, r2= 1.80, r3= 4.00, r4= 4.50,  &end
#
# 25          A         H4'        25          A         H8               1.80       5.00
 &rst
  ixpk= 0, nxpk= 0, iat= 786, 792, r1= 1.30, r2= 1.80, r3= 5.00, r4= 5.50,  &end
#
# 25          A         H5''       25          A         H8               1.80       5.50
 &rst
  ixpk= 0, nxpk= 0, iat= 784, 792, r1= 1.30, r2= 1.80, r3= 5.50, r4= 6.00,  &end
#
# 25          A         H3'        26          G         H8               1.80       4.50
 &rst
  ixpk= 0, nxpk= 0, iat= 805, 825, r1= 1.30, r2= 1.80, r3= 4.50, r4= 5.00,  &end
#
# 26          G         H2'        26          G         H8               1.80       5.00
 &rst
  ixpk= 0, nxpk= 0, iat= 841, 825, r1= 1.30, r2= 1.80, r3= 5.00, r4= 5.50,  &end
#
# 26          G         H3'        26          G         H8               1.80       5.00
 &rst
  ixpk= 0, nxpk= 0, iat= 839, 825, r1= 1.30, r2= 1.80, r3= 5.00, r4= 5.50,  &end
#
# 26          G         H2'        27          C         H6               1.80       3.00
 &rst
  ixpk= 0, nxpk= 0, iat= 841, 859, r1= 1.30, r2= 1.80, r3= 3.00, r4= 3.50,  &end
#
# 26          G         H3'        27          C         H6               1.80       4.00
 &rst
  ixpk= 0, nxpk= 0, iat= 839, 859, r1= 1.30, r2= 1.80, r3= 4.00, r4= 4.50,  &end
#
# 27          C         H3'        27          C         H6               1.80       5.00
 &rst
  ixpk= 0, nxpk= 0, iat= 870, 859, r1= 1.30, r2= 1.80, r3= 5.00, r4= 5.50,  &end
#
# 27          C         H2'        28          A         H8               1.80       3.00
 &rst
  ixpk= 0, nxpk= 0, iat= 872, 890, r1= 1.30, r2= 1.80, r3= 3.00, r4= 3.50,  &end
#
# 27          C         H3'        28          A         H8               1.80       4.00
 &rst
  ixpk= 0, nxpk= 0, iat= 870, 890, r1= 1.30, r2= 1.80, r3= 4.00, r4= 4.50,  &end
#
# 28          A         H2'        28          A         H8               1.80       5.00
 &rst
  ixpk= 0, nxpk= 0, iat= 905, 890, r1= 1.30, r2= 1.80, r3= 5.00, r4= 5.50,  &end
#
# 28          A         H3'        28          A         H8               1.80       4.00
 &rst
  ixpk= 0, nxpk= 0, iat= 903, 890, r1= 1.30, r2= 1.80, r3= 4.00, r4= 4.50,  &end
#
# 28          A         H4'        28          A         H8               1.80       5.50
 &rst
  ixpk= 0, nxpk= 0, iat= 884, 890, r1= 1.30, r2= 1.80, r3= 5.50, r4= 6.00,  &end
#
# 28          A         H5''       28          A         H8               1.80       5.50
 &rst
  ixpk= 0, nxpk= 0, iat= 882, 890, r1= 1.30, r2= 1.80, r3= 5.50, r4= 6.00,  &end
#
# 28          A         H2'        29          C         H6               1.80       3.00
 &rst
  ixpk= 0, nxpk= 0, iat= 905, 923, r1= 1.30, r2= 1.80, r3= 3.00, r4= 3.50,  &end
#
# 28          A         H3'        29          C         H6               1.80       4.00
 &rst
  ixpk= 0, nxpk= 0, iat= 903, 923, r1= 1.30, r2= 1.80, r3= 4.00, r4= 4.50,  &end
#
# 29          C         H2'        29          C         H6               1.80       5.00
 &rst
  ixpk= 0, nxpk= 0, iat= 936, 923, r1= 1.30, r2= 1.80, r3= 5.00, r4= 5.50,  &end
#
# 29          C         H3'        29          C         H6               1.80       4.00
 &rst
  ixpk= 0, nxpk= 0, iat= 934, 923, r1= 1.30, r2= 1.80, r3= 4.00, r4= 4.50,  &end
#
# 29          C         H4'        29          C         H6               1.80       5.00
 &rst
  ixpk= 0, nxpk= 0, iat= 917, 923, r1= 1.30, r2= 1.80, r3= 5.00, r4= 5.50,  &end
#
# 29          C         H5''       29          C         H6               1.80       5.50
 &rst
  ixpk= 0, nxpk= 0, iat= 915, 923, r1= 1.30, r2= 1.80, r3= 5.50, r4= 6.00,  &end
#
# 29          C         H2'        30          G         H8               1.80       3.00
 &rst
  ixpk= 0, nxpk= 0, iat= 936, 954, r1= 1.30, r2= 1.80, r3= 3.00, r4= 3.50,  &end
#
# 29          C         H3'        30          G         H8               1.80       4.00
 &rst
  ixpk= 0, nxpk= 0, iat= 934, 954, r1= 1.30, r2= 1.80, r3= 4.00, r4= 4.50,  &end
#
# 30          G         H2'        30          G         H8               1.80       5.00
 &rst
  ixpk= 0, nxpk= 0, iat= 970, 954, r1= 1.30, r2= 1.80, r3= 5.00, r4= 5.50,  &end
#
# 30          G         H3'        30          G         H8               1.80       4.00
 &rst
  ixpk= 0, nxpk= 0, iat= 968, 954, r1= 1.30, r2= 1.80, r3= 4.00, r4= 4.50,  &end
#
# 30          G         H5''       30          G         H8               1.80       5.50
 &rst
  ixpk= 0, nxpk= 0, iat= 946, 954, r1= 1.30, r2= 1.80, r3= 5.50, r4= 6.00,  &end
#
# 30          G         H2'        31          G         H8               1.80       3.00
 &rst
  ixpk= 0, nxpk= 0, iat= 970, 988, r1= 1.30, r2= 1.80, r3= 3.00, r4= 3.50,  &end
#
# 30          G         H3'        31          G         H8               1.80       4.00
 &rst
  ixpk= 0, nxpk= 0, iat= 968, 988, r1= 1.30, r2= 1.80, r3= 4.00, r4= 4.50,  &end
#
# 31          G         H2'        31          G         H8               1.80       5.00
 &rst
  ixpk= 0, nxpk= 0, iat=1004, 988, r1= 1.30, r2= 1.80, r3= 5.00, r4= 5.50,  &end
#
# 31          G         H3'        31          G         H8               1.80       4.00
 &rst
  ixpk= 0, nxpk= 0, iat=1002, 988, r1= 1.30, r2= 1.80, r3= 4.00, r4= 4.50,  &end
#
# 31          G         H4'        31          G         H8               1.80       5.00
 &rst
  ixpk= 0, nxpk= 0, iat= 982, 988, r1= 1.30, r2= 1.80, r3= 5.00, r4= 5.50,  &end
#
# 31          G         H5''       31          G         H8               1.80       5.50
 &rst
  ixpk= 0, nxpk= 0, iat= 980, 988, r1= 1.30, r2= 1.80, r3= 5.50, r4= 6.00,  &end
#
# 31          G         H2'        32          U         H6               1.80       3.00
 &rst
  ixpk= 0, nxpk= 0, iat=1004,1022, r1= 1.30, r2= 1.80, r3= 3.00, r4= 3.50,  &end
#
# 31          G         H3'        32          U         H6               1.80       4.00
 &rst
  ixpk= 0, nxpk= 0, iat=1002,1022, r1= 1.30, r2= 1.80, r3= 4.00, r4= 4.50,  &end
#
# 32          U         H2'        32          U         H6               1.80       5.00
 &rst
  ixpk= 0, nxpk= 0, iat=1034,1022, r1= 1.30, r2= 1.80, r3= 5.00, r4= 5.50,  &end
#
# 32          U         H2'        33          U         H6               1.80       3.00
 &rst
  ixpk= 0, nxpk= 0, iat=1034,1052, r1= 1.30, r2= 1.80, r3= 3.00, r4= 3.50,  &end
#
# 33          U         H6         33          U         H2'              1.80       5.00
 &rst
  ixpk= 0, nxpk= 0, iat=1052,1064, r1= 1.30, r2= 1.80, r3= 5.00, r4= 5.50,  &end
#
# 33          U         H6         33          U         H3'              1.80       4.00
 &rst
  ixpk= 0, nxpk= 0, iat=1052,1062, r1= 1.30, r2= 1.80, r3= 4.00, r4= 4.50,  &end
#
# 33          U         H6         33          U         H4'              1.80       5.00
 &rst
  ixpk= 0, nxpk= 0, iat=1052,1046, r1= 1.30, r2= 1.80, r3= 5.00, r4= 5.50,  &end
#
# 33          U         H2'        34          C3        H6               1.80       3.00
 &rst
  ixpk= 0, nxpk= 0, iat=1064,1082, r1= 1.30, r2= 1.80, r3= 3.00, r4= 3.50,  &end
#
# 33          U         H3'        34          C3        H6               1.80       4.00
 &rst
  ixpk= 0, nxpk= 0, iat=1062,1082, r1= 1.30, r2= 1.80, r3= 4.00, r4= 4.50,  &end
#
# 34          C3        H2'        34          C3        H6               3.00       6.00
 &rst
  ixpk= 0, nxpk= 0, iat=1095,1082, r1= 2.50, r2= 3.00, r3= 6.00, r4= 6.50,  &end
#
# 34          C3        H3'        34          C3        H6               1.80       4.00
 &rst
  ixpk= 0, nxpk= 0, iat=1093,1082, r1= 1.30, r2= 1.80, r3= 4.00, r4= 4.50,  &end
#
# 34          C3        H4'        34          C3        H6               1.80       5.00
 &rst
  ixpk= 0, nxpk= 0, iat=1076,1082, r1= 1.30, r2= 1.80, r3= 5.00, r4= 5.50,  &end
#
# 34          C3        H5''       34          C3        H6               1.80       5.50
 &rst
  ixpk= 0, nxpk= 0, iat=1074,1082, r1= 1.30, r2= 1.80, r3= 5.50, r4= 6.00,  &end
#
# 15          G         N2         18          A         N7               1.80       3.90
 &rst
  ixpk= 0, nxpk= 0, iat= 474, 567, r1= 1.30, r2= 1.80, r3= 3.90, r4= 4.40,  &end
#
# 15          G         N3         18          A         N6               1.80       4.40
 &rst
  ixpk= 0, nxpk= 0, iat= 477, 570, r1= 1.30, r2= 1.80, r3= 4.40, r4= 4.90,  &end
#
# 15          G         O2'        18          A         N6               1.80       3.90
 &rst
  ixpk= 0, nxpk= 0, iat= 483, 570, r1= 1.30, r2= 1.80, r3= 3.90, r4= 4.40,  &end
#
# 15          G         O2'        17          A         N7               1.80       3.90
 &rst
  ixpk= 0, nxpk= 0, iat= 483, 534, r1= 1.30, r2= 1.80, r3= 3.90, r4= 4.40,  &end
#
# 15          G         O2'        17          A         N6               1.90       4.90
 &rst
  ixpk= 0, nxpk= 0, iat= 483, 537, r1= 1.40, r2= 1.90, r3= 4.90, r4= 5.40,  &end
#
# 15          G         H1'        15          G         H2'              1.80       3.00
 &rst
  ixpk= 0, nxpk= 0, iat= 463, 482, r1= 1.30, r2= 1.80, r3= 3.00, r4= 3.50,  &end
#
# 15          G         H1'        15          G         H3'              1.80       4.50
 &rst
  ixpk= 0, nxpk= 0, iat= 463, 480, r1= 1.30, r2= 1.80, r3= 4.50, r4= 5.00,  &end
#
# 15          G         H1'        15          G         H4'              1.80       4.50
 &rst
  ixpk= 0, nxpk= 0, iat= 463, 460, r1= 1.30, r2= 1.80, r3= 4.50, r4= 5.00,  &end
#
# 15          G         H2'        15          G         H3'              1.80       3.00
 &rst
  ixpk= 0, nxpk= 0, iat= 482, 480, r1= 1.30, r2= 1.80, r3= 3.00, r4= 3.50,  &end
#
# 15          G         H3'        15          G         H4'              1.80       3.00
 &rst
  ixpk= 0, nxpk= 0, iat= 480, 460, r1= 1.30, r2= 1.80, r3= 3.00, r4= 3.50,  &end
#
# 15          G         H4'        15          G         H5'              1.80       3.00
 &rst
  ixpk= 0, nxpk= 0, iat= 460, 457, r1= 1.30, r2= 1.80, r3= 3.00, r4= 3.50,  &end
#
# 15          G         H4'        15          G         H5''             1.80       3.00
 &rst
  ixpk= 0, nxpk= 0, iat= 460, 458, r1= 1.30, r2= 1.80, r3= 3.00, r4= 3.50,  &end
#
# 15          G         H1'        15          G         H8               1.80       5.00
 &rst
  ixpk= 0, nxpk= 0, iat= 463, 466, r1= 1.30, r2= 1.80, r3= 5.00, r4= 5.50,  &end
#
# 15          G         H2'        15          G         H8               1.80       5.00
 &rst
  ixpk= 0, nxpk= 0, iat= 482, 466, r1= 1.30, r2= 1.80, r3= 5.00, r4= 5.50,  &end
#
# 15          G         H3'        15          G         H8               1.80       3.00
 &rst
  ixpk= 0, nxpk= 0, iat= 480, 466, r1= 1.30, r2= 1.80, r3= 3.00, r4= 3.50,  &end
#
# 15          G         H4'        15          G         H8               1.80       5.00
 &rst
  ixpk= 0, nxpk= 0, iat= 460, 466, r1= 1.30, r2= 1.80, r3= 5.00, r4= 5.50,  &end
#
# 15          G         H2'        16          A         H8               1.80       5.00
 &rst
  ixpk= 0, nxpk= 0, iat= 482, 500, r1= 1.30, r2= 1.80, r3= 5.00, r4= 5.50,  &end
#
# 15          G         H1'        17          A         H8               1.80       5.00
 &rst
  ixpk= 0, nxpk= 0, iat= 463, 533, r1= 1.30, r2= 1.80, r3= 5.00, r4= 5.50,  &end
#
# 15          G         H2'        17          A         H8               1.80       4.00
 &rst
  ixpk= 0, nxpk= 0, iat= 482, 533, r1= 1.30, r2= 1.80, r3= 4.00, r4= 4.50,  &end
#
# 16          A         H1'        16          A         H2'              1.80       3.00
 &rst
  ixpk= 0, nxpk= 0, iat= 497, 515, r1= 1.30, r2= 1.80, r3= 3.00, r4= 3.50,  &end
#
# 16          A         H1'        16          A         H3'              1.80       4.50
 &rst
  ixpk= 0, nxpk= 0, iat= 497, 513, r1= 1.30, r2= 1.80, r3= 4.50, r4= 5.00,  &end
#
# 16          A         H1'        16          A         H4'              1.80       4.50
 &rst
  ixpk= 0, nxpk= 0, iat= 497, 494, r1= 1.30, r2= 1.80, r3= 4.50, r4= 5.00,  &end
#
# 16          A         H2'        16          A         H3'              1.80       3.00
 &rst
  ixpk= 0, nxpk= 0, iat= 515, 513, r1= 1.30, r2= 1.80, r3= 3.00, r4= 3.50,  &end
#
# 16          A         H4'        16          A         H5'              1.80       3.00
 &rst
  ixpk= 0, nxpk= 0, iat= 494, 491, r1= 1.30, r2= 1.80, r3= 3.00, r4= 3.50,  &end
#
# 16          A         H4'        16          A         H5''             1.80       3.00
 &rst
  ixpk= 0, nxpk= 0, iat= 494, 492, r1= 1.30, r2= 1.80, r3= 3.00, r4= 3.50,  &end
#
# 16          A         H1'        16          A         H8               1.80       4.00
 &rst
  ixpk= 0, nxpk= 0, iat= 497, 500, r1= 1.30, r2= 1.80, r3= 4.00, r4= 4.50,  &end
#
# 16          A         H2'        16          A         H8               1.80       4.00
 &rst
  ixpk= 0, nxpk= 0, iat= 515, 500, r1= 1.30, r2= 1.80, r3= 4.00, r4= 4.50,  &end
#
# 16          A         H3'        16          A         H8               1.80       4.00
 &rst
  ixpk= 0, nxpk= 0, iat= 513, 500, r1= 1.30, r2= 1.80, r3= 4.00, r4= 4.50,  &end
#
# 16          A         H4'        16          A         H8               1.80       5.00
 &rst
  ixpk= 0, nxpk= 0, iat= 494, 500, r1= 1.30, r2= 1.80, r3= 5.00, r4= 5.50,  &end
#
# 16          A         H5'        16          A         H8               1.80       4.00
 &rst
  ixpk= 0, nxpk= 0, iat= 491, 500, r1= 1.30, r2= 1.80, r3= 4.00, r4= 4.50,  &end
#
# 16          A         H5''       16          A         H8               1.80       4.00
 &rst
  ixpk= 0, nxpk= 0, iat= 492, 500, r1= 1.30, r2= 1.80, r3= 4.00, r4= 4.50,  &end
#
# 16          A         H8         17          A         H8               1.80       5.00
 &rst
  ixpk= 0, nxpk= 0, iat= 500, 533, r1= 1.30, r2= 1.80, r3= 5.00, r4= 5.50,  &end
#
# 16          A         H1'        17          A         H8               1.80       5.00
 &rst
  ixpk= 0, nxpk= 0, iat= 497, 533, r1= 1.30, r2= 1.80, r3= 5.00, r4= 5.50,  &end
#
# 16          A         H2'        17          A         H8               1.80       3.00
 &rst
  ixpk= 0, nxpk= 0, iat= 515, 533, r1= 1.30, r2= 1.80, r3= 3.00, r4= 3.50,  &end
#
# 16          A         H3'        17          A         H8               1.80       3.00
 &rst
  ixpk= 0, nxpk= 0, iat= 513, 533, r1= 1.30, r2= 1.80, r3= 3.00, r4= 3.50,  &end
#
# 17          A         H1'        17          A         H2'              1.80       3.00
 &rst
  ixpk= 0, nxpk= 0, iat= 530, 548, r1= 1.30, r2= 1.80, r3= 3.00, r4= 3.50,  &end
#
# 17          A         H1'        17          A         H3'              1.80       4.50
 &rst
  ixpk= 0, nxpk= 0, iat= 530, 546, r1= 1.30, r2= 1.80, r3= 4.50, r4= 5.00,  &end
#
# 17          A         H1'        17          A         H4'              1.80       4.50
 &rst
  ixpk= 0, nxpk= 0, iat= 530, 527, r1= 1.30, r2= 1.80, r3= 4.50, r4= 5.00,  &end
#
# 17          A         H2'        17          A         H3'              1.80       3.00
 &rst
  ixpk= 0, nxpk= 0, iat= 548, 546, r1= 1.30, r2= 1.80, r3= 3.00, r4= 3.50,  &end
#
# 17          A         H1'        17          A         H8               1.80       4.00
 &rst
  ixpk= 0, nxpk= 0, iat= 530, 533, r1= 1.30, r2= 1.80, r3= 4.00, r4= 4.50,  &end
#
# 17          A         H2'        17          A         H8               1.80       5.00
 &rst
  ixpk= 0, nxpk= 0, iat= 548, 533, r1= 1.30, r2= 1.80, r3= 5.00, r4= 5.50,  &end
#
# 17          A         H3'        17          A         H8               1.80       4.00
 &rst
  ixpk= 0, nxpk= 0, iat= 546, 533, r1= 1.30, r2= 1.80, r3= 4.00, r4= 4.50,  &end
#
# 17          A         H5'        17          A         H8               1.80       5.00
 &rst
  ixpk= 0, nxpk= 0, iat= 524, 533, r1= 1.30, r2= 1.80, r3= 5.00, r4= 5.50,  &end
#
# 17          A         H1'        18          A         H8               1.80       5.50
 &rst
  ixpk= 0, nxpk= 0, iat= 530, 566, r1= 1.30, r2= 1.80, r3= 5.50, r4= 6.00,  &end
#
# 17          A         H2'        18          A         H8               1.80       3.00
 &rst
  ixpk= 0, nxpk= 0, iat= 548, 566, r1= 1.30, r2= 1.80, r3= 3.00, r4= 3.50,  &end
#
# 17          A         H3'        18          A         H8               1.80       3.00
 &rst
  ixpk= 0, nxpk= 0, iat= 546, 566, r1= 1.30, r2= 1.80, r3= 3.00, r4= 3.50,  &end
#
# 18          A         H1'        18          A         H2'              1.80       3.00
 &rst
  ixpk= 0, nxpk= 0, iat= 563, 581, r1= 1.30, r2= 1.80, r3= 3.00, r4= 3.50,  &end
#
# 18          A         H1'        18          A         H3'              1.80       4.50
 &rst
  ixpk= 0, nxpk= 0, iat= 563, 579, r1= 1.30, r2= 1.80, r3= 4.50, r4= 5.00,  &end
#
# 18          A         H1'        18          A         H4'              1.80       4.50
 &rst
  ixpk= 0, nxpk= 0, iat= 563, 560, r1= 1.30, r2= 1.80, r3= 4.50, r4= 5.00,  &end
#
# 18          A         H2'        18          A         H3'              1.80       3.00
 &rst
  ixpk= 0, nxpk= 0, iat= 581, 579, r1= 1.30, r2= 1.80, r3= 3.00, r4= 3.50,  &end
#
# 18          A         H2'        18          A         H4'              1.80       4.00
 &rst
  ixpk= 0, nxpk= 0, iat= 581, 560, r1= 1.30, r2= 1.80, r3= 4.00, r4= 4.50,  &end
#
# 18          A         H4'        18          A         H5'              1.80       3.00
 &rst
  ixpk= 0, nxpk= 0, iat= 560, 557, r1= 1.30, r2= 1.80, r3= 3.00, r4= 3.50,  &end
#
# 18          A         H4'        18          A         H5''             1.80       3.00
 &rst
  ixpk= 0, nxpk= 0, iat= 560, 558, r1= 1.30, r2= 1.80, r3= 3.00, r4= 3.50,  &end
#
# 18          A         H1'        18          A         H8               1.80       4.00
 &rst
  ixpk= 0, nxpk= 0, iat= 563, 566, r1= 1.30, r2= 1.80, r3= 4.00, r4= 4.50,  &end
#
# 18          A         H2'        18          A         H8               1.80       4.00
 &rst
  ixpk= 0, nxpk= 0, iat= 581, 566, r1= 1.30, r2= 1.80, r3= 4.00, r4= 4.50,  &end
#
# 18          A         H3'        18          A         H8               1.80       3.00
 &rst
  ixpk= 0, nxpk= 0, iat= 579, 566, r1= 1.30, r2= 1.80, r3= 3.00, r4= 3.50,  &end
#
# 18          A         H4'        18          A         H8               1.80       5.00
 &rst
  ixpk= 0, nxpk= 0, iat= 560, 566, r1= 1.30, r2= 1.80, r3= 5.00, r4= 5.50,  &end
#
# 18          A         H2'        19          G         H1'              1.80       4.00
 &rst
  ixpk= 0, nxpk= 0, iat= 581, 596, r1= 1.30, r2= 1.80, r3= 4.00, r4= 4.50,  &end
#
# 18          A         H8         19          G         H8               1.80       4.00
 &rst
  ixpk= 0, nxpk= 0, iat= 566, 599, r1= 1.30, r2= 1.80, r3= 4.00, r4= 4.50,  &end
#
# 18          A         H1'        19          G         H8               1.80       5.00
 &rst
  ixpk= 0, nxpk= 0, iat= 563, 599, r1= 1.30, r2= 1.80, r3= 5.00, r4= 5.50,  &end
#
# 18          A         H2'        19          G         H8               1.80       4.00
 &rst
  ixpk= 0, nxpk= 0, iat= 581, 599, r1= 1.30, r2= 1.80, r3= 4.00, r4= 4.50,  &end
#
# 18          A         H3'        19          G         H8               1.80       4.00
 &rst
  ixpk= 0, nxpk= 0, iat= 579, 599, r1= 1.30, r2= 1.80, r3= 4.00, r4= 4.50,  &end
#
# 1           G5        H1'        1           G5        H2'              1.80       3.00
 &rst
  ixpk= 0, nxpk= 0, iat=  10,  29, r1= 1.30, r2= 1.80, r3= 3.00, r4= 3.50,  &end
#
# 1           G5        H1'        1           G5        H4'              1.80       3.00
 &rst
  ixpk= 0, nxpk= 0, iat=  10,   7, r1= 1.30, r2= 1.80, r3= 3.00, r4= 3.50,  &end
#
# 1           G5        H1'        1           G5        H3'              1.80       4.50
 &rst
  ixpk= 0, nxpk= 0, iat=  10,  27, r1= 1.30, r2= 1.80, r3= 4.50, r4= 5.00,  &end
#
# 2           A         H1'        2           A         H2'              1.80       3.40
 &rst
  ixpk= 0, nxpk= 0, iat=  44,  62, r1= 1.30, r2= 1.80, r3= 3.40, r4= 3.90,  &end
#
# 2           A         H1'        2           A         H4'              1.80       4.50
 &rst
  ixpk= 0, nxpk= 0, iat=  44,  41, r1= 1.30, r2= 1.80, r3= 4.50, r4= 5.00,  &end
#
# 3           G         H1'        3           G         H2'              1.80       3.00
 &rst
  ixpk= 0, nxpk= 0, iat=  77,  96, r1= 1.30, r2= 1.80, r3= 3.00, r4= 3.50,  &end
#
# 3           G         H1'        3           G         H4'              1.80       4.50
 &rst
  ixpk= 0, nxpk= 0, iat=  77,  74, r1= 1.30, r2= 1.80, r3= 4.50, r4= 5.00,  &end
#
# 3           G         H1'        3           G         H5'              1.80       5.50
 &rst
  ixpk= 0, nxpk= 0, iat=  77,  71, r1= 1.30, r2= 1.80, r3= 5.50, r4= 6.00,  &end
#
# 3           G         H1'        2           A         H2'              1.80       5.00
 &rst
  ixpk= 0, nxpk= 0, iat=  77,  62, r1= 1.30, r2= 1.80, r3= 5.00, r4= 5.50,  &end
#
# 4           C         H1'        4           C         H2'              1.80       3.00
 &rst
  ixpk= 0, nxpk= 0, iat= 111, 127, r1= 1.30, r2= 1.80, r3= 3.00, r4= 3.50,  &end
#
# 4           C         H1'        4           C         H3'              1.80       4.50
 &rst
  ixpk= 0, nxpk= 0, iat= 111, 125, r1= 1.30, r2= 1.80, r3= 4.50, r4= 5.00,  &end
#
# 4           C         H1'        4           C         H4'              1.80       4.50
 &rst
  ixpk= 0, nxpk= 0, iat= 111, 108, r1= 1.30, r2= 1.80, r3= 4.50, r4= 5.00,  &end
#
# 4           C         H1'        3           G         H2'              1.80       5.00
 &rst
  ixpk= 0, nxpk= 0, iat= 111,  96, r1= 1.30, r2= 1.80, r3= 5.00, r4= 5.50,  &end
#
# 5           C         H1'        5           C         H2'              1.80       3.00
 &rst
  ixpk= 0, nxpk= 0, iat= 142, 158, r1= 1.30, r2= 1.80, r3= 3.00, r4= 3.50,  &end
#
# 5           C         H1'        5           C         H3'              1.80       4.50
 &rst
  ixpk= 0, nxpk= 0, iat= 142, 156, r1= 1.30, r2= 1.80, r3= 4.50, r4= 5.00,  &end
#
# 5           C         H1'        5           C         H4'              1.80       4.50
 &rst
  ixpk= 0, nxpk= 0, iat= 142, 139, r1= 1.30, r2= 1.80, r3= 4.50, r4= 5.00,  &end
#
# 5           C         H1'        4           C         H2'              1.80       5.00
 &rst
  ixpk= 0, nxpk= 0, iat= 142, 127, r1= 1.30, r2= 1.80, r3= 5.00, r4= 5.50,  &end
#
# 6           G         H1'        6           G         H2'              1.80       3.00
 &rst
  ixpk= 0, nxpk= 0, iat= 173, 192, r1= 1.30, r2= 1.80, r3= 3.00, r4= 3.50,  &end
#
# 6           G         H1'        5           C         H2'              1.80       5.50
 &rst
  ixpk= 0, nxpk= 0, iat= 173, 158, r1= 1.30, r2= 1.80, r3= 5.50, r4= 6.00,  &end
#
# 7           U         H1'        7           U         H2'              1.80       3.00
 &rst
  ixpk= 0, nxpk= 0, iat= 207, 222, r1= 1.30, r2= 1.80, r3= 3.00, r4= 3.50,  &end
#
# 7           U         H1'        7           U         H3'              1.80       4.50
 &rst
  ixpk= 0, nxpk= 0, iat= 207, 220, r1= 1.30, r2= 1.80, r3= 4.50, r4= 5.00,  &end
#
# 7           U         H1'        7           U         H4'              1.80       4.50
 &rst
  ixpk= 0, nxpk= 0, iat= 207, 204, r1= 1.30, r2= 1.80, r3= 4.50, r4= 5.00,  &end
#
# 8           G         H1'        8           G         H2'              1.80       3.00
 &rst
  ixpk= 0, nxpk= 0, iat= 237, 256, r1= 1.30, r2= 1.80, r3= 3.00, r4= 3.50,  &end
#
# 8           G         H1'        8           G         H3'              1.80       4.50
 &rst
  ixpk= 0, nxpk= 0, iat= 237, 254, r1= 1.30, r2= 1.80, r3= 4.50, r4= 5.00,  &end
#
# 9           U         H1'        9           U         H2'              1.80       3.00
 &rst
  ixpk= 0, nxpk= 0, iat= 271, 286, r1= 1.30, r2= 1.80, r3= 3.00, r4= 3.50,  &end
#
# 9           U         H1'        9           U         H3'              1.80       4.50
 &rst
  ixpk= 0, nxpk= 0, iat= 271, 284, r1= 1.30, r2= 1.80, r3= 4.50, r4= 5.00,  &end
#
# 10          G         H1'        10          G         H2'              1.80       3.00
 &rst
  ixpk= 0, nxpk= 0, iat= 301, 320, r1= 1.30, r2= 1.80, r3= 3.00, r4= 3.50,  &end
#
# 10          G         H1'        10          G         H3'              1.80       4.50
 &rst
  ixpk= 0, nxpk= 0, iat= 301, 318, r1= 1.30, r2= 1.80, r3= 4.50, r4= 5.00,  &end
#
# 10          G         H1'        10          G         H4'              1.80       4.50
 &rst
  ixpk= 0, nxpk= 0, iat= 301, 298, r1= 1.30, r2= 1.80, r3= 4.50, r4= 5.00,  &end
#
# 11          C         H1'        11          C         H2'              1.80       3.00
 &rst
  ixpk= 0, nxpk= 0, iat= 335, 351, r1= 1.30, r2= 1.80, r3= 3.00, r4= 3.50,  &end
#
# 11          C         H1'        11          C         H3'              1.80       4.50
 &rst
  ixpk= 0, nxpk= 0, iat= 335, 349, r1= 1.30, r2= 1.80, r3= 4.50, r4= 5.00,  &end
#
# 11          C         H1'        11          C         H4'              1.80       4.50
 &rst
  ixpk= 0, nxpk= 0, iat= 335, 332, r1= 1.30, r2= 1.80, r3= 4.50, r4= 5.00,  &end
#
# 12          G         H1'        12          G         H2'              1.80       3.00
 &rst
  ixpk= 0, nxpk= 0, iat= 366, 385, r1= 1.30, r2= 1.80, r3= 3.00, r4= 3.50,  &end
#
# 13          A         H1'        13          A         H3'              1.80       4.50
 &rst
  ixpk= 0, nxpk= 0, iat= 400, 416, r1= 1.30, r2= 1.80, r3= 4.50, r4= 5.00,  &end
#
# 13          A         H1'        12          G         H2'              1.80       5.00
 &rst
  ixpk= 0, nxpk= 0, iat= 400, 385, r1= 1.30, r2= 1.80, r3= 5.00, r4= 5.50,  &end
#
# 14          U         H1'        14          U         H2'              1.80       3.00
 &rst
  ixpk= 0, nxpk= 0, iat= 433, 448, r1= 1.30, r2= 1.80, r3= 3.00, r4= 3.50,  &end
#
# 14          U         H1'        14          U         H3'              1.80       4.50
 &rst
  ixpk= 0, nxpk= 0, iat= 433, 446, r1= 1.30, r2= 1.80, r3= 4.50, r4= 5.00,  &end
#
# 20          U         H1'        20          U         H2'              1.80       3.00
 &rst
  ixpk= 0, nxpk= 0, iat= 630, 645, r1= 1.30, r2= 1.80, r3= 3.00, r4= 3.50,  &end
#
# 22          G         H1'        22          G         H2'              1.80       3.00
 &rst
  ixpk= 0, nxpk= 0, iat= 691, 710, r1= 1.30, r2= 1.80, r3= 3.00, r4= 3.50,  &end
#
# 22          G         H1'        22          G         H3'              1.80       4.50
 &rst
  ixpk= 0, nxpk= 0, iat= 691, 708, r1= 1.30, r2= 1.80, r3= 4.50, r4= 5.00,  &end
#
# 22          G         H1'        22          G         H4'              1.80       4.50
 &rst
  ixpk= 0, nxpk= 0, iat= 691, 688, r1= 1.30, r2= 1.80, r3= 4.50, r4= 5.00,  &end
#
# 23          C         H1'        23          C         H2'              1.80       3.00
 &rst
  ixpk= 0, nxpk= 0, iat= 725, 741, r1= 1.30, r2= 1.80, r3= 3.00, r4= 3.50,  &end
#
# 23          C         H1'        23          C         H3'              1.80       4.50
 &rst
  ixpk= 0, nxpk= 0, iat= 725, 739, r1= 1.30, r2= 1.80, r3= 4.50, r4= 5.00,  &end
#
# 23          C         H1'        23          C         H4'              1.80       4.50
 &rst
  ixpk= 0, nxpk= 0, iat= 725, 722, r1= 1.30, r2= 1.80, r3= 4.50, r4= 5.00,  &end
#
# 23          C         H1'        23          C         H5''             1.80       5.00
 &rst
  ixpk= 0, nxpk= 0, iat= 725, 720, r1= 1.30, r2= 1.80, r3= 5.00, r4= 5.50,  &end
#
# 24          A         H1'        24          A         H2'              1.80       3.00
 &rst
  ixpk= 0, nxpk= 0, iat= 756, 774, r1= 1.30, r2= 1.80, r3= 3.00, r4= 3.50,  &end
#
# 24          A         H1'        24          A         H3'              1.80       4.50
 &rst
  ixpk= 0, nxpk= 0, iat= 756, 772, r1= 1.30, r2= 1.80, r3= 4.50, r4= 5.00,  &end
#
# 24          A         H1'        24          A         H4'              1.80       4.50
 &rst
  ixpk= 0, nxpk= 0, iat= 756, 753, r1= 1.30, r2= 1.80, r3= 4.50, r4= 5.00,  &end
#
# 24          A         H1'        24          A         H5''             1.80       5.50
 &rst
  ixpk= 0, nxpk= 0, iat= 756, 751, r1= 1.30, r2= 1.80, r3= 5.50, r4= 6.00,  &end
#
# 25          A         H1'        25          A         H2'              1.80       3.00
 &rst
  ixpk= 0, nxpk= 0, iat= 789, 807, r1= 1.30, r2= 1.80, r3= 3.00, r4= 3.50,  &end
#
# 25          A         H1'        25          A         H3'              1.80       4.50
 &rst
  ixpk= 0, nxpk= 0, iat= 789, 805, r1= 1.30, r2= 1.80, r3= 4.50, r4= 5.00,  &end
#
# 25          A         H1'        25          A         H4'              1.80       4.50
 &rst
  ixpk= 0, nxpk= 0, iat= 789, 786, r1= 1.30, r2= 1.80, r3= 4.50, r4= 5.00,  &end
#
# 25          A         H1'        25          A         H5'              1.80       5.50
 &rst
  ixpk= 0, nxpk= 0, iat= 789, 783, r1= 1.30, r2= 1.80, r3= 5.50, r4= 6.00,  &end
#
# 25          A         H1'        25          A         H5''             1.80       5.00
 &rst
  ixpk= 0, nxpk= 0, iat= 789, 784, r1= 1.30, r2= 1.80, r3= 5.00, r4= 5.50,  &end
#
# 26          G         H1'        26          G         H2'              1.80       4.50
 &rst
  ixpk= 0, nxpk= 0, iat= 822, 841, r1= 1.30, r2= 1.80, r3= 4.50, r4= 5.00,  &end
#
# 26          G         H1'        26          G         H3'              1.80       4.00
 &rst
  ixpk= 0, nxpk= 0, iat= 822, 839, r1= 1.30, r2= 1.80, r3= 4.00, r4= 4.50,  &end
#
# 27          C         H1'        27          C         H2'              1.80       3.00
 &rst
  ixpk= 0, nxpk= 0, iat= 856, 872, r1= 1.30, r2= 1.80, r3= 3.00, r4= 3.50,  &end
#
# 27          C         H1'        27          C         H3'              1.80       4.50
 &rst
  ixpk= 0, nxpk= 0, iat= 856, 870, r1= 1.30, r2= 1.80, r3= 4.50, r4= 5.00,  &end
#
# 27          C         H1'        27          C         H5''             1.80       5.50
 &rst
  ixpk= 0, nxpk= 0, iat= 856, 851, r1= 1.30, r2= 1.80, r3= 5.50, r4= 6.00,  &end
#
# 28          A         H1'        28          A         H2'              1.80       3.00
 &rst
  ixpk= 0, nxpk= 0, iat= 887, 905, r1= 1.30, r2= 1.80, r3= 3.00, r4= 3.50,  &end
#
# 28          A         H1'        28          A         H3'              1.80       4.50
 &rst
  ixpk= 0, nxpk= 0, iat= 887, 903, r1= 1.30, r2= 1.80, r3= 4.50, r4= 5.00,  &end
#
# 29          C         H1'        29          C         H2'              1.80       3.00
 &rst
  ixpk= 0, nxpk= 0, iat= 920, 936, r1= 1.30, r2= 1.80, r3= 3.00, r4= 3.50,  &end
#
# 29          C         H1'        28          A         H2'              1.80       5.00
 &rst
  ixpk= 0, nxpk= 0, iat= 920, 905, r1= 1.30, r2= 1.80, r3= 5.00, r4= 5.50,  &end
#
# 31          G         H1'        31          G         H2'              1.80       3.00
 &rst
  ixpk= 0, nxpk= 0, iat= 985,1004, r1= 1.30, r2= 1.80, r3= 3.00, r4= 3.50,  &end
#
# 31          G         H1'        31          G         H3'              1.80       4.50
 &rst
  ixpk= 0, nxpk= 0, iat= 985,1002, r1= 1.30, r2= 1.80, r3= 4.50, r4= 5.00,  &end
#
# 31          G         H1'        31          G         H4'              1.80       4.50
 &rst
  ixpk= 0, nxpk= 0, iat= 985, 982, r1= 1.30, r2= 1.80, r3= 4.50, r4= 5.00,  &end
#
# 31          G         H1'        30          G         H2'              1.80       5.00
 &rst
  ixpk= 0, nxpk= 0, iat= 985, 970, r1= 1.30, r2= 1.80, r3= 5.00, r4= 5.50,  &end
#
# 32          U         H1'        32          U         H2'              1.80       3.00
 &rst
  ixpk= 0, nxpk= 0, iat=1019,1034, r1= 1.30, r2= 1.80, r3= 3.00, r4= 3.50,  &end
#
# 32          U         H1'        31          G         H2'              1.80       5.00
 &rst
  ixpk= 0, nxpk= 0, iat=1019,1004, r1= 1.30, r2= 1.80, r3= 5.00, r4= 5.50,  &end
#
# 33          U         H1'        33          U         H2'              1.80       3.00
 &rst
  ixpk= 0, nxpk= 0, iat=1049,1064, r1= 1.30, r2= 1.80, r3= 3.00, r4= 3.50,  &end
#
# 33          U         H1'        33          U         H3'              1.80       4.50
 &rst
  ixpk= 0, nxpk= 0, iat=1049,1062, r1= 1.30, r2= 1.80, r3= 4.50, r4= 5.00,  &end
#
# 33          U         H1'        33          U         H4'              1.80       4.50
 &rst
  ixpk= 0, nxpk= 0, iat=1049,1046, r1= 1.30, r2= 1.80, r3= 4.50, r4= 5.00,  &end
#
# 34          C3        H1'        34          C3        H2'              1.80       3.00
 &rst
  ixpk= 0, nxpk= 0, iat=1079,1095, r1= 1.30, r2= 1.80, r3= 3.00, r4= 3.50,  &end
#
# 34          C3        H1'        34          C3        H3'              1.80       4.50
 &rst
  ixpk= 0, nxpk= 0, iat=1079,1093, r1= 1.30, r2= 1.80, r3= 4.50, r4= 5.00,  &end
#
# 34          C3        H1'        34          C3        H4'              1.80       4.50
 &rst
  ixpk= 0, nxpk= 0, iat=1079,1076, r1= 1.30, r2= 1.80, r3= 4.50, r4= 5.00,  &end
#
# 34          C3        H1'        33          U         H2'              1.80       5.00
 &rst
  ixpk= 0, nxpk= 0, iat=1079,1064, r1= 1.30, r2= 1.80, r3= 5.00, r4= 5.50,  &end
#
# 1           G5        O6         34          C3        H41              1.80       2.10		 (#H42 => H41)
 &rst
  ixpk= 0, nxpk= 0, iat=  17,1087, r1= 1.30, r2= 1.80, r3= 2.10, r4= 2.60,  &end
#
# 1           G5        O6         34          C3        N4               2.70       3.20
 &rst
  ixpk= 0, nxpk= 0, iat=  17,1086, r1= 2.20, r2= 2.70, r3= 3.20, r4= 3.70,  &end
#
# 1           G5        H1         34          C3        N3               1.80       2.10
 &rst
  ixpk= 0, nxpk= 0, iat=  19,1089, r1= 1.30, r2= 1.80, r3= 2.10, r4= 2.60,  &end
#
# 1           G5        N1         34          C3        N3               2.70       3.20
 &rst
  ixpk= 0, nxpk= 0, iat=  18,1089, r1= 2.20, r2= 2.70, r3= 3.20, r4= 3.70,  &end
#
# 1           G5        H21        34          C3        O2               1.80       2.10          (#H22 => H21)
 &rst
  ixpk= 0, nxpk= 0, iat=  22,1091, r1= 1.30, r2= 1.80, r3= 2.10, r4= 2.60,  &end
#
# 1           G5        N2         34          C3        O2               2.70       3.20
 &rst
  ixpk= 0, nxpk= 0, iat=  21,1091, r1= 2.20, r2= 2.70, r3= 3.20, r4= 3.70,  &end
#
# 2           A         H61        33          U         O4               1.80       2.10          (#H62 => H61)
 &rst
  ixpk= 0, nxpk= 0, iat=  52,1056, r1= 1.30, r2= 1.80, r3= 2.10, r4= 2.60,  &end
#
# 2           A         N6         33          U         O4               2.70       3.20
 &rst
  ixpk= 0, nxpk= 0, iat=  51,1056, r1= 2.20, r2= 2.70, r3= 3.20, r4= 3.70,  &end
#
# 2           A         N1         33          U         H3               1.80       2.10
 &rst
  ixpk= 0, nxpk= 0, iat=  54,1058, r1= 1.30, r2= 1.80, r3= 2.10, r4= 2.60,  &end
#
# 2           A         N1         33          U         N3               2.70       3.20
 &rst
  ixpk= 0, nxpk= 0, iat=  54,1057, r1= 2.20, r2= 2.70, r3= 3.20, r4= 3.70,  &end
#
# 3           G         H1         32          U         O2               1.80       2.10
 &rst
  ixpk= 0, nxpk= 0, iat=  86,1030, r1= 1.30, r2= 1.80, r3= 2.10, r4= 2.60,  &end
#
# 3           G         N1         32          U         O2               2.70       3.20
 &rst
  ixpk= 0, nxpk= 0, iat=  85,1030, r1= 2.20, r2= 2.70, r3= 3.20, r4= 3.70,  &end
#
# 3           G         O6         32          U         H3               1.80       2.10
 &rst
  ixpk= 0, nxpk= 0, iat=  84,1028, r1= 1.30, r2= 1.80, r3= 2.10, r4= 2.60,  &end
#
# 3           G         O6         32          U         N3               2.70       3.20
 &rst
  ixpk= 0, nxpk= 0, iat=  84,1027, r1= 2.20, r2= 2.70, r3= 3.20, r4= 3.70,  &end
#
# 4           C         H41        31          G         O6               1.80       2.10          (#H42 => H41)
 &rst
  ixpk= 0, nxpk= 0, iat= 119, 992, r1= 1.30, r2= 1.80, r3= 2.10, r4= 2.60,  &end
#
# 4           C         N4         31          G         O6               2.70       3.20
 &rst
  ixpk= 0, nxpk= 0, iat= 118, 992, r1= 2.20, r2= 2.70, r3= 3.20, r4= 3.70,  &end
#
# 4           C         N3         31          G         H1               1.80       2.10
 &rst
  ixpk= 0, nxpk= 0, iat= 121, 994, r1= 1.30, r2= 1.80, r3= 2.10, r4= 2.60,  &end
#
# 4           C         N3         31          G         N1               2.70       3.20
 &rst
  ixpk= 0, nxpk= 0, iat= 121, 993, r1= 2.20, r2= 2.70, r3= 3.20, r4= 3.70,  &end
#
# 4           C         O2         31          G         H21              1.80       2.10          (#H22 => H21)
 &rst
  ixpk= 0, nxpk= 0, iat= 123, 997, r1= 1.30, r2= 1.80, r3= 2.10, r4= 2.60,  &end
#
# 4           C         O2         31          G         N2               2.70       3.20
 &rst
  ixpk= 0, nxpk= 0, iat= 123, 996, r1= 2.20, r2= 2.70, r3= 3.20, r4= 3.70,  &end
#
# 5           C         H41        30          G         O6               1.80       2.10          (#H42 => H41)
 &rst
  ixpk= 0, nxpk= 0, iat= 150, 958, r1= 1.30, r2= 1.80, r3= 2.10, r4= 2.60,  &end
#
# 5           C         N4         30          G         O6               2.70       3.20
 &rst
  ixpk= 0, nxpk= 0, iat= 149, 958, r1= 2.20, r2= 2.70, r3= 3.20, r4= 3.70,  &end
#
# 5           C         N3         30          G         H1               1.80       2.10
 &rst
  ixpk= 0, nxpk= 0, iat= 152, 960, r1= 1.30, r2= 1.80, r3= 2.10, r4= 2.60,  &end
#
# 5           C         N3         30          G         N1               2.70       3.20
 &rst
  ixpk= 0, nxpk= 0, iat= 152, 959, r1= 2.20, r2= 2.70, r3= 3.20, r4= 3.70,  &end
#
# 5           C         O2         30          G         H21              1.80       2.10          (#H22 => H21)
 &rst
  ixpk= 0, nxpk= 0, iat= 154, 963, r1= 1.30, r2= 1.80, r3= 2.10, r4= 2.60,  &end
#
# 5           C         O2         30          G         N2               2.70       3.20
 &rst
  ixpk= 0, nxpk= 0, iat= 154, 962, r1= 2.20, r2= 2.70, r3= 3.20, r4= 3.70,  &end
#
# 6           G         O6         29          C         H41              1.80       2.10          (#H42 => H41)
 &rst
  ixpk= 0, nxpk= 0, iat= 180, 928, r1= 1.30, r2= 1.80, r3= 2.10, r4= 2.60,  &end
#
# 6           G         O6         29          C         N4               2.70       3.20
 &rst
  ixpk= 0, nxpk= 0, iat= 180, 927, r1= 2.20, r2= 2.70, r3= 3.20, r4= 3.70,  &end
#
# 6           G         H1         29          C         N3               1.80       2.10
 &rst
  ixpk= 0, nxpk= 0, iat= 182, 930, r1= 1.30, r2= 1.80, r3= 2.10, r4= 2.60,  &end
#
# 6           G         N1         29          C         N3               2.70       3.20
 &rst
  ixpk= 0, nxpk= 0, iat= 181, 930, r1= 2.20, r2= 2.70, r3= 3.20, r4= 3.70,  &end
#
# 6           G         H21        29          C         O2               1.80       2.10          (#H22 => H21)
 &rst
  ixpk= 0, nxpk= 0, iat= 185, 932, r1= 1.30, r2= 1.80, r3= 2.10, r4= 2.60,  &end
#
# 6           G         N2         29          C         O2               2.70       3.20
 &rst
  ixpk= 0, nxpk= 0, iat= 184, 932, r1= 2.20, r2= 2.70, r3= 3.20, r4= 3.70,  &end
#
# 7           U         O4         28          A         H61              1.80       2.10          (#H62 => H61)
 &rst
  ixpk= 0, nxpk= 0, iat= 214, 895, r1= 1.30, r2= 1.80, r3= 2.10, r4= 2.60,  &end
#
# 7           U         O4         28          A         N6               2.70       3.20
 &rst
  ixpk= 0, nxpk= 0, iat= 214, 894, r1= 2.20, r2= 2.70, r3= 3.20, r4= 3.70,  &end
#
# 7           U         H3         28          A         N1               1.80       2.10
 &rst
  ixpk= 0, nxpk= 0, iat= 216, 897, r1= 1.30, r2= 1.80, r3= 2.10, r4= 2.60,  &end
#
# 7           U         N3         28          A         N1               2.70       3.20
 &rst
  ixpk= 0, nxpk= 0, iat= 215, 897, r1= 2.20, r2= 2.70, r3= 3.20, r4= 3.70,  &end
#
# 10          G         O6         23          C         H41              1.80       2.10          (#H42 => H41)
 &rst
  ixpk= 0, nxpk= 0, iat= 308, 733, r1= 1.30, r2= 1.80, r3= 2.10, r4= 2.60,  &end
#
# 10          G         O6         23          C         N4               2.70       3.20
 &rst
  ixpk= 0, nxpk= 0, iat= 308, 732, r1= 2.20, r2= 2.70, r3= 3.20, r4= 3.70,  &end
#
# 10          G         H1         23          C         N3               1.80       2.10
 &rst
  ixpk= 0, nxpk= 0, iat= 310, 735, r1= 1.30, r2= 1.80, r3= 2.10, r4= 2.60,  &end
#
# 10          G         N1         23          C         N3               2.70       3.20
 &rst
  ixpk= 0, nxpk= 0, iat= 309, 735, r1= 2.20, r2= 2.70, r3= 3.20, r4= 3.70,  &end
#
# 10          G         H21        23          C         O2               1.80       2.10          (#H22 => H21)
 &rst
  ixpk= 0, nxpk= 0, iat= 313, 737, r1= 1.30, r2= 1.80, r3= 2.10, r4= 2.60,  &end
#
# 10          G         N2         23          C         O2               2.70       3.20
 &rst
  ixpk= 0, nxpk= 0, iat= 312, 737, r1= 2.20, r2= 2.70, r3= 3.20, r4= 3.70,  &end
#
# 11          C         H41        22          G         O6               1.80       2.10          (#H42 => H41)
 &rst
  ixpk= 0, nxpk= 0, iat= 343, 698, r1= 1.30, r2= 1.80, r3= 2.10, r4= 2.60,  &end
#
# 11          C         N4         22          G         O6               2.70       3.20
 &rst
  ixpk= 0, nxpk= 0, iat= 342, 698, r1= 2.20, r2= 2.70, r3= 3.20, r4= 3.70,  &end
#
# 11          C         N3         22          G         H1               1.80       2.10
 &rst
  ixpk= 0, nxpk= 0, iat= 345, 700, r1= 1.30, r2= 1.80, r3= 2.10, r4= 2.60,  &end
#
# 11          C         N3         22          G         N1               2.70       3.20
 &rst
  ixpk= 0, nxpk= 0, iat= 345, 699, r1= 2.20, r2= 2.70, r3= 3.20, r4= 3.70,  &end
#
# 11          C         O2         22          G         H21              1.80       2.10          (#H22 => H21)
 &rst
  ixpk= 0, nxpk= 0, iat= 347, 703, r1= 1.30, r2= 1.80, r3= 2.10, r4= 2.60,  &end
#
# 11          C         O2         22          G         N2               2.70       3.20
 &rst
  ixpk= 0, nxpk= 0, iat= 347, 702, r1= 2.20, r2= 2.70, r3= 3.20, r4= 3.70,  &end
#
# 12          G         O6         21          C         H41              1.80       2.10          (#H42 => H41)
 &rst
  ixpk= 0, nxpk= 0, iat= 373, 668, r1= 1.30, r2= 1.80, r3= 2.10, r4= 2.60,  &end
#
# 12          G         O6         21          C         N4               2.70       3.20
 &rst
  ixpk= 0, nxpk= 0, iat= 373, 667, r1= 2.20, r2= 2.70, r3= 3.20, r4= 3.70,  &end
#
# 12          G         H1         21          C         N3               1.80       2.10
 &rst
  ixpk= 0, nxpk= 0, iat= 375, 670, r1= 1.30, r2= 1.80, r3= 2.10, r4= 2.60,  &end
#
# 12          G         N1         21          C         N3               2.70       3.20
 &rst
  ixpk= 0, nxpk= 0, iat= 374, 670, r1= 2.20, r2= 2.70, r3= 3.20, r4= 3.70,  &end
#
# 12          G         H21        21          C         O2               1.80       2.10          (#H22 => H21)
 &rst
  ixpk= 0, nxpk= 0, iat= 378, 672, r1= 1.30, r2= 1.80, r3= 2.10, r4= 2.60,  &end
#
# 12          G         N2         21          C         O2               2.70       3.20
 &rst
  ixpk= 0, nxpk= 0, iat= 377, 672, r1= 2.20, r2= 2.70, r3= 3.20, r4= 3.70,  &end
#
# 13          A         H61        20          U         O4               1.80       2.10          (#H62 => H61)
 &rst
  ixpk= 0, nxpk= 0, iat= 408, 637, r1= 1.30, r2= 1.80, r3= 2.10, r4= 2.60,  &end
#
# 13          A         N6         20          U         O4               2.70       3.20
 &rst
  ixpk= 0, nxpk= 0, iat= 407, 637, r1= 2.20, r2= 2.70, r3= 3.20, r4= 3.70,  &end
#
# 13          A         N1         20          U         H3               1.80       2.10
 &rst
  ixpk= 0, nxpk= 0, iat= 410, 639, r1= 1.30, r2= 1.80, r3= 2.10, r4= 2.60,  &end
#
# 13          A         N1         20          U         N3               2.70       3.20
 &rst
  ixpk= 0, nxpk= 0, iat= 410, 638, r1= 2.20, r2= 2.70, r3= 3.20, r4= 3.70,  &end
#
# 14          U         O2         19          G         H1               1.80       2.10
 &rst
  ixpk= 0, nxpk= 0, iat= 444, 605, r1= 1.30, r2= 1.80, r3= 2.10, r4= 2.60,  &end
#
# 14          U         O2         19          G         N1               2.70       3.20
 &rst
  ixpk= 0, nxpk= 0, iat= 444, 604, r1= 2.20, r2= 2.70, r3= 3.20, r4= 3.70,  &end
#
# 14          U         H3         19          G         O6               1.80       2.10
 &rst
  ixpk= 0, nxpk= 0, iat= 442, 603, r1= 1.30, r2= 1.80, r3= 2.10, r4= 2.60,  &end
#
# 14          U         N3         19          G         O6               2.70       3.20
 &rst
  ixpk= 0, nxpk= 0, iat= 441, 603, r1= 2.20, r2= 2.70, r3= 3.20, r4= 3.70,  &end
