# Supplementary material for: Molecular dynamics re-refinement of two different small RNA loop structures using the original NMR data suggest a common structure
Source: J Biomol NMR. 2012 Jun 20;53(4):321–39. doi: 10.1007/s10858-012-9642-5 (PMC3405240; doi:10.1007/s10858-012-9642-5)
Supplement: Supplementary file 2 — Supplementary material 2 (ZIP 194 kb) [file 10858_2012_9642_MOESM2_ESM.zip › pl-mDAR.pdb]

MODEL        1                                                    
ATOM      1 HO5' G   A   1     -12.385 -18.444  -7.263  0.00  0.00
ATOM      2 O5'  G   A   1     -12.450 -18.836  -6.369  0.00  0.00
ATOM      3 C5'  G   A   1     -13.824 -19.024  -6.032  0.00  0.00
ATOM      4 H5'  G   A   1     -14.289 -19.700  -6.753  0.00  0.00
ATOM      5 H5'' G   A   1     -14.344 -18.065  -6.079  0.00  0.00
ATOM      6 C4'  G   A   1     -14.003 -19.610  -4.622  0.00  0.00
ATOM      7 H4'  G   A   1     -15.057 -19.767  -4.398  0.00  0.00
ATOM      8 O4'  G   A   1     -13.377 -20.876  -4.501  0.00  0.00
ATOM      9 C1'  G   A   1     -13.012 -21.041  -3.138  0.00  0.00
ATOM     10 H1'  G   A   1     -13.568 -21.880  -2.727  0.00  0.00
ATOM     11 N9   G   A   1     -11.550 -21.280  -3.057  0.00  0.00
ATOM     12 C8   G   A   1     -10.602 -21.098  -4.037  0.00  0.00
ATOM     13 H8   G   A   1     -10.856 -20.748  -5.031  0.00  0.00
ATOM     14 N7   G   A   1      -9.383 -21.394  -3.669  0.00  0.00
ATOM     15 C5   G   A   1      -9.529 -21.785  -2.331  0.00  0.00
ATOM     16 C6   G   A   1      -8.564 -22.222  -1.356  0.00  0.00
ATOM     17 O6   G   A   1      -7.348 -22.377  -1.479  0.00  0.00
ATOM     18 N1   G   A   1      -9.116 -22.498  -0.120  0.00  0.00
ATOM     19 H1   G   A   1      -8.492 -22.824   0.601  0.00  0.00
ATOM     20 C2   G   A   1     -10.439 -22.398   0.153  0.00  0.00
ATOM     21 N2   G   A   1     -10.816 -22.685   1.370  0.00  0.00
ATOM     22 H21  G   A   1     -10.125 -22.938   2.074  0.00  0.00
ATOM     23 H22  G   A   1     -11.798 -22.638   1.586  0.00  0.00
ATOM     24 N3   G   A   1     -11.372 -22.017  -0.719  0.00  0.00
ATOM     25 C4   G   A   1     -10.854 -21.716  -1.951  0.00  0.00
ATOM     26 C3'  G   A   1     -13.408 -18.741  -3.512  0.00  0.00
ATOM     27 H3'  G   A   1     -12.380 -18.486  -3.777  0.00  0.00
ATOM     28 C2'  G   A   1     -13.401 -19.769  -2.373  0.00  0.00
ATOM     29 H2'  G   A   1     -12.659 -19.505  -1.619  0.00  0.00
ATOM     30 O2'  G   A   1     -14.687 -19.981  -1.782  0.00  0.00
ATOM     31 HO2' G   A   1     -14.580 -20.478  -0.949  0.00  0.00
ATOM     32 O3'  G   A   1     -14.165 -17.569  -3.238  0.00  0.00
ATOM     33 P    A   A   2     -13.485 -16.301  -2.530  0.00  0.00
ATOM     34 OP1  A   A   2     -14.542 -15.277  -2.333  0.00  0.00
ATOM     35 OP2  A   A   2     -12.278 -15.935  -3.309  0.00  0.00
ATOM     36 O5'  A   A   2     -12.996 -16.823  -1.088  0.00  0.00
ATOM     37 C5'  A   A   2     -13.922 -17.047  -0.035  0.00  0.00
ATOM     38 H5'  A   A   2     -14.705 -17.727  -0.373  0.00  0.00
ATOM     39 H5'' A   A   2     -14.391 -16.102   0.248  0.00  0.00
ATOM     40 C4'  A   A   2     -13.252 -17.650   1.206  0.00  0.00
ATOM     41 H4'  A   A   2     -14.015 -17.815   1.967  0.00  0.00
ATOM     42 O4'  A   A   2     -12.616 -18.893   0.914  0.00  0.00
ATOM     43 C1'  A   A   2     -11.464 -19.016   1.746  0.00  0.00
ATOM     44 H1'  A   A   2     -11.501 -19.960   2.280  0.00  0.00
ATOM     45 N9   A   A   2     -10.225 -19.006   0.934  0.00  0.00
ATOM     46 C8   A   A   2     -10.020 -18.584  -0.359  0.00  0.00
ATOM     47 H8   A   A   2     -10.814 -18.170  -0.970  0.00  0.00
ATOM     48 N7   A   A   2      -8.791 -18.737  -0.786  0.00  0.00
ATOM     49 C5   A   A   2      -8.133 -19.289   0.326  0.00  0.00
ATOM     50 C6   A   A   2      -6.813 -19.733   0.605  0.00  0.00
ATOM     51 N6   A   A   2      -5.806 -19.718  -0.248  0.00  0.00
ATOM     52 H61  A   A   2      -4.918 -20.111   0.036  0.00  0.00
ATOM     53 H62  A   A   2      -5.957 -19.371  -1.181  0.00  0.00
ATOM     54 N1   A   A   2      -6.497 -20.245   1.796  0.00  0.00
ATOM     55 C2   A   A   2      -7.448 -20.319   2.717  0.00  0.00
ATOM     56 H2   A   A   2      -7.154 -20.715   3.677  0.00  0.00
ATOM     57 N3   A   A   2      -8.718 -19.950   2.609  0.00  0.00
ATOM     58 C4   A   A   2      -9.000 -19.444   1.375  0.00  0.00
ATOM     59 C3'  A   A   2     -12.154 -16.775   1.818  0.00  0.00
ATOM     60 H3'  A   A   2     -11.473 -16.473   1.020  0.00  0.00
ATOM     61 C2'  A   A   2     -11.465 -17.822   2.709  0.00  0.00
ATOM     62 H2'  A   A   2     -10.451 -17.506   2.967  0.00  0.00
ATOM     63 O2'  A   A   2     -12.209 -18.183   3.875  0.00  0.00
ATOM     64 HO2' A   A   2     -11.625 -18.665   4.491  0.00  0.00
ATOM     65 O3'  A   A   2     -12.641 -15.630   2.504  0.00  0.00
ATOM     66 P    G   A   3     -11.677 -14.380   2.804  0.00  0.00
ATOM     67 OP1  G   A   3     -12.497 -13.327   3.452  0.00  0.00
ATOM     68 OP2  G   A   3     -10.948 -14.044   1.557  0.00  0.00
ATOM     69 O5'  G   A   3     -10.598 -14.918   3.868  0.00  0.00
ATOM     70 C5'  G   A   3     -10.996 -15.264   5.186  0.00  0.00
ATOM     71 H5'  G   A   3     -11.792 -16.007   5.152  0.00  0.00
ATOM     72 H5'' G   A   3     -11.388 -14.378   5.689  0.00  0.00
ATOM     73 C4'  G   A   3      -9.839 -15.820   6.026  0.00  0.00
ATOM     74 H4'  G   A   3     -10.228 -16.099   7.006  0.00  0.00
ATOM     75 O4'  G   A   3      -9.241 -16.971   5.427  0.00  0.00
ATOM     76 C1'  G   A   3      -7.858 -16.995   5.778  0.00  0.00
ATOM     77 H1'  G   A   3      -7.615 -17.893   6.341  0.00  0.00
ATOM     78 N9   G   A   3      -6.998 -16.995   4.573  0.00  0.00
ATOM     79 C8   G   A   3      -7.257 -16.512   3.315  0.00  0.00
ATOM     80 H8   G   A   3      -8.161 -15.965   3.087  0.00  0.00
ATOM     81 N7   G   A   3      -6.340 -16.810   2.429  0.00  0.00
ATOM     82 C5   G   A   3      -5.376 -17.513   3.170  0.00  0.00
ATOM     83 C6   G   A   3      -4.119 -18.122   2.800  0.00  0.00
ATOM     84 O6   G   A   3      -3.582 -18.232   1.697  0.00  0.00
ATOM     85 N1   G   A   3      -3.430 -18.647   3.873  0.00  0.00
ATOM     86 H1   G   A   3      -2.504 -18.996   3.696  0.00  0.00
ATOM     87 C2   G   A   3      -3.892 -18.652   5.144  0.00  0.00
ATOM     88 N2   G   A   3      -3.101 -19.142   6.063  0.00  0.00
ATOM     89 H21  G   A   3      -2.172 -19.456   5.833  0.00  0.00
ATOM     90 H22  G   A   3      -3.433 -19.134   7.014  0.00  0.00
ATOM     91 N3   G   A   3      -5.063 -18.152   5.527  0.00  0.00
ATOM     92 C4   G   A   3      -5.759 -17.586   4.493  0.00  0.00
ATOM     93 C3'  G   A   3      -8.695 -14.824   6.235  0.00  0.00
ATOM     94 H3'  G   A   3      -8.433 -14.368   5.279  0.00  0.00
ATOM     95 C2'  G   A   3      -7.591 -15.790   6.678  0.00  0.00
ATOM     96 H2'  G   A   3      -6.598 -15.370   6.514  0.00  0.00
ATOM     97 O2'  G   A   3      -7.760 -16.230   8.026  0.00  0.00
ATOM     98 HO2' G   A   3      -8.015 -15.460   8.563  0.00  0.00
ATOM     99 O3'  G   A   3      -8.989 -13.841   7.221  0.00  0.00
ATOM    100 P    C   A   4      -8.172 -12.463   7.278  0.00  0.00
ATOM    101 OP1  C   A   4      -8.728 -11.659   8.393  0.00  0.00
ATOM    102 OP2  C   A   4      -8.156 -11.879   5.915  0.00  0.00
ATOM    103 O5'  C   A   4      -6.668 -12.895   7.649  0.00  0.00
ATOM    104 C5'  C   A   4      -6.295 -13.253   8.972  0.00  0.00
ATOM    105 H5'  C   A   4      -6.958 -14.028   9.353  0.00  0.00
ATOM    106 H5'' C   A   4      -6.387 -12.381   9.621  0.00  0.00
ATOM    107 C4'  C   A   4      -4.848 -13.764   9.044  0.00  0.00
ATOM    108 H4'  C   A   4      -4.621 -14.008  10.082  0.00  0.00
ATOM    109 O4'  C   A   4      -4.630 -14.933   8.236  0.00  0.00
ATOM    110 C1'  C   A   4      -3.291 -14.926   7.726  0.00  0.00
ATOM    111 H1'  C   A   4      -2.746 -15.813   8.062  0.00  0.00
ATOM    112 N1   C   A   4      -3.258 -14.863   6.227  0.00  0.00
ATOM    113 C6   C   A   4      -4.220 -14.174   5.543  0.00  0.00
ATOM    114 H6   C   A   4      -4.915 -13.580   6.092  0.00  0.00
ATOM    115 C5   C   A   4      -4.308 -14.232   4.198  0.00  0.00
ATOM    116 H5   C   A   4      -5.112 -13.721   3.693  0.00  0.00
ATOM    117 C4   C   A   4      -3.299 -14.951   3.520  0.00  0.00
ATOM    118 N4   C   A   4      -3.339 -15.016   2.223  0.00  0.00
ATOM    119 H41  C   A   4      -2.623 -15.529   1.722  0.00  0.00
ATOM    120 H42  C   A   4      -4.102 -14.588   1.733  0.00  0.00
ATOM    121 N3   C   A   4      -2.294 -15.547   4.136  0.00  0.00
ATOM    122 C2   C   A   4      -2.251 -15.514   5.496  0.00  0.00
ATOM    123 O2   C   A   4      -1.290 -16.060   6.038  0.00  0.00
ATOM    124 C3'  C   A   4      -3.824 -12.733   8.563  0.00  0.00
ATOM    125 H3'  C   A   4      -4.147 -12.316   7.609  0.00  0.00
ATOM    126 C2'  C   A   4      -2.650 -13.688   8.343  0.00  0.00
ATOM    127 H2'  C   A   4      -1.972 -13.243   7.644  0.00  0.00
ATOM    128 O2'  C   A   4      -1.994 -14.066   9.554  0.00  0.00
ATOM    129 HO2' C   A   4      -1.910 -13.273  10.117  0.00  0.00
ATOM    130 O3'  C   A   4      -3.487 -11.686   9.467  0.00  0.00
ATOM    131 P    C   A   5      -3.085 -10.223   8.916  0.00  0.00
ATOM    132 OP1  C   A   5      -2.640  -9.415  10.078  0.00  0.00
ATOM    133 OP2  C   A   5      -4.206  -9.719   8.088  0.00  0.00
ATOM    134 O5'  C   A   5      -1.818 -10.453   7.942  0.00  0.00
ATOM    135 C5'  C   A   5      -0.576 -10.911   8.458  0.00  0.00
ATOM    136 H5'  C   A   5      -0.746 -11.721   9.166  0.00  0.00
ATOM    137 H5'' C   A   5      -0.093 -10.095   8.999  0.00  0.00
ATOM    138 C4'  C   A   5       0.387 -11.420   7.376  0.00  0.00
ATOM    139 H4'  C   A   5       1.254 -11.871   7.864  0.00  0.00
ATOM    140 O4'  C   A   5      -0.288 -12.394   6.590  0.00  0.00
ATOM    141 C1'  C   A   5       0.311 -12.518   5.320  0.00  0.00
ATOM    142 H1'  C   A   5       0.660 -13.545   5.244  0.00  0.00
ATOM    143 N1   C   A   5      -0.609 -12.308   4.170  0.00  0.00
ATOM    144 C6   C   A   5      -1.832 -11.695   4.293  0.00  0.00
ATOM    145 H6   C   A   5      -2.173 -11.378   5.275  0.00  0.00
ATOM    146 C5   C   A   5      -2.599 -11.502   3.188  0.00  0.00
ATOM    147 H5   C   A   5      -3.562 -11.023   3.279  0.00  0.00
ATOM    148 C4   C   A   5      -2.088 -11.966   1.941  0.00  0.00
ATOM    149 N4   C   A   5      -2.763 -11.843   0.833  0.00  0.00
ATOM    150 H41  C   A   5      -2.335 -12.219  -0.005  0.00  0.00
ATOM    151 H42  C   A   5      -3.658 -11.386   0.831  0.00  0.00
ATOM    152 N3   C   A   5      -0.925 -12.564   1.812  0.00  0.00
ATOM    153 C2   C   A   5      -0.165 -12.737   2.913  0.00  0.00
ATOM    154 O2   C   A   5       0.931 -13.275   2.757  0.00  0.00
ATOM    155 C3'  C   A   5       0.878 -10.447   6.310  0.00  0.00
ATOM    156 H3'  C   A   5       0.017  -9.927   5.883  0.00  0.00
ATOM    157 C2'  C   A   5       1.438 -11.472   5.300  0.00  0.00
ATOM    158 H2'  C   A   5       1.555 -11.017   4.318  0.00  0.00
ATOM    159 O2'  C   A   5       2.647 -12.110   5.715  0.00  0.00
ATOM    160 HO2' C   A   5       3.035 -12.587   4.960  0.00  0.00
ATOM    161 O3'  C   A   5       1.829  -9.517   6.814  0.00  0.00
ATOM    162 P    G   A   6       2.250  -8.219   5.972  0.00  0.00
ATOM    163 OP1  G   A   6       3.079  -7.365   6.859  0.00  0.00
ATOM    164 OP2  G   A   6       1.026  -7.638   5.369  0.00  0.00
ATOM    165 O5'  G   A   6       3.174  -8.762   4.773  0.00  0.00
ATOM    166 C5'  G   A   6       4.465  -9.299   5.020  0.00  0.00
ATOM    167 H5'  G   A   6       4.384 -10.179   5.659  0.00  0.00
ATOM    168 H5'' G   A   6       5.074  -8.558   5.540  0.00  0.00
ATOM    169 C4'  G   A   6       5.187  -9.688   3.723  0.00  0.00
ATOM    170 H4'  G   A   6       6.159 -10.111   3.980  0.00  0.00
ATOM    171 O4'  G   A   6       4.465 -10.656   2.964  0.00  0.00
ATOM    172 C1'  G   A   6       4.568 -10.332   1.578  0.00  0.00
ATOM    173 H1'  G   A   6       4.940 -11.187   1.010  0.00  0.00
ATOM    174 N9   G   A   6       3.232  -9.977   1.036  0.00  0.00
ATOM    175 C8   G   A   6       2.061  -9.734   1.711  0.00  0.00
ATOM    176 H8   G   A   6       2.023  -9.630   2.785  0.00  0.00
ATOM    177 N7   G   A   6       0.999  -9.680   0.949  0.00  0.00
ATOM    178 C5   G   A   6       1.511  -9.864  -0.342  0.00  0.00
ATOM    179 C6   G   A   6       0.866  -9.940  -1.630  0.00  0.00
ATOM    180 O6   G   A   6      -0.333  -9.900  -1.909  0.00  0.00
ATOM    181 N1   G   A   6       1.754 -10.092  -2.676  0.00  0.00
ATOM    182 H1   G   A   6       1.364 -10.134  -3.606  0.00  0.00
ATOM    183 C2   G   A   6       3.096 -10.197  -2.519  0.00  0.00
ATOM    184 N2   G   A   6       3.823 -10.292  -3.597  0.00  0.00
ATOM    185 H21  G   A   6       3.381 -10.238  -4.513  0.00  0.00
ATOM    186 H22  G   A   6       4.822 -10.333  -3.491  0.00  0.00
ATOM    187 N3   G   A   6       3.732 -10.168  -1.352  0.00  0.00
ATOM    188 C4   G   A   6       2.884  -9.999  -0.294  0.00  0.00
ATOM    189 C3'  G   A   6       5.429  -8.488   2.802  0.00  0.00
ATOM    190 H3'  G   A   6       4.542  -7.851   2.790  0.00  0.00
ATOM    191 C2'  G   A   6       5.578  -9.189   1.448  0.00  0.00
ATOM    192 H2'  G   A   6       5.330  -8.518   0.622  0.00  0.00
ATOM    193 O2'  G   A   6       6.870  -9.771   1.274  0.00  0.00
ATOM    194 HO2' G   A   6       7.528  -9.149   1.631  0.00  0.00
ATOM    195 O3'  G   A   6       6.596  -7.761   3.168  0.00  0.00
ATOM    196 P    U   A   7       6.715  -6.192   2.873  0.00  0.00
ATOM    197 OP1  U   A   7       8.037  -5.739   3.372  0.00  0.00
ATOM    198 OP2  U   A   7       5.493  -5.528   3.386  0.00  0.00
ATOM    199 O5'  U   A   7       6.700  -6.086   1.270  0.00  0.00
ATOM    200 C5'  U   A   7       7.846  -6.396   0.488  0.00  0.00
ATOM    201 H5'  U   A   7       8.171  -7.419   0.685  0.00  0.00
ATOM    202 H5'' U   A   7       8.660  -5.721   0.755  0.00  0.00
ATOM    203 C4'  U   A   7       7.563  -6.245  -1.013  0.00  0.00
ATOM    204 H4'  U   A   7       8.493  -6.407  -1.562  0.00  0.00
ATOM    205 O4'  U   A   7       6.587  -7.175  -1.480  0.00  0.00
ATOM    206 C1'  U   A   7       5.837  -6.565  -2.532  0.00  0.00
ATOM    207 H1'  U   A   7       5.903  -7.180  -3.427  0.00  0.00
ATOM    208 N1   U   A   7       4.383  -6.511  -2.194  0.00  0.00
ATOM    209 C6   U   A   7       3.925  -6.374  -0.898  0.00  0.00
ATOM    210 H6   U   A   7       4.636  -6.235  -0.094  0.00  0.00
ATOM    211 C5   U   A   7       2.593  -6.432  -0.622  0.00  0.00
ATOM    212 H5   U   A   7       2.245  -6.330   0.396  0.00  0.00
ATOM    213 C4   U   A   7       1.611  -6.633  -1.666  0.00  0.00
ATOM    214 O4   U   A   7       0.397  -6.716  -1.511  0.00  0.00
ATOM    215 N3   U   A   7       2.142  -6.760  -2.923  0.00  0.00
ATOM    216 H3   U   A   7       1.491  -6.881  -3.684  0.00  0.00
ATOM    217 C2   U   A   7       3.475  -6.675  -3.249  0.00  0.00
ATOM    218 O2   U   A   7       3.808  -6.738  -4.433  0.00  0.00
ATOM    219 C3'  U   A   7       7.027  -4.862  -1.385  0.00  0.00
ATOM    220 H3'  U   A   7       6.213  -4.606  -0.707  0.00  0.00
ATOM    221 C2'  U   A   7       6.443  -5.178  -2.768  0.00  0.00
ATOM    222 H2'  U   A   7       5.674  -4.457  -3.022  0.00  0.00
ATOM    223 O2'  U   A   7       7.426  -5.281  -3.800  0.00  0.00
ATOM    224 HO2' U   A   7       7.029  -4.991  -4.643  0.00  0.00
ATOM    225 O3'  U   A   7       8.011  -3.835  -1.375  0.00  0.00
ATOM    226 P    G   A   8       7.584  -2.296  -1.211  0.00  0.00
ATOM    227 OP1  G   A   8       8.819  -1.474  -1.276  0.00  0.00
ATOM    228 OP2  G   A   8       6.714  -2.179  -0.017  0.00  0.00
ATOM    229 O5'  G   A   8       6.684  -1.982  -2.506  0.00  0.00
ATOM    230 C5'  G   A   8       7.285  -1.773  -3.774  0.00  0.00
ATOM    231 H5'  G   A   8       8.027  -2.551  -3.958  0.00  0.00
ATOM    232 H5'' G   A   8       7.793  -0.807  -3.784  0.00  0.00
ATOM    233 C4'  G   A   8       6.260  -1.810  -4.912  0.00  0.00
ATOM    234 H4'  G   A   8       6.789  -1.679  -5.859  0.00  0.00
ATOM    235 O4'  G   A   8       5.569  -3.054  -4.937  0.00  0.00
ATOM    236 C1'  G   A   8       4.281  -2.847  -5.497  0.00  0.00
ATOM    237 H1'  G   A   8       4.190  -3.451  -6.405  0.00  0.00
ATOM    238 N9   G   A   8       3.183  -3.193  -4.563  0.00  0.00
ATOM    239 C8   G   A   8       3.176  -3.257  -3.192  0.00  0.00
ATOM    240 H8   G   A   8       4.075  -3.185  -2.611  0.00  0.00
ATOM    241 N7   G   A   8       2.001  -3.515  -2.675  0.00  0.00
ATOM    242 C5   G   A   8       1.157  -3.605  -3.793  0.00  0.00
ATOM    243 C6   G   A   8      -0.257  -3.867  -3.922  0.00  0.00
ATOM    244 O6   G   A   8      -1.092  -4.110  -3.051  0.00  0.00
ATOM    245 N1   G   A   8      -0.704  -3.818  -5.230  0.00  0.00
ATOM    246 H1   G   A   8      -1.688  -3.975  -5.386  0.00  0.00
ATOM    247 C2   G   A   8       0.101  -3.586  -6.294  0.00  0.00
ATOM    248 N2   G   A   8      -0.450  -3.518  -7.474  0.00  0.00
ATOM    249 H21  G   A   8      -1.458  -3.601  -7.579  0.00  0.00
ATOM    250 H22  G   A   8       0.151  -3.346  -8.262  0.00  0.00
ATOM    251 N3   G   A   8       1.411  -3.382  -6.228  0.00  0.00
ATOM    252 C4   G   A   8       1.882  -3.401  -4.946  0.00  0.00
ATOM    253 C3'  G   A   8       5.160  -0.751  -4.834  0.00  0.00
ATOM    254 H3'  G   A   8       4.713  -0.779  -3.839  0.00  0.00
ATOM    255 C2'  G   A   8       4.172  -1.354  -5.848  0.00  0.00
ATOM    256 H2'  G   A   8       3.164  -0.969  -5.678  0.00  0.00
ATOM    257 O2'  G   A   8       4.561  -1.186  -7.212  0.00  0.00
ATOM    258 HO2' G   A   8       3.798  -0.844  -7.713  0.00  0.00
ATOM    259 O3'  G   A   8       5.604   0.564  -5.144  0.00  0.00
ATOM    260 P    U   A   9       4.732   1.849  -4.731  0.00  0.00
ATOM    261 OP1  U   A   9       5.524   3.052  -5.088  0.00  0.00
ATOM    262 OP2  U   A   9       4.294   1.680  -3.325  0.00  0.00
ATOM    263 O5'  U   A   9       3.421   1.798  -5.663  0.00  0.00
ATOM    264 C5'  U   A   9       3.503   2.078  -7.053  0.00  0.00
ATOM    265 H5'  U   A   9       4.257   1.438  -7.511  0.00  0.00
ATOM    266 H5'' U   A   9       3.808   3.116  -7.199  0.00  0.00
ATOM    267 C4'  U   A   9       2.165   1.856  -7.771  0.00  0.00
ATOM    268 H4'  U   A   9       2.328   1.948  -8.847  0.00  0.00
ATOM    269 O4'  U   A   9       1.626   0.566  -7.495  0.00  0.00
ATOM    270 C1'  U   A   9       0.209   0.627  -7.643  0.00  0.00
ATOM    271 H1'  U   A   9      -0.076   0.087  -8.550  0.00  0.00
ATOM    272 N1   U   A   9      -0.527   0.030  -6.493  0.00  0.00
ATOM    273 C6   U   A   9       0.024  -0.049  -5.229  0.00  0.00
ATOM    274 H6   U   A   9       1.047   0.280  -5.071  0.00  0.00
ATOM    275 C5   U   A   9      -0.705  -0.541  -4.189  0.00  0.00
ATOM    276 H5   U   A   9      -0.266  -0.613  -3.206  0.00  0.00
ATOM    277 C4   U   A   9      -2.075  -0.984  -4.361  0.00  0.00
ATOM    278 O4   U   A   9      -2.808  -1.428  -3.485  0.00  0.00
ATOM    279 N3   U   A   9      -2.544  -0.889  -5.647  0.00  0.00
ATOM    280 H3   U   A   9      -3.479  -1.211  -5.815  0.00  0.00
ATOM    281 C2   U   A   9      -1.841  -0.402  -6.726  0.00  0.00
ATOM    282 O2   U   A   9      -2.392  -0.356  -7.827  0.00  0.00
ATOM    283 C3'  U   A   9       1.080   2.861  -7.373  0.00  0.00
ATOM    284 H3'  U   A   9       1.072   2.993  -6.289  0.00  0.00
ATOM    285 C2'  U   A   9      -0.174   2.103  -7.828  0.00  0.00
ATOM    286 H2'  U   A   9      -1.031   2.383  -7.211  0.00  0.00
ATOM    287 O2'  U   A   9      -0.451   2.312  -9.213  0.00  0.00
ATOM    288 HO2' U   A   9      -0.179   3.223  -9.435  0.00  0.00
ATOM    289 O3'  U   A   9       1.198   4.096  -8.070  0.00  0.00
ATOM    290 P    G   A  10       0.995   5.508  -7.338  0.00  0.00
ATOM    291 OP1  G   A  10       1.100   6.560  -8.378  0.00  0.00
ATOM    292 OP2  G   A  10       1.918   5.559  -6.181  0.00  0.00
ATOM    293 O5'  G   A  10      -0.509   5.511  -6.763  0.00  0.00
ATOM    294 C5'  G   A  10      -1.649   5.459  -7.610  0.00  0.00
ATOM    295 H5'  G   A  10      -1.713   4.479  -8.081  0.00  0.00
ATOM    296 H5'' G   A  10      -1.558   6.209  -8.398  0.00  0.00
ATOM    297 C4'  G   A  10      -2.953   5.722  -6.840  0.00  0.00
ATOM    298 H4'  G   A  10      -3.793   5.499  -7.500  0.00  0.00
ATOM    299 O4'  G   A  10      -3.072   4.911  -5.667  0.00  0.00
ATOM    300 C1'  G   A  10      -3.632   5.695  -4.611  0.00  0.00
ATOM    301 H1'  G   A  10      -4.492   5.199  -4.162  0.00  0.00
ATOM    302 N9   G   A  10      -2.641   5.936  -3.532  0.00  0.00
ATOM    303 C8   G   A  10      -1.288   5.692  -3.519  0.00  0.00
ATOM    304 H8   G   A  10      -0.761   5.287  -4.373  0.00  0.00
ATOM    305 N7   G   A  10      -0.696   5.987  -2.390  0.00  0.00
ATOM    306 C5   G   A  10      -1.738   6.458  -1.582  0.00  0.00
ATOM    307 C6   G   A  10      -1.756   6.933  -0.220  0.00  0.00
ATOM    308 O6   G   A  10      -0.829   7.029   0.586  0.00  0.00
ATOM    309 N1   G   A  10      -3.009   7.326   0.208  0.00  0.00
ATOM    310 H1   G   A  10      -3.092   7.650   1.159  0.00  0.00
ATOM    311 C2   G   A  10      -4.123   7.254  -0.559  0.00  0.00
ATOM    312 N2   G   A  10      -5.243   7.661  -0.028  0.00  0.00
ATOM    313 H21  G   A  10      -5.269   7.988   0.937  0.00  0.00
ATOM    314 H22  G   A  10      -6.081   7.579  -0.577  0.00  0.00
ATOM    315 N3   G   A  10      -4.159   6.810  -1.813  0.00  0.00
ATOM    316 C4   G   A  10      -2.930   6.428  -2.277  0.00  0.00
ATOM    317 C3'  G   A  10      -3.100   7.179  -6.383  0.00  0.00
ATOM    318 H3'  G   A  10      -2.145   7.531  -5.988  0.00  0.00
ATOM    319 C2'  G   A  10      -4.109   7.004  -5.243  0.00  0.00
ATOM    320 H2'  G   A  10      -4.065   7.834  -4.538  0.00  0.00
ATOM    321 O2'  G   A  10      -5.443   6.804  -5.713  0.00  0.00
ATOM    322 HO2' G   A  10      -5.612   7.445  -6.425  0.00  0.00
ATOM    323 O3'  G   A  10      -3.592   8.034  -7.411  0.00  0.00
ATOM    324 P    C   A  11      -3.299   9.612  -7.400  0.00  0.00
ATOM    325 OP1  C   A  11      -3.895  10.185  -8.633  0.00  0.00
ATOM    326 OP2  C   A  11      -1.851   9.809  -7.155  0.00  0.00
ATOM    327 O5'  C   A  11      -4.092  10.195  -6.127  0.00  0.00
ATOM    328 C5'  C   A  11      -5.498  10.403  -6.141  0.00  0.00
ATOM    329 H5'  C   A  11      -6.008   9.471  -6.387  0.00  0.00
ATOM    330 H5'' C   A  11      -5.748  11.138  -6.908  0.00  0.00
ATOM    331 C4'  C   A  11      -6.028  10.912  -4.791  0.00  0.00
ATOM    332 H4'  C   A  11      -7.105  11.062  -4.887  0.00  0.00
ATOM    333 O4'  C   A  11      -5.799   9.984  -3.725  0.00  0.00
ATOM    334 C1'  C   A  11      -5.524  10.708  -2.520  0.00  0.00
ATOM    335 H1'  C   A  11      -6.215  10.402  -1.729  0.00  0.00
ATOM    336 N1   C   A  11      -4.122  10.498  -2.043  0.00  0.00
ATOM    337 C6   C   A  11      -3.138  10.030  -2.880  0.00  0.00
ATOM    338 H6   C   A  11      -3.372   9.802  -3.908  0.00  0.00
ATOM    339 C5   C   A  11      -1.879   9.836  -2.423  0.00  0.00
ATOM    340 H5   C   A  11      -1.125   9.444  -3.089  0.00  0.00
ATOM    341 C4   C   A  11      -1.622  10.160  -1.066  0.00  0.00
ATOM    342 N4   C   A  11      -0.431   9.984  -0.571  0.00  0.00
ATOM    343 H41  C   A  11      -0.292  10.138   0.421  0.00  0.00
ATOM    344 H42  C   A  11       0.304   9.633  -1.155  0.00  0.00
ATOM    345 N3   C   A  11      -2.551  10.586  -0.233  0.00  0.00
ATOM    346 C2   C   A  11      -3.808  10.772  -0.703  0.00  0.00
ATOM    347 O2   C   A  11      -4.648  11.191   0.092  0.00  0.00
ATOM    348 C3'  C   A  11      -5.412  12.240  -4.334  0.00  0.00
ATOM    349 H3'  C   A  11      -4.328  12.194  -4.454  0.00  0.00
ATOM    350 C2'  C   A  11      -5.777  12.182  -2.846  0.00  0.00
ATOM    351 H2'  C   A  11      -5.137  12.841  -2.259  0.00  0.00
ATOM    352 O2'  C   A  11      -7.159  12.449  -2.603  0.00  0.00
ATOM    353 HO2' C   A  11      -7.427  13.196  -3.166  0.00  0.00
ATOM    354 O3'  C   A  11      -5.950  13.390  -4.977  0.00  0.00
ATOM    355 P    G   A  12      -5.129  14.773  -5.028  0.00  0.00
ATOM    356 OP1  G   A  12      -5.954  15.757  -5.773  0.00  0.00
ATOM    357 OP2  G   A  12      -3.762  14.479  -5.519  0.00  0.00
ATOM    358 O5'  G   A  12      -5.006  15.264  -3.499  0.00  0.00
ATOM    359 C5'  G   A  12      -6.124  15.794  -2.801  0.00  0.00
ATOM    360 H5'  G   A  12      -6.976  15.124  -2.904  0.00  0.00
ATOM    361 H5'' G   A  12      -6.398  16.755  -3.238  0.00  0.00
ATOM    362 C4'  G   A  12      -5.847  16.000  -1.305  0.00  0.00
ATOM    363 H4'  G   A  12      -6.763  16.352  -0.826  0.00  0.00
ATOM    364 O4'  G   A  12      -5.449  14.777  -0.687  0.00  0.00
ATOM    365 C1'  G   A  12      -4.505  15.059   0.343  0.00  0.00
ATOM    366 H1'  G   A  12      -4.819  14.569   1.278  0.00  0.00
ATOM    367 N9   G   A  12      -3.166  14.512   0.020  0.00  0.00
ATOM    368 C8   G   A  12      -2.650  14.106  -1.187  0.00  0.00
ATOM    369 H8   G   A  12      -3.208  14.174  -2.111  0.00  0.00
ATOM    370 N7   G   A  12      -1.437  13.622  -1.115  0.00  0.00
ATOM    371 C5   G   A  12      -1.116  13.730   0.246  0.00  0.00
ATOM    372 C6   G   A  12       0.067  13.370   0.989  0.00  0.00
ATOM    373 O6   G   A  12       1.100  12.830   0.598  0.00  0.00
ATOM    374 N1   G   A  12      -0.001  13.696   2.330  0.00  0.00
ATOM    375 H1   G   A  12       0.794  13.472   2.909  0.00  0.00
ATOM    376 C2   G   A  12      -1.079  14.272   2.910  0.00  0.00
ATOM    377 N2   G   A  12      -1.002  14.530   4.188  0.00  0.00
ATOM    378 H21  G   A  12      -0.142  14.365   4.707  0.00  0.00
ATOM    379 H22  G   A  12      -1.810  14.931   4.632  0.00  0.00
ATOM    380 N3   G   A  12      -2.203  14.592   2.275  0.00  0.00
ATOM    381 C4   G   A  12      -2.162  14.299   0.939  0.00  0.00
ATOM    382 C3'  G   A  12      -4.734  16.999  -0.981  0.00  0.00
ATOM    383 H3'  G   A  12      -3.870  16.783  -1.613  0.00  0.00
ATOM    384 C2'  G   A  12      -4.433  16.583   0.472  0.00  0.00
ATOM    385 H2'  G   A  12      -3.436  16.914   0.767  0.00  0.00
ATOM    386 O2'  G   A  12      -5.422  16.995   1.418  0.00  0.00
ATOM    387 HO2' G   A  12      -5.061  16.898   2.318  0.00  0.00
ATOM    388 O3'  G   A  12      -5.141  18.354  -1.132  0.00  0.00
ATOM    389 P    A   A  13      -4.066  19.535  -1.299  0.00  0.00
ATOM    390 OP1  A   A  13      -4.816  20.808  -1.432  0.00  0.00
ATOM    391 OP2  A   A  13      -3.126  19.149  -2.377  0.00  0.00
ATOM    392 O5'  A   A  13      -3.238  19.571   0.079  0.00  0.00
ATOM    393 C5'  A   A  13      -3.839  19.997   1.292  0.00  0.00
ATOM    394 H5'  A   A  13      -4.776  19.464   1.449  0.00  0.00
ATOM    395 H5'' A   A  13      -4.063  21.063   1.230  0.00  0.00
ATOM    396 C4'  A   A  13      -2.924  19.754   2.502  0.00  0.00
ATOM    397 H4'  A   A  13      -3.452  20.053   3.409  0.00  0.00
ATOM    398 O4'  A   A  13      -2.559  18.379   2.611  0.00  0.00
ATOM    399 C1'  A   A  13      -1.218  18.285   3.081  0.00  0.00
ATOM    400 H1'  A   A  13      -1.175  17.607   3.939  0.00  0.00
ATOM    401 N9   A   A  13      -0.329  17.686   2.054  0.00  0.00
ATOM    402 C8   A   A  13      -0.467  17.630   0.687  0.00  0.00
ATOM    403 H8   A   A  13      -1.240  18.185   0.153  0.00  0.00
ATOM    404 N7   A   A  13       0.456  16.925   0.082  0.00  0.00
ATOM    405 C5   A   A  13       1.297  16.527   1.134  0.00  0.00
ATOM    406 C6   A   A  13       2.502  15.782   1.240  0.00  0.00
ATOM    407 N6   A   A  13       3.146  15.215   0.240  0.00  0.00
ATOM    408 H61  A   A  13       3.959  14.646   0.442  0.00  0.00
ATOM    409 H62  A   A  13       2.772  15.290  -0.693  0.00  0.00
ATOM    410 N1   A   A  13       3.109  15.620   2.415  0.00  0.00
ATOM    411 C2   A   A  13       2.547  16.157   3.488  0.00  0.00
ATOM    412 H2   A   A  13       3.064  15.992   4.425  0.00  0.00
ATOM    413 N3   A   A  13       1.426  16.867   3.551  0.00  0.00
ATOM    414 C4   A   A  13       0.844  17.019   2.328  0.00  0.00
ATOM    415 C3'  A   A  13      -1.605  20.528   2.444  0.00  0.00
ATOM    416 H3'  A   A  13      -1.181  20.434   1.443  0.00  0.00
ATOM    417 C2'  A   A  13      -0.766  19.705   3.439  0.00  0.00
ATOM    418 H2'  A   A  13       0.297  19.840   3.244  0.00  0.00
ATOM    419 O2'  A   A  13      -1.079  19.955   4.811  0.00  0.00
ATOM    420 HO2' A   A  13      -0.405  19.537   5.378  0.00  0.00
ATOM    421 O3'  A   A  13      -1.757  21.895   2.804  0.00  0.00
ATOM    422 P    U   A  14      -0.759  23.013   2.237  0.00  0.00
ATOM    423 OP1  U   A  14      -1.113  24.302   2.882  0.00  0.00
ATOM    424 OP2  U   A  14      -0.773  22.932   0.757  0.00  0.00
ATOM    425 O5'  U   A  14       0.700  22.562   2.740  0.00  0.00
ATOM    426 C5'  U   A  14       1.085  22.703   4.098  0.00  0.00
ATOM    427 H5'  U   A  14       0.337  22.243   4.744  0.00  0.00
ATOM    428 H5'' U   A  14       1.152  23.762   4.350  0.00  0.00
ATOM    429 C4'  U   A  14       2.442  22.043   4.373  0.00  0.00
ATOM    430 H4'  U   A  14       2.724  22.224   5.396  0.00  0.00
ATOM    431 O4'  U   A  14       2.416  20.638   4.162  0.00  0.00
ATOM    432 C1'  U   A  14       3.708  20.226   3.739  0.00  0.00
ATOM    433 H1'  U   A  14       4.087  19.459   4.421  0.00  0.00
ATOM    434 N1   U   A  14       3.675  19.661   2.357  0.00  0.00
ATOM    435 C6   U   A  14       2.703  20.000   1.438  0.00  0.00
ATOM    436 H6   U   A  14       1.931  20.706   1.711  0.00  0.00
ATOM    437 C5   U   A  14       2.707  19.458   0.192  0.00  0.00
ATOM    438 H5   U   A  14       1.941  19.731  -0.520  0.00  0.00
ATOM    439 C4   U   A  14       3.730  18.525  -0.229  0.00  0.00
ATOM    440 O4   U   A  14       3.805  17.991  -1.330  0.00  0.00
ATOM    441 N3   U   A  14       4.669  18.248   0.735  0.00  0.00
ATOM    442 H3   U   A  14       5.386  17.580   0.488  0.00  0.00
ATOM    443 C2   U   A  14       4.684  18.758   2.015  0.00  0.00
ATOM    444 O2   U   A  14       5.568  18.413   2.797  0.00  0.00
ATOM    445 C3'  U   A  14       3.624  22.615   3.615  0.00  0.00
ATOM    446 H3'  U   A  14       3.369  22.735   2.562  0.00  0.00
ATOM    447 C2'  U   A  14       4.619  21.457   3.834  0.00  0.00
ATOM    448 H2'  U   A  14       5.396  21.434   3.073  0.00  0.00
ATOM    449 O2'  U   A  14       5.217  21.475   5.130  0.00  0.00
ATOM    450 HO2' U   A  14       5.547  22.377   5.300  0.00  0.00
ATOM    451 O3'  U   A  14       4.034  23.824   4.243  0.00  0.00
ATOM    452 P    G   A  15       4.358  25.141   3.401  0.00  0.00
ATOM    453 OP1  G   A  15       4.620  26.249   4.352  0.00  0.00
ATOM    454 OP2  G   A  15       3.324  25.312   2.354  0.00  0.00
ATOM    455 O5'  G   A  15       5.726  24.708   2.703  0.00  0.00
ATOM    456 C5'  G   A  15       6.954  24.704   3.413  0.00  0.00
ATOM    457 H5'  G   A  15       6.827  24.218   4.382  0.00  0.00
ATOM    458 H5'' G   A  15       7.285  25.731   3.576  0.00  0.00
ATOM    459 C4'  G   A  15       8.025  23.947   2.623  0.00  0.00
ATOM    460 H4'  G   A  15       8.988  24.061   3.119  0.00  0.00
ATOM    461 O4'  G   A  15       7.713  22.559   2.529  0.00  0.00
ATOM    462 C1'  G   A  15       8.059  22.104   1.226  0.00  0.00
ATOM    463 H1'  G   A  15       8.710  21.233   1.286  0.00  0.00
ATOM    464 N9   G   A  15       6.852  21.735   0.450  0.00  0.00
ATOM    465 C8   G   A  15       5.547  22.163   0.573  0.00  0.00
ATOM    466 H8   G   A  15       5.167  22.701   1.447  0.00  0.00
ATOM    467 N7   G   A  15       4.800  21.855  -0.457  0.00  0.00
ATOM    468 C5   G   A  15       5.651  21.113  -1.293  0.00  0.00
ATOM    469 C6   G   A  15       5.443  20.476  -2.575  0.00  0.00
ATOM    470 O6   G   A  15       4.442  20.486  -3.296  0.00  0.00
ATOM    471 N1   G   A  15       6.539  19.753  -3.018  0.00  0.00
ATOM    472 H1   G   A  15       6.464  19.294  -3.903  0.00  0.00
ATOM    473 C2   G   A  15       7.710  19.674  -2.335  0.00  0.00
ATOM    474 N2   G   A  15       8.655  18.908  -2.813  0.00  0.00
ATOM    475 H21  G   A  15       9.449  18.743  -2.208  0.00  0.00
ATOM    476 H22  G   A  15       8.556  18.369  -3.671  0.00  0.00
ATOM    477 N3   G   A  15       7.953  20.263  -1.164  0.00  0.00
ATOM    478 C4   G   A  15       6.884  20.974  -0.696  0.00  0.00
ATOM    479 C3'  G   A  15       8.170  24.459   1.191  0.00  0.00
ATOM    480 H3'  G   A  15       7.176  24.597   0.768  0.00  0.00
ATOM    481 C2'  G   A  15       8.809  23.242   0.513  0.00  0.00
ATOM    482 H2'  G   A  15       8.601  23.255  -0.560  0.00  0.00
ATOM    483 O2'  G   A  15      10.208  23.096   0.752  0.00  0.00
ATOM    484 HO2' G   A  15      10.589  22.621  -0.017  0.00  0.00
ATOM    485 O3'  G   A  15       8.916  25.663   1.093  0.00  0.00
ATOM    486 P    A   A  16       8.571  26.727  -0.049  0.00  0.00
ATOM    487 OP1  A   A  16       9.539  27.843   0.067  0.00  0.00
ATOM    488 OP2  A   A  16       7.121  27.032   0.006  0.00  0.00
ATOM    489 O5'  A   A  16       8.883  25.942  -1.417  0.00  0.00
ATOM    490 C5'  A   A  16       8.368  26.416  -2.645  0.00  0.00
ATOM    491 H5'  A   A  16       8.253  27.502  -2.606  0.00  0.00
ATOM    492 H5'' A   A  16       7.391  25.972  -2.776  0.00  0.00
ATOM    493 C4'  A   A  16       9.232  26.082  -3.869  0.00  0.00
ATOM    494 H4'  A   A  16       8.713  26.493  -4.737  0.00  0.00
ATOM    495 O4'  A   A  16      10.496  26.741  -3.776  0.00  0.00
ATOM    496 C1'  A   A  16      11.554  25.802  -3.900  0.00  0.00
ATOM    497 H1'  A   A  16      12.109  25.972  -4.827  0.00  0.00
ATOM    498 N9   A   A  16      12.473  25.838  -2.739  0.00  0.00
ATOM    499 C8   A   A  16      12.131  25.844  -1.410  0.00  0.00
ATOM    500 H8   A   A  16      11.103  25.955  -1.097  0.00  0.00
ATOM    501 N7   A   A  16      13.132  25.669  -0.584  0.00  0.00
ATOM    502 C5   A   A  16      14.219  25.481  -1.451  0.00  0.00
ATOM    503 C6   A   A  16      15.596  25.182  -1.280  0.00  0.00
ATOM    504 N6   A   A  16      16.207  25.040  -0.117  0.00  0.00
ATOM    505 H61  A   A  16      17.184  24.800  -0.116  0.00  0.00
ATOM    506 H62  A   A  16      15.673  25.131   0.734  0.00  0.00
ATOM    507 N1   A   A  16      16.402  24.999  -2.326  0.00  0.00
ATOM    508 C2   A   A  16      15.875  25.115  -3.539  0.00  0.00
ATOM    509 H2   A   A  16      16.552  24.955  -4.367  0.00  0.00
ATOM    510 N3   A   A  16      14.616  25.403  -3.863  0.00  0.00
ATOM    511 C4   A   A  16      13.826  25.574  -2.763  0.00  0.00
ATOM    512 C3'  A   A  16       9.442  24.583  -4.147  0.00  0.00
ATOM    513 H3'  A   A  16       8.942  24.008  -3.365  0.00  0.00
ATOM    514 C2'  A   A  16      10.943  24.409  -3.918  0.00  0.00
ATOM    515 H2'  A   A  16      11.100  23.905  -2.967  0.00  0.00
ATOM    516 O2'  A   A  16      11.613  23.759  -4.983  0.00  0.00
ATOM    517 HO2' A   A  16      11.190  22.901  -5.164  0.00  0.00
ATOM    518 O3'  A   A  16       8.969  24.164  -5.427  0.00  0.00
ATOM    519 P    A   A  17       8.316  22.703  -5.617  0.00  0.00
ATOM    520 OP1  A   A  17       7.792  22.630  -7.004  0.00  0.00
ATOM    521 OP2  A   A  17       7.377  22.477  -4.494  0.00  0.00
ATOM    522 O5'  A   A  17       9.538  21.650  -5.461  0.00  0.00
ATOM    523 C5'  A   A  17      10.194  21.101  -6.600  0.00  0.00
ATOM    524 H5'  A   A  17      10.438  21.909  -7.294  0.00  0.00
ATOM    525 H5'' A   A  17       9.520  20.410  -7.109  0.00  0.00
ATOM    526 C4'  A   A  17      11.501  20.363  -6.264  0.00  0.00
ATOM    527 H4'  A   A  17      11.983  20.103  -7.209  0.00  0.00
ATOM    528 O4'  A   A  17      12.380  21.226  -5.560  0.00  0.00
ATOM    529 C1'  A   A  17      13.098  20.526  -4.556  0.00  0.00
ATOM    530 H1'  A   A  17      14.177  20.677  -4.649  0.00  0.00
ATOM    531 N9   A   A  17      12.712  21.007  -3.202  0.00  0.00
ATOM    532 C8   A   A  17      11.493  21.411  -2.700  0.00  0.00
ATOM    533 H8   A   A  17      10.585  21.459  -3.288  0.00  0.00
ATOM    534 N7   A   A  17      11.533  21.830  -1.460  0.00  0.00
ATOM    535 C5   A   A  17      12.882  21.674  -1.111  0.00  0.00
ATOM    536 C6   A   A  17      13.670  21.988   0.028  0.00  0.00
ATOM    537 N6   A   A  17      13.233  22.578   1.125  0.00  0.00
ATOM    538 H61  A   A  17      13.886  22.741   1.870  0.00  0.00
ATOM    539 H62  A   A  17      12.261  22.859   1.187  0.00  0.00
ATOM    540 N1   A   A  17      14.978  21.722   0.057  0.00  0.00
ATOM    541 C2   A   A  17      15.519  21.159  -1.016  0.00  0.00
ATOM    542 H2   A   A  17      16.581  20.958  -0.961  0.00  0.00
ATOM    543 N3   A   A  17      14.921  20.826  -2.156  0.00  0.00
ATOM    544 C4   A   A  17      13.587  21.109  -2.141  0.00  0.00
ATOM    545 C3'  A   A  17      11.389  19.069  -5.451  0.00  0.00
ATOM    546 H3'  A   A  17      10.636  19.159  -4.666  0.00  0.00
ATOM    547 C2'  A   A  17      12.791  19.051  -4.817  0.00  0.00
ATOM    548 H2'  A   A  17      12.792  18.497  -3.885  0.00  0.00
ATOM    549 O2'  A   A  17      13.799  18.574  -5.708  0.00  0.00
ATOM    550 HO2' A   A  17      13.622  17.634  -5.887  0.00  0.00
ATOM    551 O3'  A   A  17      11.135  17.963  -6.319  0.00  0.00
ATOM    552 P    A   A  18      10.264  16.691  -5.869  0.00  0.00
ATOM    553 OP1  A   A  18       9.966  15.897  -7.086  0.00  0.00
ATOM    554 OP2  A   A  18       9.136  17.182  -5.039  0.00  0.00
ATOM    555 O5'  A   A  18      11.241  15.828  -4.926  0.00  0.00
ATOM    556 C5'  A   A  18      12.350  15.095  -5.430  0.00  0.00
ATOM    557 H5'  A   A  18      12.777  15.617  -6.288  0.00  0.00
ATOM    558 H5'' A   A  18      12.024  14.106  -5.757  0.00  0.00
ATOM    559 C4'  A   A  18      13.448  14.955  -4.360  0.00  0.00
ATOM    560 H4'  A   A  18      14.332  14.513  -4.822  0.00  0.00
ATOM    561 O4'  A   A  18      13.790  16.255  -3.883  0.00  0.00
ATOM    562 C1'  A   A  18      13.940  16.252  -2.471  0.00  0.00
ATOM    563 H1'  A   A  18      14.905  16.689  -2.200  0.00  0.00
ATOM    564 N9   A   A  18      12.876  17.021  -1.766  0.00  0.00
ATOM    565 C8   A   A  18      11.530  17.144  -2.031  0.00  0.00
ATOM    566 H8   A   A  18      11.049  16.719  -2.894  0.00  0.00
ATOM    567 N7   A   A  18      10.866  17.859  -1.163  0.00  0.00
ATOM    568 C5   A   A  18      11.849  18.233  -0.245  0.00  0.00
ATOM    569 C6   A   A  18      11.857  18.992   0.949  0.00  0.00
ATOM    570 N6   A   A  18      10.788  19.541   1.492  0.00  0.00
ATOM    571 H61  A   A  18      10.904  20.088   2.328  0.00  0.00
ATOM    572 H62  A   A  18       9.906  19.440   1.016  0.00  0.00
ATOM    573 N1   A   A  18      12.992  19.227   1.607  0.00  0.00
ATOM    574 C2   A   A  18      14.111  18.723   1.102  0.00  0.00
ATOM    575 H2   A   A  18      15.027  18.975   1.615  0.00  0.00
ATOM    576 N3   A   A  18      14.260  17.971   0.016  0.00  0.00
ATOM    577 C4   A   A  18      13.076  17.754  -0.619  0.00  0.00
ATOM    578 C3'  A   A  18      13.086  14.103  -3.132  0.00  0.00
ATOM    579 H3'  A   A  18      12.024  14.216  -2.907  0.00  0.00
ATOM    580 C2'  A   A  18      13.941  14.787  -2.056  0.00  0.00
ATOM    581 H2'  A   A  18      13.486  14.664  -1.080  0.00  0.00
ATOM    582 O2'  A   A  18      15.297  14.338  -2.057  0.00  0.00
ATOM    583 HO2' A   A  18      15.294  13.389  -2.279  0.00  0.00
ATOM    584 O3'  A   A  18      13.464  12.732  -3.241  0.00  0.00
ATOM    585 P    G   A  19      12.706  11.577  -2.416  0.00  0.00
ATOM    586 OP1  G   A  19      13.518  10.341  -2.535  0.00  0.00
ATOM    587 OP2  G   A  19      11.304  11.553  -2.893  0.00  0.00
ATOM    588 O5'  G   A  19      12.681  12.029  -0.866  0.00  0.00
ATOM    589 C5'  G   A  19      13.781  11.855   0.017  0.00  0.00
ATOM    590 H5'  G   A  19      14.692  12.229  -0.450  0.00  0.00
ATOM    591 H5'' G   A  19      13.916  10.793   0.228  0.00  0.00
ATOM    592 C4'  G   A  19      13.574  12.607   1.349  0.00  0.00
ATOM    593 H4'  G   A  19      14.478  12.495   1.949  0.00  0.00
ATOM    594 O4'  G   A  19      13.362  14.001   1.121  0.00  0.00
ATOM    595 C1'  G   A  19      12.333  14.484   1.976  0.00  0.00
ATOM    596 H1'  G   A  19      12.655  15.400   2.477  0.00  0.00
ATOM    597 N9   G   A  19      11.079  14.788   1.239  0.00  0.00
ATOM    598 C8   G   A  19      10.668  14.398  -0.012  0.00  0.00
ATOM    599 H8   G   A  19      11.275  13.797  -0.665  0.00  0.00
ATOM    600 N7   G   A  19       9.480  14.821  -0.354  0.00  0.00
ATOM    601 C5   G   A  19       9.069  15.564   0.758  0.00  0.00
ATOM    602 C6   G   A  19       7.859  16.298   1.023  0.00  0.00
ATOM    603 O6   G   A  19       6.867  16.465   0.314  0.00  0.00
ATOM    604 N1   G   A  19       7.839  16.876   2.275  0.00  0.00
ATOM    605 H1   G   A  19       7.015  17.395   2.529  0.00  0.00
ATOM    606 C2   G   A  19       8.851  16.792   3.168  0.00  0.00
ATOM    607 N2   G   A  19       8.669  17.366   4.327  0.00  0.00
ATOM    608 H21  G   A  19       7.813  17.856   4.533  0.00  0.00
ATOM    609 H22  G   A  19       9.421  17.315   4.996  0.00  0.00
ATOM    610 N3   G   A  19       9.992  16.142   2.963  0.00  0.00
ATOM    611 C4   G   A  19      10.043  15.543   1.734  0.00  0.00
ATOM    612 C3'  G   A  19      12.394  12.119   2.201  0.00  0.00
ATOM    613 H3'  G   A  19      11.549  11.895   1.548  0.00  0.00
ATOM    614 C2'  G   A  19      12.099  13.390   3.017  0.00  0.00
ATOM    615 H2'  G   A  19      11.068  13.391   3.373  0.00  0.00
ATOM    616 O2'  G   A  19      13.020  13.622   4.088  0.00  0.00
ATOM    617 HO2' G   A  19      12.673  14.330   4.662  0.00  0.00
ATOM    618 O3'  G   A  19      12.716  10.999   3.022  0.00  0.00
ATOM    619 P    U   A  20      11.574  10.034   3.611  0.00  0.00
ATOM    620 OP1  U   A  20      12.238   9.055   4.507  0.00  0.00
ATOM    621 OP2  U   A  20      10.790   9.521   2.463  0.00  0.00
ATOM    622 O5'  U   A  20      10.585  10.945   4.499  0.00  0.00
ATOM    623 C5'  U   A  20      10.977  11.483   5.755  0.00  0.00
ATOM    624 H5'  U   A  20      11.917  12.022   5.655  0.00  0.00
ATOM    625 H5'' U   A  20      11.137  10.667   6.462  0.00  0.00
ATOM    626 C4'  U   A  20       9.917  12.433   6.339  0.00  0.00
ATOM    627 H4'  U   A  20      10.294  12.848   7.275  0.00  0.00
ATOM    628 O4'  U   A  20       9.628  13.508   5.442  0.00  0.00
ATOM    629 C1'  U   A  20       8.247  13.859   5.547  0.00  0.00
ATOM    630 H1'  U   A  20       8.163  14.908   5.840  0.00  0.00
ATOM    631 N1   U   A  20       7.500  13.674   4.266  0.00  0.00
ATOM    632 C6   U   A  20       7.943  12.823   3.274  0.00  0.00
ATOM    633 H6   U   A  20       8.849  12.254   3.427  0.00  0.00
ATOM    634 C5   U   A  20       7.261  12.700   2.104  0.00  0.00
ATOM    635 H5   U   A  20       7.625  12.035   1.333  0.00  0.00
ATOM    636 C4   U   A  20       6.046  13.443   1.852  0.00  0.00
ATOM    637 O4   U   A  20       5.381  13.402   0.823  0.00  0.00
ATOM    638 N3   U   A  20       5.653  14.247   2.892  0.00  0.00
ATOM    639 H3   U   A  20       4.794  14.762   2.763  0.00  0.00
ATOM    640 C2   U   A  20       6.313  14.402   4.091  0.00  0.00
ATOM    641 O2   U   A  20       5.845  15.161   4.941  0.00  0.00
ATOM    642 C3'  U   A  20       8.573  11.759   6.628  0.00  0.00
ATOM    643 H3'  U   A  20       8.302  11.123   5.785  0.00  0.00
ATOM    644 C2'  U   A  20       7.657  12.992   6.664  0.00  0.00
ATOM    645 H2'  U   A  20       6.626  12.712   6.451  0.00  0.00
ATOM    646 O2'  U   A  20       7.745  13.749   7.872  0.00  0.00
ATOM    647 HO2' U   A  20       6.846  14.022   8.133  0.00  0.00
ATOM    648 O3'  U   A  20       8.597  11.014   7.843  0.00  0.00
ATOM    649 P    C   A  21       7.463   9.931   8.189  0.00  0.00
ATOM    650 OP1  C   A  21       7.821   9.305   9.487  0.00  0.00
ATOM    651 OP2  C   A  21       7.287   9.057   7.005  0.00  0.00
ATOM    652 O5'  C   A  21       6.102  10.764   8.385  0.00  0.00
ATOM    653 C5'  C   A  21       5.887  11.595   9.516  0.00  0.00
ATOM    654 H5'  C   A  21       6.745  12.249   9.669  0.00  0.00
ATOM    655 H5'' C   A  21       5.781  10.972  10.406  0.00  0.00
ATOM    656 C4'  C   A  21       4.622  12.456   9.364  0.00  0.00
ATOM    657 H4'  C   A  21       4.529  13.100  10.241  0.00  0.00
ATOM    658 O4'  C   A  21       4.658  13.276   8.192  0.00  0.00
ATOM    659 C1'  C   A  21       3.334  13.401   7.661  0.00  0.00
ATOM    660 H1'  C   A  21       3.056  14.458   7.618  0.00  0.00
ATOM    661 N1   C   A  21       3.220  12.822   6.285  0.00  0.00
ATOM    662 C6   C   A  21       4.089  11.865   5.824  0.00  0.00
ATOM    663 H6   C   A  21       4.802  11.403   6.504  0.00  0.00
ATOM    664 C5   C   A  21       4.057  11.476   4.528  0.00  0.00
ATOM    665 H5   C   A  21       4.771  10.756   4.166  0.00  0.00
ATOM    666 C4   C   A  21       3.063  12.053   3.695  0.00  0.00
ATOM    667 N4   C   A  21       3.007  11.727   2.435  0.00  0.00
ATOM    668 H41  C   A  21       2.299  12.151   1.849  0.00  0.00
ATOM    669 H42  C   A  21       3.662  11.064   2.064  0.00  0.00
ATOM    670 N3   C   A  21       2.179  12.929   4.124  0.00  0.00
ATOM    671 C2   C   A  21       2.228  13.315   5.423  0.00  0.00
ATOM    672 O2   C   A  21       1.371  14.114   5.800  0.00  0.00
ATOM    673 C3'  C   A  21       3.336  11.637   9.244  0.00  0.00
ATOM    674 H3'  C   A  21       3.493  10.838   8.517  0.00  0.00
ATOM    675 C2'  C   A  21       2.398  12.698   8.648  0.00  0.00
ATOM    676 H2'  C   A  21       1.553  12.241   8.136  0.00  0.00
ATOM    677 O2'  C   A  21       1.958  13.683   9.584  0.00  0.00
ATOM    678 HO2' C   A  21       0.997  13.588   9.713  0.00  0.00
ATOM    679 O3'  C   A  21       2.910  11.103  10.492  0.00  0.00
ATOM    680 P    G   A  22       1.901   9.863  10.554  0.00  0.00
ATOM    681 OP1  G   A  22       1.683   9.526  11.983  0.00  0.00
ATOM    682 OP2  G   A  22       2.404   8.808   9.643  0.00  0.00
ATOM    683 O5'  G   A  22       0.529  10.431   9.938  0.00  0.00
ATOM    684 C5'  G   A  22      -0.314  11.295  10.683  0.00  0.00
ATOM    685 H5'  G   A  22       0.242  12.176  11.005  0.00  0.00
ATOM    686 H5'' G   A  22      -0.668  10.775  11.574  0.00  0.00
ATOM    687 C4'  G   A  22      -1.535  11.737   9.865  0.00  0.00
ATOM    688 H4'  G   A  22      -2.151  12.385  10.491  0.00  0.00
ATOM    689 O4'  G   A  22      -1.191  12.458   8.677  0.00  0.00
ATOM    690 C1'  G   A  22      -2.080  12.061   7.629  0.00  0.00
ATOM    691 H1'  G   A  22      -2.622  12.893   7.162  0.00  0.00
ATOM    692 N9   G   A  22      -1.356  11.356   6.543  0.00  0.00
ATOM    693 C8   G   A  22      -0.137  10.724   6.570  0.00  0.00
ATOM    694 H8   G   A  22       0.421  10.573   7.484  0.00  0.00
ATOM    695 N7   G   A  22       0.303  10.352   5.396  0.00  0.00
ATOM    696 C5   G   A  22      -0.730  10.720   4.524  0.00  0.00
ATOM    697 C6   G   A  22      -0.878  10.587   3.096  0.00  0.00
ATOM    698 O6   G   A  22      -0.076  10.167   2.263  0.00  0.00
ATOM    699 N1   G   A  22      -2.110  10.999   2.629  0.00  0.00
ATOM    700 H1   G   A  22      -2.302  10.869   1.648  0.00  0.00
ATOM    701 C2   G   A  22      -3.083  11.511   3.419  0.00  0.00
ATOM    702 N2   G   A  22      -4.224  11.796   2.854  0.00  0.00
ATOM    703 H21  G   A  22      -4.376  11.600   1.867  0.00  0.00
ATOM    704 H22  G   A  22      -4.955  12.168   3.435  0.00  0.00
ATOM    705 N3   G   A  22      -2.973  11.704   4.731  0.00  0.00
ATOM    706 C4   G   A  22      -1.771  11.283   5.233  0.00  0.00
ATOM    707 C3'  G   A  22      -2.398  10.546   9.433  0.00  0.00
ATOM    708 H3'  G   A  22      -1.757   9.742   9.068  0.00  0.00
ATOM    709 C2'  G   A  22      -3.153  11.177   8.262  0.00  0.00
ATOM    710 H2'  G   A  22      -3.514  10.419   7.565  0.00  0.00
ATOM    711 O2'  G   A  22      -4.209  12.035   8.695  0.00  0.00
ATOM    712 HO2' G   A  22      -4.637  11.618   9.464  0.00  0.00
ATOM    713 O3'  G   A  22      -3.271  10.092  10.459  0.00  0.00
ATOM    714 P    C   A  23      -3.850   8.596  10.444  0.00  0.00
ATOM    715 OP1  C   A  23      -4.762   8.454  11.605  0.00  0.00
ATOM    716 OP2  C   A  23      -2.706   7.662  10.317  0.00  0.00
ATOM    717 O5'  C   A  23      -4.711   8.511   9.090  0.00  0.00
ATOM    718 C5'  C   A  23      -6.005   9.090   8.985  0.00  0.00
ATOM    719 H5'  C   A  23      -5.978  10.145   9.252  0.00  0.00
ATOM    720 H5'' C   A  23      -6.692   8.580   9.647  0.00  0.00
ATOM    721 C4'  C   A  23      -6.597   8.939   7.588  0.00  0.00
ATOM    722 H4'  C   A  23      -7.594   9.385   7.586  0.00  0.00
ATOM    723 O4'  C   A  23      -5.807   9.580   6.598  0.00  0.00
ATOM    724 C1'  C   A  23      -5.925   8.833   5.396  0.00  0.00
ATOM    725 H1'  C   A  23      -6.388   9.462   4.644  0.00  0.00
ATOM    726 N1   C   A  23      -4.585   8.366   4.926  0.00  0.00
ATOM    727 C6   C   A  23      -3.570   8.084   5.811  0.00  0.00
ATOM    728 H6   C   A  23      -3.754   8.155   6.870  0.00  0.00
ATOM    729 C5   C   A  23      -2.347   7.720   5.357  0.00  0.00
ATOM    730 H5   C   A  23      -1.553   7.508   6.057  0.00  0.00
ATOM    731 C4   C   A  23      -2.176   7.620   3.952  0.00  0.00
ATOM    732 N4   C   A  23      -1.015   7.304   3.456  0.00  0.00
ATOM    733 H41  C   A  23      -0.922   7.274   2.446  0.00  0.00
ATOM    734 H42  C   A  23      -0.227   7.186   4.066  0.00  0.00
ATOM    735 N3   C   A  23      -3.134   7.873   3.083  0.00  0.00
ATOM    736 C2   C   A  23      -4.354   8.235   3.550  0.00  0.00
ATOM    737 O2   C   A  23      -5.237   8.437   2.718  0.00  0.00
ATOM    738 C3'  C   A  23      -6.725   7.474   7.165  0.00  0.00
ATOM    739 H3'  C   A  23      -5.784   6.957   7.362  0.00  0.00
ATOM    740 C2'  C   A  23      -6.896   7.675   5.658  0.00  0.00
ATOM    741 H2'  C   A  23      -6.631   6.779   5.099  0.00  0.00
ATOM    742 O2'  C   A  23      -8.208   8.121   5.316  0.00  0.00
ATOM    743 HO2' C   A  23      -8.843   7.664   5.896  0.00  0.00
ATOM    744 O3'  C   A  23      -7.821   6.811   7.782  0.00  0.00
ATOM    745 P    A   A  24      -7.818   5.221   8.000  0.00  0.00
ATOM    746 OP1  A   A  24      -9.017   4.871   8.801  0.00  0.00
ATOM    747 OP2  A   A  24      -6.484   4.812   8.497  0.00  0.00
ATOM    748 O5'  A   A  24      -7.994   4.611   6.527  0.00  0.00
ATOM    749 C5'  A   A  24      -9.234   4.692   5.838  0.00  0.00
ATOM    750 H5'  A   A  24      -9.556   5.732   5.780  0.00  0.00
ATOM    751 H5'' A   A  24      -9.997   4.130   6.380  0.00  0.00
ATOM    752 C4'  A   A  24      -9.123   4.136   4.412  0.00  0.00
ATOM    753 H4'  A   A  24     -10.076   4.292   3.904  0.00  0.00
ATOM    754 O4'  A   A  24      -8.097   4.851   3.728  0.00  0.00
ATOM    755 C1'  A   A  24      -7.188   3.943   3.131  0.00  0.00
ATOM    756 H1'  A   A  24      -7.466   3.710   2.102  0.00  0.00
ATOM    757 N9   A   A  24      -5.800   4.459   3.218  0.00  0.00
ATOM    758 C8   A   A  24      -5.087   4.705   4.372  0.00  0.00
ATOM    759 H8   A   A  24      -5.573   4.837   5.332  0.00  0.00
ATOM    760 N7   A   A  24      -3.787   4.690   4.233  0.00  0.00
ATOM    761 C5   A   A  24      -3.624   4.425   2.866  0.00  0.00
ATOM    762 C6   A   A  24      -2.515   4.252   1.999  0.00  0.00
ATOM    763 N6   A   A  24      -1.247   4.284   2.359  0.00  0.00
ATOM    764 H61  A   A  24      -1.013   4.487   3.318  0.00  0.00
ATOM    765 H62  A   A  24      -0.549   4.197   1.640  0.00  0.00
ATOM    766 N1   A   A  24      -2.683   4.040   0.694  0.00  0.00
ATOM    767 C2   A   A  24      -3.923   3.980   0.236  0.00  0.00
ATOM    768 H2   A   A  24      -4.023   3.842  -0.831  0.00  0.00
ATOM    769 N3   A   A  24      -5.058   4.072   0.920  0.00  0.00
ATOM    770 C4   A   A  24      -4.839   4.287   2.248  0.00  0.00
ATOM    771 C3'  A   A  24      -8.783   2.636   4.386  0.00  0.00
ATOM    772 H3'  A   A  24      -8.868   2.211   5.382  0.00  0.00
ATOM    773 C2'  A   A  24      -7.308   2.677   3.983  0.00  0.00
ATOM    774 H2'  A   A  24      -6.742   2.823   4.901  0.00  0.00
ATOM    775 O2'  A   A  24      -6.819   1.512   3.346  0.00  0.00
ATOM    776 HO2' A   A  24      -7.583   0.993   3.033  0.00  0.00
ATOM    777 O3'  A   A  24      -9.654   1.969   3.475  0.00  0.00
ATOM    778 P    A   A  25      -9.968   0.395   3.600  0.00  0.00
ATOM    779 OP1  A   A  25     -11.336   0.166   3.080  0.00  0.00
ATOM    780 OP2  A   A  25      -9.652  -0.057   4.977  0.00  0.00
ATOM    781 O5'  A   A  25      -8.882  -0.271   2.602  0.00  0.00
ATOM    782 C5'  A   A  25      -9.187  -0.656   1.263  0.00  0.00
ATOM    783 H5'  A   A  25      -9.987  -1.398   1.278  0.00  0.00
ATOM    784 H5'' A   A  25      -8.308  -1.130   0.826  0.00  0.00
ATOM    785 C4'  A   A  25      -9.620   0.515   0.365  0.00  0.00
ATOM    786 H4'  A   A  25     -10.599   0.848   0.708  0.00  0.00
ATOM    787 O4'  A   A  25      -8.725   1.629   0.427  0.00  0.00
ATOM    788 C1'  A   A  25      -7.991   1.754  -0.787  0.00  0.00
ATOM    789 H1'  A   A  25      -8.091   2.752  -1.219  0.00  0.00
ATOM    790 N9   A   A  25      -6.562   1.422  -0.557  0.00  0.00
ATOM    791 C8   A   A  25      -6.022   0.677   0.463  0.00  0.00
ATOM    792 H8   A   A  25      -6.637   0.309   1.276  0.00  0.00
ATOM    793 N7   A   A  25      -4.736   0.451   0.355  0.00  0.00
ATOM    794 C5   A   A  25      -4.416   1.055  -0.872  0.00  0.00
ATOM    795 C6   A   A  25      -3.229   1.219  -1.635  0.00  0.00
ATOM    796 N6   A   A  25      -2.022   0.844  -1.258  0.00  0.00
ATOM    797 H61  A   A  25      -1.901   0.382  -0.371  0.00  0.00
ATOM    798 H62  A   A  25      -1.256   1.035  -1.880  0.00  0.00
ATOM    799 N1   A   A  25      -3.248   1.822  -2.826  0.00  0.00
ATOM    800 C2   A   A  25      -4.413   2.270  -3.273  0.00  0.00
ATOM    801 H2   A   A  25      -4.413   2.715  -4.258  0.00  0.00
ATOM    802 N3   A   A  25      -5.589   2.240  -2.657  0.00  0.00
ATOM    803 C4   A   A  25      -5.527   1.617  -1.446  0.00  0.00
ATOM    804 C3'  A   A  25      -9.758   0.103  -1.108  0.00  0.00
ATOM    805 H3'  A   A  25      -9.593  -0.972  -1.185  0.00  0.00
ATOM    806 C2'  A   A  25      -8.503   0.697  -1.752  0.00  0.00
ATOM    807 H2'  A   A  25      -7.766  -0.092  -1.870  0.00  0.00
ATOM    808 O2'  A   A  25      -8.772   1.316  -3.005  0.00  0.00
ATOM    809 HO2' A   A  25      -9.444   0.770  -3.453  0.00  0.00
ATOM    810 O3'  A   A  25     -10.996   0.458  -1.720  0.00  0.00
ATOM    811 P    G   A  26     -12.287  -0.507  -1.602  0.00  0.00
ATOM    812 OP1  G   A  26     -13.459   0.267  -2.083  0.00  0.00
ATOM    813 OP2  G   A  26     -12.334  -1.051  -0.226  0.00  0.00
ATOM    814 O5'  G   A  26     -12.082  -1.772  -2.599  0.00  0.00
ATOM    815 C5'  G   A  26     -12.138  -1.638  -4.019  0.00  0.00
ATOM    816 H5'  G   A  26     -12.616  -0.695  -4.288  0.00  0.00
ATOM    817 H5'' G   A  26     -12.759  -2.439  -4.424  0.00  0.00
ATOM    818 C4'  G   A  26     -10.767  -1.696  -4.714  0.00  0.00
ATOM    819 H4'  G   A  26     -10.821  -1.096  -5.624  0.00  0.00
ATOM    820 O4'  G   A  26      -9.745  -1.186  -3.877  0.00  0.00
ATOM    821 C1'  G   A  26      -8.490  -1.703  -4.289  0.00  0.00
ATOM    822 H1'  G   A  26      -7.931  -0.853  -4.671  0.00  0.00
ATOM    823 N9   G   A  26      -7.714  -2.282  -3.155  0.00  0.00
ATOM    824 C8   G   A  26      -6.381  -2.082  -2.930  0.00  0.00
ATOM    825 H8   G   A  26      -5.774  -1.561  -3.640  0.00  0.00
ATOM    826 N7   G   A  26      -5.924  -2.583  -1.816  0.00  0.00
ATOM    827 C5   G   A  26      -7.044  -3.198  -1.254  0.00  0.00
ATOM    828 C6   G   A  26      -7.203  -3.928  -0.020  0.00  0.00
ATOM    829 O6   G   A  26      -6.369  -4.182   0.851  0.00  0.00
ATOM    830 N1   G   A  26      -8.487  -4.393   0.184  0.00  0.00
ATOM    831 H1   G   A  26      -8.658  -4.910   1.024  0.00  0.00
ATOM    832 C2   G   A  26      -9.501  -4.198  -0.697  0.00  0.00
ATOM    833 N2   G   A  26     -10.675  -4.681  -0.388  0.00  0.00
ATOM    834 H21  G   A  26     -10.832  -5.183   0.470  0.00  0.00
ATOM    835 H22  G   A  26     -11.429  -4.485  -1.028  0.00  0.00
ATOM    836 N3   G   A  26      -9.395  -3.536  -1.845  0.00  0.00
ATOM    837 C4   G   A  26      -8.141  -3.048  -2.081  0.00  0.00
ATOM    838 C3'  G   A  26     -10.242  -3.079  -5.105  0.00  0.00
ATOM    839 H3'  G   A  26     -10.264  -3.740  -4.241  0.00  0.00
ATOM    840 C2'  G   A  26      -8.774  -2.722  -5.393  0.00  0.00
ATOM    841 H2'  G   A  26      -8.139  -3.598  -5.288  0.00  0.00
ATOM    842 O2'  G   A  26      -8.566  -2.048  -6.630  0.00  0.00
ATOM    843 HO2' G   A  26      -8.330  -2.707  -7.310  0.00  0.00
ATOM    844 O3'  G   A  26     -10.966  -3.651  -6.189  0.00  0.00
ATOM    845 P    C   A  27     -10.760  -5.183  -6.622  0.00  0.00
ATOM    846 OP1  C   A  27     -11.877  -5.550  -7.527  0.00  0.00
ATOM    847 OP2  C   A  27     -10.533  -5.996  -5.403  0.00  0.00
ATOM    848 O5'  C   A  27      -9.397  -5.173  -7.468  0.00  0.00
ATOM    849 C5'  C   A  27      -9.362  -4.677  -8.798  0.00  0.00
ATOM    850 H5'  C   A  27      -9.849  -3.701  -8.839  0.00  0.00
ATOM    851 H5'' C   A  27      -9.899  -5.359  -9.460  0.00  0.00
ATOM    852 C4'  C   A  27      -7.924  -4.520  -9.303  0.00  0.00
ATOM    853 H4'  C   A  27      -7.950  -4.089 -10.306  0.00  0.00
ATOM    854 O4'  C   A  27      -7.185  -3.653  -8.447  0.00  0.00
ATOM    855 C1'  C   A  27      -5.819  -4.053  -8.442  0.00  0.00
ATOM    856 H1'  C   A  27      -5.201  -3.231  -8.819  0.00  0.00
ATOM    857 N1   C   A  27      -5.351  -4.421  -7.072  0.00  0.00
ATOM    858 C6   C   A  27      -6.170  -5.009  -6.134  0.00  0.00
ATOM    859 H6   C   A  27      -7.199  -5.244  -6.385  0.00  0.00
ATOM    860 C5   C   A  27      -5.706  -5.263  -4.885  0.00  0.00
ATOM    861 H5   C   A  27      -6.356  -5.712  -4.148  0.00  0.00
ATOM    862 C4   C   A  27      -4.356  -4.916  -4.603  0.00  0.00
ATOM    863 N4   C   A  27      -3.846  -5.102  -3.419  0.00  0.00
ATOM    864 H41  C   A  27      -2.901  -4.765  -3.262  0.00  0.00
ATOM    865 H42  C   A  27      -4.426  -5.430  -2.669  0.00  0.00
ATOM    866 N3   C   A  27      -3.550  -4.373  -5.491  0.00  0.00
ATOM    867 C2   C   A  27      -4.024  -4.137  -6.735  0.00  0.00
ATOM    868 O2   C   A  27      -3.238  -3.652  -7.546  0.00  0.00
ATOM    869 C3'  C   A  27      -7.114  -5.819  -9.361  0.00  0.00
ATOM    870 H3'  C   A  27      -7.247  -6.361  -8.423  0.00  0.00
ATOM    871 C2'  C   A  27      -5.702  -5.222  -9.421  0.00  0.00
ATOM    872 H2'  C   A  27      -4.949  -5.942  -9.102  0.00  0.00
ATOM    873 O2'  C   A  27      -5.381  -4.667 -10.696  0.00  0.00
ATOM    874 HO2' C   A  27      -5.557  -5.339 -11.376  0.00  0.00
ATOM    875 O3'  C   A  27      -7.422  -6.649 -10.473  0.00  0.00
ATOM    876 P    A   A  28      -7.041  -8.211 -10.470  0.00  0.00
ATOM    877 OP1  A   A  28      -7.586  -8.808 -11.715  0.00  0.00
ATOM    878 OP2  A   A  28      -7.449  -8.788  -9.167  0.00  0.00
ATOM    879 O5'  A   A  28      -5.435  -8.249 -10.542  0.00  0.00
ATOM    880 C5'  A   A  28      -4.748  -7.943 -11.748  0.00  0.00
ATOM    881 H5'  A   A  28      -5.112  -7.002 -12.159  0.00  0.00
ATOM    882 H5'' A   A  28      -4.942  -8.726 -12.483  0.00  0.00
ATOM    883 C4'  A   A  28      -3.231  -7.832 -11.543  0.00  0.00
ATOM    884 H4'  A   A  28      -2.771  -7.539 -12.489  0.00  0.00
ATOM    885 O4'  A   A  28      -2.922  -6.851 -10.556  0.00  0.00
ATOM    886 C1'  A   A  28      -1.737  -7.239  -9.869  0.00  0.00
ATOM    887 H1'  A   A  28      -1.014  -6.438  -9.943  0.00  0.00
ATOM    888 N9   A   A  28      -2.017  -7.440  -8.425  0.00  0.00
ATOM    889 C8   A   A  28      -3.210  -7.695  -7.791  0.00  0.00
ATOM    890 H8   A   A  28      -4.142  -7.809  -8.322  0.00  0.00
ATOM    891 N7   A   A  28      -3.140  -7.686  -6.484  0.00  0.00
ATOM    892 C5   A   A  28      -1.783  -7.422  -6.237  0.00  0.00
ATOM    893 C6   A   A  28      -0.984  -7.236  -5.078  0.00  0.00
ATOM    894 N6   A   A  28      -1.424  -7.271  -3.835  0.00  0.00
ATOM    895 H61  A   A  28      -0.780  -7.101  -3.073  0.00  0.00
ATOM    896 H62  A   A  28      -2.405  -7.425  -3.668  0.00  0.00
ATOM    897 N1   A   A  28       0.321  -6.974  -5.174  0.00  0.00
ATOM    898 C2   A   A  28       0.854  -6.905  -6.386  0.00  0.00
ATOM    899 H2   A   A  28       1.915  -6.696  -6.429  0.00  0.00
ATOM    900 N3   A   A  28       0.241  -7.046  -7.557  0.00  0.00
ATOM    901 C4   A   A  28      -1.091  -7.298  -7.415  0.00  0.00
ATOM    902 C3'  A   A  28      -2.556  -9.118 -11.063  0.00  0.00
ATOM    903 H3'  A   A  28      -3.136  -9.540 -10.239  0.00  0.00
ATOM    904 C2'  A   A  28      -1.240  -8.529 -10.530  0.00  0.00
ATOM    905 H2'  A   A  28      -0.781  -9.193  -9.798  0.00  0.00
ATOM    906 O2'  A   A  28      -0.317  -8.176 -11.561  0.00  0.00
ATOM    907 HO2' A   A  28      -0.110  -8.978 -12.074  0.00  0.00
ATOM    908 O3'  A   A  28      -2.380 -10.061 -12.117  0.00  0.00
ATOM    909 P    C   A  29      -2.374 -11.643 -11.835  0.00  0.00
ATOM    910 OP1  C   A  29      -2.259 -12.335 -13.142  0.00  0.00
ATOM    911 OP2  C   A  29      -3.522 -11.966 -10.956  0.00  0.00
ATOM    912 O5'  C   A  29      -1.027 -11.893 -10.999  0.00  0.00
ATOM    913 C5'  C   A  29       0.245 -11.920 -11.629  0.00  0.00
ATOM    914 H5'  C   A  29       0.325 -11.089 -12.331  0.00  0.00
ATOM    915 H5'' C   A  29       0.357 -12.851 -12.187  0.00  0.00
ATOM    916 C4'  C   A  29       1.387 -11.803 -10.610  0.00  0.00
ATOM    917 H4'  C   A  29       2.335 -11.761 -11.150  0.00  0.00
ATOM    918 O4'  C   A  29       1.235 -10.609  -9.843  0.00  0.00
ATOM    919 C1'  C   A  29       1.743 -10.826  -8.531  0.00  0.00
ATOM    920 H1'  C   A  29       2.510 -10.081  -8.323  0.00  0.00
ATOM    921 N1   C   A  29       0.694 -10.717  -7.473  0.00  0.00
ATOM    922 C6   C   A  29      -0.626 -11.034  -7.691  0.00  0.00
ATOM    923 H6   C   A  29      -0.957 -11.303  -8.683  0.00  0.00
ATOM    924 C5   C   A  29      -1.513 -11.015  -6.663  0.00  0.00
ATOM    925 H5   C   A  29      -2.549 -11.264  -6.838  0.00  0.00
ATOM    926 C4   C   A  29      -1.015 -10.671  -5.377  0.00  0.00
ATOM    927 N4   C   A  29      -1.800 -10.620  -4.339  0.00  0.00
ATOM    928 H41  C   A  29      -1.376 -10.363  -3.454  0.00  0.00
ATOM    929 H42  C   A  29      -2.773 -10.848  -4.430  0.00  0.00
ATOM    930 N3   C   A  29       0.242 -10.356  -5.152  0.00  0.00
ATOM    931 C2   C   A  29       1.114 -10.374  -6.183  0.00  0.00
ATOM    932 O2   C   A  29       2.286 -10.098  -5.933  0.00  0.00
ATOM    933 C3'  C   A  29       1.479 -12.932  -9.579  0.00  0.00
ATOM    934 H3'  C   A  29       0.484 -13.115  -9.170  0.00  0.00
ATOM    935 C2'  C   A  29       2.354 -12.231  -8.525  0.00  0.00
ATOM    936 H2'  C   A  29       2.250 -12.713  -7.552  0.00  0.00
ATOM    937 O2'  C   A  29       3.729 -12.107  -8.894  0.00  0.00
ATOM    938 HO2' C   A  29       4.255 -11.881  -8.104  0.00  0.00
ATOM    939 O3'  C   A  29       2.034 -14.144 -10.075  0.00  0.00
ATOM    940 P    G   A  30       1.849 -15.525  -9.272  0.00  0.00
ATOM    941 OP1  G   A  30       2.531 -16.589 -10.050  0.00  0.00
ATOM    942 OP2  G   A  30       0.407 -15.687  -8.968  0.00  0.00
ATOM    943 O5'  G   A  30       2.623 -15.338  -7.871  0.00  0.00
ATOM    944 C5'  G   A  30       4.042 -15.283  -7.821  0.00  0.00
ATOM    945 H5'  G   A  30       4.409 -14.518  -8.505  0.00  0.00
ATOM    946 H5'' G   A  30       4.451 -16.241  -8.146  0.00  0.00
ATOM    947 C4'  G   A  30       4.577 -14.984  -6.413  0.00  0.00
ATOM    948 H4'  G   A  30       5.665 -14.919  -6.462  0.00  0.00
ATOM    949 O4'  G   A  30       4.068 -13.754  -5.892  0.00  0.00
ATOM    950 C1'  G   A  30       3.918 -13.884  -4.478  0.00  0.00
ATOM    951 H1'  G   A  30       4.467 -13.097  -3.956  0.00  0.00
ATOM    952 N9   G   A  30       2.489 -13.790  -4.081  0.00  0.00
ATOM    953 C8   G   A  30       1.361 -13.861  -4.862  0.00  0.00
ATOM    954 H8   G   A  30       1.403 -14.028  -5.931  0.00  0.00
ATOM    955 N7   G   A  30       0.241 -13.702  -4.203  0.00  0.00
ATOM    956 C5   G   A  30       0.655 -13.534  -2.873  0.00  0.00
ATOM    957 C6   G   A  30      -0.085 -13.312  -1.653  0.00  0.00
ATOM    958 O6   G   A  30      -1.299 -13.174  -1.484  0.00  0.00
ATOM    959 N1   G   A  30       0.720 -13.241  -0.532  0.00  0.00
ATOM    960 H1   G   A  30       0.262 -13.082   0.353  0.00  0.00
ATOM    961 C2   G   A  30       2.069 -13.365  -0.564  0.00  0.00
ATOM    962 N2   G   A  30       2.701 -13.339   0.577  0.00  0.00
ATOM    963 H21  G   A  30       2.176 -13.278   1.446  0.00  0.00
ATOM    964 H22  G   A  30       3.698 -13.459   0.564  0.00  0.00
ATOM    965 N3   G   A  30       2.796 -13.530  -1.665  0.00  0.00
ATOM    966 C4   G   A  30       2.031 -13.611  -2.795  0.00  0.00
ATOM    967 C3'  G   A  30       4.218 -16.049  -5.374  0.00  0.00
ATOM    968 H3'  G   A  30       3.151 -16.269  -5.449  0.00  0.00
ATOM    969 C2'  G   A  30       4.494 -15.251  -4.089  0.00  0.00
ATOM    970 H2'  G   A  30       3.965 -15.685  -3.241  0.00  0.00
ATOM    971 O2'  G   A  30       5.882 -15.081  -3.797  0.00  0.00
ATOM    972 HO2' G   A  30       5.985 -14.844  -2.857  0.00  0.00
ATOM    973 O3'  G   A  30       4.989 -17.237  -5.512  0.00  0.00
ATOM    974 P    G   A  31       4.550 -18.606  -4.797  0.00  0.00
ATOM    975 OP1  G   A  31       5.477 -19.667  -5.263  0.00  0.00
ATOM    976 OP2  G   A  31       3.095 -18.794  -5.012  0.00  0.00
ATOM    977 O5'  G   A  31       4.784 -18.378  -3.222  0.00  0.00
ATOM    978 C5'  G   A  31       6.090 -18.286  -2.672  0.00  0.00
ATOM    979 H5'  G   A  31       6.638 -17.477  -3.157  0.00  0.00
ATOM    980 H5'' G   A  31       6.628 -19.217  -2.857  0.00  0.00
ATOM    981 C4'  G   A  31       6.066 -18.032  -1.157  0.00  0.00
ATOM    982 H4'  G   A  31       7.096 -17.945  -0.807  0.00  0.00
ATOM    983 O4'  G   A  31       5.376 -16.826  -0.822  0.00  0.00
ATOM    984 C1'  G   A  31       4.624 -17.032   0.375  0.00  0.00
ATOM    985 H1'  G   A  31       4.876 -16.281   1.127  0.00  0.00
ATOM    986 N9   G   A  31       3.168 -16.939   0.097  0.00  0.00
ATOM    987 C8   G   A  31       2.524 -16.979  -1.115  0.00  0.00
ATOM    988 H8   G   A  31       3.042 -17.172  -2.045  0.00  0.00
ATOM    989 N7   G   A  31       1.240 -16.750  -1.054  0.00  0.00
ATOM    990 C5   G   A  31       1.004 -16.581   0.314  0.00  0.00
ATOM    991 C6   G   A  31      -0.211 -16.323   1.038  0.00  0.00
ATOM    992 O6   G   A  31      -1.349 -16.164   0.604  0.00  0.00
ATOM    993 N1   G   A  31      -0.043 -16.287   2.407  0.00  0.00
ATOM    994 H1   G   A  31      -0.855 -16.109   2.977  0.00  0.00
ATOM    995 C2   G   A  31       1.153 -16.438   3.021  0.00  0.00
ATOM    996 N2   G   A  31       1.147 -16.429   4.330  0.00  0.00
ATOM    997 H21  G   A  31       0.280 -16.320   4.848  0.00  0.00
ATOM    998 H22  G   A  31       2.027 -16.554   4.803  0.00  0.00
ATOM    999 N3   G   A  31       2.309 -16.661   2.392  0.00  0.00
ATOM   1000 C4   G   A  31       2.173 -16.725   1.030  0.00  0.00
ATOM   1001 C3'  G   A  31       5.398 -19.164  -0.370  0.00  0.00
ATOM   1002 H3'  G   A  31       4.500 -19.498  -0.894  0.00  0.00
ATOM   1003 C2'  G   A  31       5.006 -18.413   0.908  0.00  0.00
ATOM   1004 H2'  G   A  31       4.159 -18.894   1.394  0.00  0.00
ATOM   1005 O2'  G   A  31       6.102 -18.252   1.810  0.00  0.00
ATOM   1006 HO2' G   A  31       6.598 -19.090   1.831  0.00  0.00
ATOM   1007 O3'  G   A  31       6.286 -20.245  -0.099  0.00  0.00
ATOM   1008 P    U   A  32       5.760 -21.759  -0.031  0.00  0.00
ATOM   1009 OP1  U   A  32       6.902 -22.617   0.371  0.00  0.00
ATOM   1010 OP2  U   A  32       5.056 -22.059  -1.299  0.00  0.00
ATOM   1011 O5'  U   A  32       4.670 -21.767   1.150  0.00  0.00
ATOM   1012 C5'  U   A  32       5.041 -21.754   2.520  0.00  0.00
ATOM   1013 H5'  U   A  32       5.777 -20.970   2.694  0.00  0.00
ATOM   1014 H5'' U   A  32       5.489 -22.713   2.787  0.00  0.00
ATOM   1015 C4'  U   A  32       3.833 -21.493   3.432  0.00  0.00
ATOM   1016 H4'  U   A  32       4.182 -21.453   4.466  0.00  0.00
ATOM   1017 O4'  U   A  32       3.209 -20.249   3.113  0.00  0.00
ATOM   1018 C1'  U   A  32       1.804 -20.354   3.321  0.00  0.00
ATOM   1019 H1'  U   A  32       1.490 -19.600   4.048  0.00  0.00
ATOM   1020 N1   U   A  32       1.018 -20.152   2.065  0.00  0.00
ATOM   1021 C6   U   A  32       1.532 -20.435   0.817  0.00  0.00
ATOM   1022 H6   U   A  32       2.534 -20.829   0.731  0.00  0.00
ATOM   1023 C5   U   A  32       0.798 -20.215  -0.306  0.00  0.00
ATOM   1024 H5   U   A  32       1.217 -20.435  -1.277  0.00  0.00
ATOM   1025 C4   U   A  32      -0.544 -19.679  -0.246  0.00  0.00
ATOM   1026 O4   U   A  32      -1.261 -19.445  -1.215  0.00  0.00
ATOM   1027 N3   U   A  32      -0.997 -19.436   1.030  0.00  0.00
ATOM   1028 H3   U   A  32      -1.923 -19.040   1.115  0.00  0.00
ATOM   1029 C2   U   A  32      -0.289 -19.667   2.192  0.00  0.00
ATOM   1030 O2   U   A  32      -0.817 -19.443   3.280  0.00  0.00
ATOM   1031 C3'  U   A  32       2.727 -22.552   3.353  0.00  0.00
ATOM   1032 H3'  U   A  32       2.536 -22.788   2.304  0.00  0.00
ATOM   1033 C2'  U   A  32       1.557 -21.739   3.925  0.00  0.00
ATOM   1034 H2'  U   A  32       0.598 -22.149   3.610  0.00  0.00
ATOM   1035 O2'  U   A  32       1.614 -21.591   5.343  0.00  0.00
ATOM   1036 HO2' U   A  32       1.504 -22.469   5.744  0.00  0.00
ATOM   1037 O3'  U   A  32       3.022 -23.732   4.095  0.00  0.00
ATOM   1038 P    U   A  33       2.200 -25.097   3.871  0.00  0.00
ATOM   1039 OP1  U   A  33       2.894 -26.169   4.627  0.00  0.00
ATOM   1040 OP2  U   A  33       1.987 -25.278   2.416  0.00  0.00
ATOM   1041 O5'  U   A  33       0.763 -24.846   4.548  0.00  0.00
ATOM   1042 C5'  U   A  33       0.590 -24.847   5.958  0.00  0.00
ATOM   1043 H5'  U   A  33       1.323 -24.192   6.426  0.00  0.00
ATOM   1044 H5'' U   A  33       0.752 -25.858   6.339  0.00  0.00
ATOM   1045 C4'  U   A  33      -0.820 -24.392   6.369  0.00  0.00
ATOM   1046 H4'  U   A  33      -0.870 -24.361   7.459  0.00  0.00
ATOM   1047 O4'  U   A  33      -1.103 -23.088   5.858  0.00  0.00
ATOM   1048 C1'  U   A  33      -2.496 -22.991   5.560  0.00  0.00
ATOM   1049 H1'  U   A  33      -2.941 -22.186   6.149  0.00  0.00
ATOM   1050 N1   U   A  33      -2.748 -22.714   4.114  0.00  0.00
ATOM   1051 C6   U   A  33      -1.876 -23.113   3.122  0.00  0.00
ATOM   1052 H6   U   A  33      -1.018 -23.717   3.380  0.00  0.00
ATOM   1053 C5   U   A  33      -2.069 -22.738   1.828  0.00  0.00
ATOM   1054 H5   U   A  33      -1.372 -23.054   1.060  0.00  0.00
ATOM   1055 C4   U   A  33      -3.198 -21.923   1.440  0.00  0.00
ATOM   1056 O4   U   A  33      -3.428 -21.497   0.314  0.00  0.00
ATOM   1057 N3   U   A  33      -4.059 -21.633   2.466  0.00  0.00
ATOM   1058 H3   U   A  33      -4.890 -21.115   2.223  0.00  0.00
ATOM   1059 C2   U   A  33      -3.912 -22.009   3.782  0.00  0.00
ATOM   1060 O2   U   A  33      -4.792 -21.717   4.591  0.00  0.00
ATOM   1061 C3'  U   A  33      -1.958 -25.289   5.867  0.00  0.00
ATOM   1062 H3'  U   A  33      -1.791 -25.533   4.816  0.00  0.00
ATOM   1063 C2'  U   A  33      -3.131 -24.309   6.005  0.00  0.00
ATOM   1064 H2'  U   A  33      -3.964 -24.592   5.364  0.00  0.00
ATOM   1065 O2'  U   A  33      -3.555 -24.139   7.358  0.00  0.00
ATOM   1066 HO2' U   A  33      -3.703 -25.020   7.743  0.00  0.00
ATOM   1067 O3'  U   A  33      -2.132 -26.464   6.653  0.00  0.00
ATOM   1068 P    C   A  34      -2.932 -27.740   6.091  0.00  0.00
ATOM   1069 OP1  C   A  34      -2.859 -28.807   7.118  0.00  0.00
ATOM   1070 OP2  C   A  34      -2.436 -28.032   4.726  0.00  0.00
ATOM   1071 O5'  C   A  34      -4.463 -27.265   5.958  0.00  0.00
ATOM   1072 C5'  C   A  34      -5.321 -27.149   7.086  0.00  0.00
ATOM   1073 H5'  C   A  34      -4.842 -26.547   7.858  0.00  0.00
ATOM   1074 H5'' C   A  34      -5.511 -28.139   7.503  0.00  0.00
ATOM   1075 C4'  C   A  34      -6.664 -26.496   6.717  0.00  0.00
ATOM   1076 H4'  C   A  34      -7.260 -26.386   7.624  0.00  0.00
ATOM   1077 O4'  C   A  34      -6.473 -25.203   6.141  0.00  0.00
ATOM   1078 C1'  C   A  34      -7.489 -24.961   5.168  0.00  0.00
ATOM   1079 H1'  C   A  34      -8.034 -24.059   5.448  0.00  0.00
ATOM   1080 N1   C   A  34      -6.907 -24.737   3.809  0.00  0.00
ATOM   1081 C6   C   A  34      -5.724 -25.314   3.412  0.00  0.00
ATOM   1082 H6   C   A  34      -5.183 -25.949   4.097  0.00  0.00
ATOM   1083 C5   C   A  34      -5.222 -25.074   2.176  0.00  0.00
ATOM   1084 H5   C   A  34      -4.287 -25.523   1.875  0.00  0.00
ATOM   1085 C4   C   A  34      -5.980 -24.234   1.319  0.00  0.00
ATOM   1086 N4   C   A  34      -5.564 -23.965   0.116  0.00  0.00
ATOM   1087 H41  C   A  34      -6.132 -23.341  -0.450  0.00  0.00
ATOM   1088 H42  C   A  34      -4.685 -24.326  -0.208  0.00  0.00
ATOM   1089 N3   C   A  34      -7.127 -23.691   1.666  0.00  0.00
ATOM   1090 C2   C   A  34      -7.615 -23.932   2.906  0.00  0.00
ATOM   1091 O2   C   A  34      -8.705 -23.432   3.185  0.00  0.00
ATOM   1092 C3'  C   A  34      -7.495 -27.284   5.697  0.00  0.00
ATOM   1093 H3'  C   A  34      -6.854 -27.631   4.883  0.00  0.00
ATOM   1094 C2'  C   A  34      -8.424 -26.178   5.174  0.00  0.00
ATOM   1095 H2'  C   A  34      -8.780 -26.420   4.169  0.00  0.00
ATOM   1096 O2'  C   A  34      -9.519 -25.912   6.049  0.00  0.00
ATOM   1097 HO2' C   A  34      -9.928 -26.769   6.280  0.00  0.00
ATOM   1098 O3'  C   A  34      -8.228 -28.377   6.253  0.00  0.00
ATOM   1099 HO3' C   A  34      -7.604 -29.100   6.463  0.00  0.00
TER    1100      C   A  34                                        
ENDMDL                                                            
MODEL        2                                                    
ATOM      1 HO5' G   A   1     -12.519 -18.029  -6.331  0.00  0.00
ATOM      2 O5'  G   A   1     -12.889 -18.902  -6.569  0.00  0.00
ATOM      3 C5'  G   A   1     -14.143 -19.084  -5.914  0.00  0.00
ATOM      4 H5'  G   A   1     -14.709 -19.863  -6.430  0.00  0.00
ATOM      5 H5'' G   A   1     -14.724 -18.160  -5.969  0.00  0.00
ATOM      6 C4'  G   A   1     -14.006 -19.491  -4.437  0.00  0.00
ATOM      7 H4'  G   A   1     -15.002 -19.609  -4.010  0.00  0.00
ATOM      8 O4'  G   A   1     -13.329 -20.730  -4.279  0.00  0.00
ATOM      9 C1'  G   A   1     -12.793 -20.757  -2.958  0.00  0.00
ATOM     10 H1'  G   A   1     -13.294 -21.527  -2.370  0.00  0.00
ATOM     11 N9   G   A   1     -11.332 -21.018  -2.997  0.00  0.00
ATOM     12 C8   G   A   1     -10.455 -20.864  -4.044  0.00  0.00
ATOM     13 H8   G   A   1     -10.777 -20.530  -5.023  0.00  0.00
ATOM     14 N7   G   A   1      -9.217 -21.176  -3.759  0.00  0.00
ATOM     15 C5   G   A   1      -9.272 -21.551  -2.409  0.00  0.00
ATOM     16 C6   G   A   1      -8.250 -22.011  -1.497  0.00  0.00
ATOM     17 O6   G   A   1      -7.051 -22.208  -1.699  0.00  0.00
ATOM     18 N1   G   A   1      -8.725 -22.270  -0.225  0.00  0.00
ATOM     19 H1   G   A   1      -8.065 -22.619   0.453  0.00  0.00
ATOM     20 C2   G   A   1     -10.024 -22.131   0.136  0.00  0.00
ATOM     21 N2   G   A   1     -10.337 -22.417   1.369  0.00  0.00
ATOM     22 H21  G   A   1      -9.615 -22.695   2.032  0.00  0.00
ATOM     23 H22  G   A   1     -11.301 -22.334   1.646  0.00  0.00
ATOM     24 N3   G   A   1     -11.003 -21.731  -0.672  0.00  0.00
ATOM     25 C4   G   A   1     -10.565 -21.451  -1.938  0.00  0.00
ATOM     26 C3'  G   A   1     -13.221 -18.515  -3.555  0.00  0.00
ATOM     27 H3'  G   A   1     -12.240 -18.351  -4.003  0.00  0.00
ATOM     28 C2'  G   A   1     -13.077 -19.398  -2.312  0.00  0.00
ATOM     29 H2'  G   A   1     -12.251 -19.064  -1.681  0.00  0.00
ATOM     30 O2'  G   A   1     -14.289 -19.519  -1.566  0.00  0.00
ATOM     31 HO2' G   A   1     -14.654 -18.629  -1.430  0.00  0.00
ATOM     32 O3'  G   A   1     -13.873 -17.277  -3.299  0.00  0.00
ATOM     33 P    A   A   2     -13.034 -15.996  -2.807  0.00  0.00
ATOM     34 OP1  A   A   2     -13.975 -14.854  -2.712  0.00  0.00
ATOM     35 OP2  A   A   2     -11.841 -15.865  -3.678  0.00  0.00
ATOM     36 O5'  A   A   2     -12.528 -16.374  -1.327  0.00  0.00
ATOM     37 C5'  A   A   2     -13.440 -16.423  -0.241  0.00  0.00
ATOM     38 H5'  A   A   2     -14.304 -17.031  -0.504  0.00  0.00
ATOM     39 H5'' A   A   2     -13.799 -15.414  -0.030  0.00  0.00
ATOM     40 C4'  A   A   2     -12.820 -16.990   1.045  0.00  0.00
ATOM     41 H4'  A   A   2     -13.602 -17.043   1.803  0.00  0.00
ATOM     42 O4'  A   A   2     -12.274 -18.295   0.847  0.00  0.00
ATOM     43 C1'  A   A   2     -11.162 -18.466   1.728  0.00  0.00
ATOM     44 H1'  A   A   2     -11.294 -19.364   2.318  0.00  0.00
ATOM     45 N9   A   A   2      -9.899 -18.618   0.963  0.00  0.00
ATOM     46 C8   A   A   2      -9.625 -18.287  -0.343  0.00  0.00
ATOM     47 H8   A   A   2     -10.367 -17.846  -0.997  0.00  0.00
ATOM     48 N7   A   A   2      -8.403 -18.564  -0.723  0.00  0.00
ATOM     49 C5   A   A   2      -7.822 -19.109   0.436  0.00  0.00
ATOM     50 C6   A   A   2      -6.549 -19.638   0.773  0.00  0.00
ATOM     51 N6   A   A   2      -5.532 -19.736  -0.064  0.00  0.00
ATOM     52 H61  A   A   2      -4.676 -20.177   0.250  0.00  0.00
ATOM     53 H62  A   A   2      -5.643 -19.417  -1.010  0.00  0.00
ATOM     54 N1   A   A   2      -6.295 -20.116   1.995  0.00  0.00
ATOM     55 C2   A   A   2      -7.275 -20.068   2.888  0.00  0.00
ATOM     56 H2   A   A   2      -7.035 -20.433   3.876  0.00  0.00
ATOM     57 N3   A   A   2      -8.511 -19.605   2.728  0.00  0.00
ATOM     58 C4   A   A   2      -8.726 -19.140   1.465  0.00  0.00
ATOM     59 C3'  A   A   2     -11.657 -16.176   1.613  0.00  0.00
ATOM     60 H3'  A   A   2     -10.936 -15.992   0.815  0.00  0.00
ATOM     61 C2'  A   A   2     -11.098 -17.211   2.604  0.00  0.00
ATOM     62 H2'  A   A   2     -10.074 -16.969   2.897  0.00  0.00
ATOM     63 O2'  A   A   2     -11.930 -17.425   3.743  0.00  0.00
ATOM     64 HO2' A   A   2     -12.194 -16.559   4.100  0.00  0.00
ATOM     65 O3'  A   A   2     -12.064 -14.959   2.219  0.00  0.00
ATOM     66 P    G   A   3     -11.022 -13.753   2.422  0.00  0.00
ATOM     67 OP1  G   A   3     -11.776 -12.591   2.948  0.00  0.00
ATOM     68 OP2  G   A   3     -10.238 -13.593   1.174  0.00  0.00
ATOM     69 O5'  G   A   3     -10.028 -14.284   3.565  0.00  0.00
ATOM     70 C5'  G   A   3     -10.482 -14.441   4.902  0.00  0.00
ATOM     71 H5'  G   A   3     -11.356 -15.089   4.928  0.00  0.00
ATOM     72 H5'' G   A   3     -10.775 -13.467   5.297  0.00  0.00
ATOM     73 C4'  G   A   3      -9.406 -15.027   5.821  0.00  0.00
ATOM     74 H4'  G   A   3      -9.837 -15.152   6.816  0.00  0.00
ATOM     75 O4'  G   A   3      -8.923 -16.293   5.367  0.00  0.00
ATOM     76 C1'  G   A   3      -7.547 -16.409   5.734  0.00  0.00
ATOM     77 H1'  G   A   3      -7.379 -17.273   6.374  0.00  0.00
ATOM     78 N9   G   A   3      -6.685 -16.576   4.543  0.00  0.00
ATOM     79 C8   G   A   3      -6.935 -16.237   3.238  0.00  0.00
ATOM     80 H8   G   A   3      -7.842 -15.735   2.948  0.00  0.00
ATOM     81 N7   G   A   3      -6.023 -16.645   2.394  0.00  0.00
ATOM     82 C5   G   A   3      -5.071 -17.274   3.214  0.00  0.00
ATOM     83 C6   G   A   3      -3.827 -17.939   2.915  0.00  0.00
ATOM     84 O6   G   A   3      -3.296 -18.164   1.828  0.00  0.00
ATOM     85 N1   G   A   3      -3.145 -18.368   4.036  0.00  0.00
ATOM     86 H1   G   A   3      -2.225 -18.754   3.903  0.00  0.00
ATOM     87 C2   G   A   3      -3.615 -18.237   5.298  0.00  0.00
ATOM     88 N2   G   A   3      -2.835 -18.638   6.269  0.00  0.00
ATOM     89 H21  G   A   3      -3.175 -18.533   7.211  0.00  0.00
ATOM     90 H22  G   A   3      -1.913 -18.994   6.077  0.00  0.00
ATOM     91 N3   G   A   3      -4.777 -17.675   5.622  0.00  0.00
ATOM     92 C4   G   A   3      -5.461 -17.203   4.534  0.00  0.00
ATOM     93 C3'  G   A   3      -8.171 -14.137   5.946  0.00  0.00
ATOM     94 H3'  G   A   3      -7.845 -13.823   4.952  0.00  0.00
ATOM     95 C2'  G   A   3      -7.186 -15.156   6.526  0.00  0.00
ATOM     96 H2'  G   A   3      -6.152 -14.855   6.356  0.00  0.00
ATOM     97 O2'  G   A   3      -7.435 -15.441   7.904  0.00  0.00
ATOM     98 HO2' G   A   3      -7.670 -14.606   8.345  0.00  0.00
ATOM     99 O3'  G   A   3      -8.383 -13.023   6.803  0.00  0.00
ATOM    100 P    C   A   4      -7.436 -11.732   6.719  0.00  0.00
ATOM    101 OP1  C   A   4      -7.899 -10.764   7.744  0.00  0.00
ATOM    102 OP2  C   A   4      -7.369 -11.299   5.302  0.00  0.00
ATOM    103 O5'  C   A   4      -5.988 -12.286   7.136  0.00  0.00
ATOM    104 C5'  C   A   4      -5.662 -12.595   8.483  0.00  0.00
ATOM    105 H5'  C   A   4      -6.409 -13.261   8.910  0.00  0.00
ATOM    106 H5'' C   A   4      -5.659 -11.675   9.069  0.00  0.00
ATOM    107 C4'  C   A   4      -4.282 -13.257   8.603  0.00  0.00
ATOM    108 H4'  C   A   4      -4.095 -13.468   9.658  0.00  0.00
ATOM    109 O4'  C   A   4      -4.150 -14.480   7.861  0.00  0.00
ATOM    110 C1'  C   A   4      -2.811 -14.602   7.357  0.00  0.00
ATOM    111 H1'  C   A   4      -2.348 -15.525   7.713  0.00  0.00
ATOM    112 N1   C   A   4      -2.770 -14.577   5.855  0.00  0.00
ATOM    113 C6   C   A   4      -3.729 -13.908   5.150  0.00  0.00
ATOM    114 H6   C   A   4      -4.405 -13.276   5.674  0.00  0.00
ATOM    115 C5   C   A   4      -3.843 -14.035   3.812  0.00  0.00
ATOM    116 H5   C   A   4      -4.656 -13.549   3.299  0.00  0.00
ATOM    117 C4   C   A   4      -2.853 -14.796   3.157  0.00  0.00
ATOM    118 N4   C   A   4      -2.913 -14.920   1.865  0.00  0.00
ATOM    119 H41  C   A   4      -2.197 -15.450   1.381  0.00  0.00
ATOM    120 H42  C   A   4      -3.674 -14.499   1.363  0.00  0.00
ATOM    121 N3   C   A   4      -1.847 -15.375   3.787  0.00  0.00
ATOM    122 C2   C   A   4      -1.785 -15.281   5.143  0.00  0.00
ATOM    123 O2   C   A   4      -0.834 -15.830   5.700  0.00  0.00
ATOM    124 C3'  C   A   4      -3.162 -12.350   8.099  0.00  0.00
ATOM    125 H3'  C   A   4      -3.424 -11.955   7.117  0.00  0.00
ATOM    126 C2'  C   A   4      -2.069 -13.411   7.953  0.00  0.00
ATOM    127 H2'  C   A   4      -1.325 -13.064   7.263  0.00  0.00
ATOM    128 O2'  C   A   4      -1.488 -13.799   9.198  0.00  0.00
ATOM    129 HO2' C   A   4      -1.356 -12.998   9.737  0.00  0.00
ATOM    130 O3'  C   A   4      -2.783 -11.297   8.976  0.00  0.00
ATOM    131 P    C   A   5      -2.368  -9.854   8.388  0.00  0.00
ATOM    132 OP1  C   A   5      -1.869  -9.034   9.517  0.00  0.00
ATOM    133 OP2  C   A   5      -3.492  -9.342   7.571  0.00  0.00
ATOM    134 O5'  C   A   5      -1.137 -10.170   7.399  0.00  0.00
ATOM    135 C5'  C   A   5       0.084 -10.678   7.913  0.00  0.00
ATOM    136 H5'  C   A   5      -0.117 -11.465   8.638  0.00  0.00
ATOM    137 H5'' C   A   5       0.616  -9.878   8.428  0.00  0.00
ATOM    138 C4'  C   A   5       0.998 -11.259   6.827  0.00  0.00
ATOM    139 H4'  C   A   5       1.856 -11.719   7.319  0.00  0.00
ATOM    140 O4'  C   A   5       0.288 -12.237   6.078  0.00  0.00
ATOM    141 C1'  C   A   5       0.837 -12.378   4.786  0.00  0.00
ATOM    142 H1'  C   A   5       1.155 -13.414   4.694  0.00  0.00
ATOM    143 N1   C   A   5      -0.127 -12.156   3.676  0.00  0.00
ATOM    144 C6   C   A   5      -1.349 -11.557   3.854  0.00  0.00
ATOM    145 H6   C   A   5      -1.655 -11.256   4.853  0.00  0.00
ATOM    146 C5   C   A   5      -2.163 -11.361   2.782  0.00  0.00
ATOM    147 H5   C   A   5      -3.127 -10.896   2.915  0.00  0.00
ATOM    148 C4   C   A   5      -1.698 -11.809   1.512  0.00  0.00
ATOM    149 N4   C   A   5      -2.413 -11.685   0.429  0.00  0.00
ATOM    150 H41  C   A   5      -2.000 -12.044  -0.424  0.00  0.00
ATOM    151 H42  C   A   5      -3.310 -11.236   0.458  0.00  0.00
ATOM    152 N3   C   A   5      -0.540 -12.404   1.334  0.00  0.00
ATOM    153 C2   C   A   5       0.259 -12.592   2.401  0.00  0.00
ATOM    154 O2   C   A   5       1.335 -13.150   2.196  0.00  0.00
ATOM    155 C3'  C   A   5       1.500 -10.310   5.745  0.00  0.00
ATOM    156 H3'  C   A   5       0.650  -9.757   5.343  0.00  0.00
ATOM    157 C2'  C   A   5       1.986 -11.357   4.717  0.00  0.00
ATOM    158 H2'  C   A   5       2.062 -10.910   3.728  0.00  0.00
ATOM    159 O2'  C   A   5       3.212 -12.012   5.051  0.00  0.00
ATOM    160 HO2' C   A   5       3.134 -12.453   5.916  0.00  0.00
ATOM    161 O3'  C   A   5       2.496  -9.430   6.250  0.00  0.00
ATOM    162 P    G   A   6       2.867  -8.063   5.500  0.00  0.00
ATOM    163 OP1  G   A   6       3.725  -7.270   6.416  0.00  0.00
ATOM    164 OP2  G   A   6       1.616  -7.450   4.989  0.00  0.00
ATOM    165 O5'  G   A   6       3.745  -8.508   4.234  0.00  0.00
ATOM    166 C5'  G   A   6       5.042  -9.063   4.396  0.00  0.00
ATOM    167 H5'  G   A   6       4.982  -9.960   5.014  0.00  0.00
ATOM    168 H5'' G   A   6       5.689  -8.341   4.896  0.00  0.00
ATOM    169 C4'  G   A   6       5.673  -9.433   3.047  0.00  0.00
ATOM    170 H4'  G   A   6       6.659  -9.861   3.232  0.00  0.00
ATOM    171 O4'  G   A   6       4.890 -10.402   2.350  0.00  0.00
ATOM    172 C1'  G   A   6       4.849 -10.061   0.969  0.00  0.00
ATOM    173 H1'  G   A   6       5.151 -10.913   0.357  0.00  0.00
ATOM    174 N9   G   A   6       3.469  -9.691   0.567  0.00  0.00
ATOM    175 C8   G   A   6       2.369  -9.422   1.343  0.00  0.00
ATOM    176 H8   G   A   6       2.427  -9.318   2.415  0.00  0.00
ATOM    177 N7   G   A   6       1.244  -9.339   0.679  0.00  0.00
ATOM    178 C5   G   A   6       1.636  -9.529  -0.652  0.00  0.00
ATOM    179 C6   G   A   6       0.884  -9.573  -1.884  0.00  0.00
ATOM    180 O6   G   A   6      -0.331  -9.487  -2.068  0.00  0.00
ATOM    181 N1   G   A   6       1.679  -9.745  -3.000  0.00  0.00
ATOM    182 H1   G   A   6       1.217  -9.768  -3.895  0.00  0.00
ATOM    183 C2   G   A   6       3.025  -9.890  -2.956  0.00  0.00
ATOM    184 N2   G   A   6       3.664  -9.995  -4.087  0.00  0.00
ATOM    185 H21  G   A   6       3.165  -9.906  -4.970  0.00  0.00
ATOM    186 H22  G   A   6       4.665 -10.072  -4.052  0.00  0.00
ATOM    187 N3   G   A   6       3.754  -9.889  -1.848  0.00  0.00
ATOM    188 C4   G   A   6       3.002  -9.703  -0.723  0.00  0.00
ATOM    189 C3'  G   A   6       5.850  -8.231   2.112  0.00  0.00
ATOM    190 H3'  G   A   6       4.980  -7.577   2.187  0.00  0.00
ATOM    191 C2'  G   A   6       5.854  -8.928   0.747  0.00  0.00
ATOM    192 H2'  G   A   6       5.535  -8.250  -0.047  0.00  0.00
ATOM    193 O2'  G   A   6       7.114  -9.524   0.444  0.00  0.00
ATOM    194 HO2' G   A   6       7.812  -8.914   0.746  0.00  0.00
ATOM    195 O3'  G   A   6       7.063  -7.526   2.363  0.00  0.00
ATOM    196 P    U   A   7       7.199  -5.961   2.034  0.00  0.00
ATOM    197 OP1  U   A   7       8.553  -5.534   2.469  0.00  0.00
ATOM    198 OP2  U   A   7       6.019  -5.265   2.599  0.00  0.00
ATOM    199 O5'  U   A   7       7.115  -5.855   0.431  0.00  0.00
ATOM    200 C5'  U   A   7       8.219  -6.188  -0.401  0.00  0.00
ATOM    201 H5'  U   A   7       8.548  -7.206  -0.193  0.00  0.00
ATOM    202 H5'' U   A   7       9.049  -5.512  -0.193  0.00  0.00
ATOM    203 C4'  U   A   7       7.864  -6.081  -1.892  0.00  0.00
ATOM    204 H4'  U   A   7       8.749  -6.319  -2.482  0.00  0.00
ATOM    205 O4'  U   A   7       6.818  -6.984  -2.248  0.00  0.00
ATOM    206 C1'  U   A   7       6.028  -6.400  -3.285  0.00  0.00
ATOM    207 H1'  U   A   7       6.036  -7.061  -4.149  0.00  0.00
ATOM    208 N1   U   A   7       4.598  -6.276  -2.887  0.00  0.00
ATOM    209 C6   U   A   7       4.207  -6.132  -1.572  0.00  0.00
ATOM    210 H6   U   A   7       4.959  -6.032  -0.801  0.00  0.00
ATOM    211 C5   U   A   7       2.889  -6.136  -1.238  0.00  0.00
ATOM    212 H5   U   A   7       2.590  -6.034  -0.204  0.00  0.00
ATOM    213 C4   U   A   7       1.854  -6.276  -2.239  0.00  0.00
ATOM    214 O4   U   A   7       0.647  -6.307  -2.027  0.00  0.00
ATOM    215 N3   U   A   7       2.319  -6.398  -3.524  0.00  0.00
ATOM    216 H3   U   A   7       1.630  -6.486  -4.257  0.00  0.00
ATOM    217 C2   U   A   7       3.640  -6.379  -3.907  0.00  0.00
ATOM    218 O2   U   A   7       3.919  -6.447  -5.104  0.00  0.00
ATOM    219 C3'  U   A   7       7.380  -4.690  -2.310  0.00  0.00
ATOM    220 H3'  U   A   7       6.649  -4.334  -1.580  0.00  0.00
ATOM    221 C2'  U   A   7       6.659  -5.047  -3.618  0.00  0.00
ATOM    222 H2'  U   A   7       5.893  -4.306  -3.824  0.00  0.00
ATOM    223 O2'  U   A   7       7.537  -5.233  -4.730  0.00  0.00
ATOM    224 HO2' U   A   7       7.048  -5.039  -5.551  0.00  0.00
ATOM    225 O3'  U   A   7       8.422  -3.734  -2.477  0.00  0.00
ATOM    226 P    G   A   8       8.104  -2.157  -2.464  0.00  0.00
ATOM    227 OP1  G   A   8       9.368  -1.443  -2.776  0.00  0.00
ATOM    228 OP2  G   A   8       7.410  -1.844  -1.191  0.00  0.00
ATOM    229 O5'  G   A   8       7.059  -1.902  -3.663  0.00  0.00
ATOM    230 C5'  G   A   8       7.488  -1.877  -5.018  0.00  0.00
ATOM    231 H5'  G   A   8       8.141  -2.728  -5.214  0.00  0.00
ATOM    232 H5'' G   A   8       8.058  -0.966  -5.202  0.00  0.00
ATOM    233 C4'  G   A   8       6.311  -1.932  -6.004  0.00  0.00
ATOM    234 H4'  G   A   8       6.708  -1.965  -7.020  0.00  0.00
ATOM    235 O4'  G   A   8       5.509  -3.089  -5.784  0.00  0.00
ATOM    236 C1'  G   A   8       4.168  -2.812  -6.163  0.00  0.00
ATOM    237 H1'  G   A   8       3.888  -3.463  -7.001  0.00  0.00
ATOM    238 N9   G   A   8       3.197  -2.976  -5.052  0.00  0.00
ATOM    239 C8   G   A   8       3.393  -2.905  -3.694  0.00  0.00
ATOM    240 H8   G   A   8       4.373  -2.773  -3.258  0.00  0.00
ATOM    241 N7   G   A   8       2.301  -3.042  -2.987  0.00  0.00
ATOM    242 C5   G   A   8       1.288  -3.186  -3.949  0.00  0.00
ATOM    243 C6   G   A   8      -0.145  -3.351  -3.839  0.00  0.00
ATOM    244 O6   G   A   8      -0.856  -3.426  -2.836  0.00  0.00
ATOM    245 N1   G   A   8      -0.786  -3.407  -5.060  0.00  0.00
ATOM    246 H1   G   A   8      -1.784  -3.558  -5.052  0.00  0.00
ATOM    247 C2   G   A   8      -0.142  -3.336  -6.251  0.00  0.00
ATOM    248 N2   G   A   8      -0.865  -3.400  -7.333  0.00  0.00
ATOM    249 H21  G   A   8      -1.874  -3.509  -7.269  0.00  0.00
ATOM    250 H22  G   A   8      -0.393  -3.360  -8.220  0.00  0.00
ATOM    251 N3   G   A   8       1.172  -3.198  -6.404  0.00  0.00
ATOM    252 C4   G   A   8       1.838  -3.131  -5.214  0.00  0.00
ATOM    253 C3'  G   A   8       5.343  -0.751  -5.913  0.00  0.00
ATOM    254 H3'  G   A   8       5.086  -0.583  -4.865  0.00  0.00
ATOM    255 C2'  G   A   8       4.141  -1.358  -6.655  0.00  0.00
ATOM    256 H2'  G   A   8       3.218  -0.851  -6.368  0.00  0.00
ATOM    257 O2'  G   A   8       4.293  -1.374  -8.077  0.00  0.00
ATOM    258 HO2' G   A   8       3.430  -1.563  -8.490  0.00  0.00
ATOM    259 O3'  G   A   8       5.853   0.436  -6.511  0.00  0.00
ATOM    260 P    U   A   9       5.264   1.879  -6.127  0.00  0.00
ATOM    261 OP1  U   A   9       5.971   2.888  -6.955  0.00  0.00
ATOM    262 OP2  U   A   9       5.315   2.010  -4.651  0.00  0.00
ATOM    263 O5'  U   A   9       3.713   1.858  -6.555  0.00  0.00
ATOM    264 C5'  U   A   9       3.305   1.930  -7.916  0.00  0.00
ATOM    265 H5'  U   A   9       3.790   1.141  -8.489  0.00  0.00
ATOM    266 H5'' U   A   9       3.605   2.890  -8.336  0.00  0.00
ATOM    267 C4'  U   A   9       1.781   1.783  -8.059  0.00  0.00
ATOM    268 H4'  U   A   9       1.527   1.801  -9.120  0.00  0.00
ATOM    269 O4'  U   A   9       1.312   0.556  -7.502  0.00  0.00
ATOM    270 C1'  U   A   9       0.025   0.768  -6.921  0.00  0.00
ATOM    271 H1'  U   A   9      -0.696   0.109  -7.408  0.00  0.00
ATOM    272 N1   U   A   9       0.014   0.467  -5.458  0.00  0.00
ATOM    273 C6   U   A   9       1.156   0.539  -4.686  0.00  0.00
ATOM    274 H6   U   A   9       2.096   0.804  -5.148  0.00  0.00
ATOM    275 C5   U   A   9       1.114   0.279  -3.353  0.00  0.00
ATOM    276 H5   U   A   9       2.016   0.335  -2.760  0.00  0.00
ATOM    277 C4   U   A   9      -0.121  -0.067  -2.688  0.00  0.00
ATOM    278 O4   U   A   9      -0.248  -0.308  -1.491  0.00  0.00
ATOM    279 N3   U   A   9      -1.216  -0.108  -3.517  0.00  0.00
ATOM    280 H3   U   A   9      -2.112  -0.245  -3.074  0.00  0.00
ATOM    281 C2   U   A   9      -1.214   0.136  -4.873  0.00  0.00
ATOM    282 O2   U   A   9      -2.272   0.064  -5.501  0.00  0.00
ATOM    283 C3'  U   A   9       0.998   2.904  -7.371  0.00  0.00
ATOM    284 H3'  U   A   9       1.435   3.095  -6.390  0.00  0.00
ATOM    285 C2'  U   A   9      -0.372   2.228  -7.198  0.00  0.00
ATOM    286 H2'  U   A   9      -0.914   2.673  -6.358  0.00  0.00
ATOM    287 O2'  U   A   9      -1.170   2.242  -8.386  0.00  0.00
ATOM    288 HO2' U   A   9      -2.085   1.986  -8.166  0.00  0.00
ATOM    289 O3'  U   A   9       0.971   4.088  -8.163  0.00  0.00
ATOM    290 P    G   A  10       0.775   5.545  -7.515  0.00  0.00
ATOM    291 OP1  G   A  10       0.951   6.535  -8.606  0.00  0.00
ATOM    292 OP2  G   A  10       1.658   5.642  -6.328  0.00  0.00
ATOM    293 O5'  G   A  10      -0.745   5.634  -6.991  0.00  0.00
ATOM    294 C5'  G   A  10      -1.850   5.634  -7.885  0.00  0.00
ATOM    295 H5'  G   A  10      -1.944   4.657  -8.356  0.00  0.00
ATOM    296 H5'' G   A  10      -1.685   6.372  -8.672  0.00  0.00
ATOM    297 C4'  G   A  10      -3.171   5.980  -7.179  0.00  0.00
ATOM    298 H4'  G   A  10      -3.993   5.818  -7.878  0.00  0.00
ATOM    299 O4'  G   A  10      -3.405   5.187  -6.012  0.00  0.00
ATOM    300 C1'  G   A  10      -4.001   6.003  -5.001  0.00  0.00
ATOM    301 H1'  G   A  10      -4.928   5.555  -4.640  0.00  0.00
ATOM    302 N9   G   A  10      -3.091   6.147  -3.834  0.00  0.00
ATOM    303 C8   G   A  10      -1.747   5.876  -3.755  0.00  0.00
ATOM    304 H8   G   A  10      -1.173   5.531  -4.609  0.00  0.00
ATOM    305 N7   G   A  10      -1.233   6.024  -2.561  0.00  0.00
ATOM    306 C5   G   A  10      -2.324   6.427  -1.780  0.00  0.00
ATOM    307 C6   G   A  10      -2.430   6.731  -0.375  0.00  0.00
ATOM    308 O6   G   A  10      -1.557   6.712   0.493  0.00  0.00
ATOM    309 N1   G   A  10      -3.705   7.095   0.015  0.00  0.00
ATOM    310 H1   G   A  10      -3.847   7.314   0.988  0.00  0.00
ATOM    311 C2   G   A  10      -4.761   7.151  -0.828  0.00  0.00
ATOM    312 N2   G   A  10      -5.902   7.525  -0.318  0.00  0.00
ATOM    313 H21  G   A  10      -5.971   7.774   0.667  0.00  0.00
ATOM    314 H22  G   A  10      -6.703   7.561  -0.925  0.00  0.00
ATOM    315 N3   G   A  10      -4.716   6.867  -2.131  0.00  0.00
ATOM    316 C4   G   A  10      -3.465   6.510  -2.556  0.00  0.00
ATOM    317 C3'  G   A  10      -3.230   7.442  -6.729  0.00  0.00
ATOM    318 H3'  G   A  10      -2.279   7.712  -6.267  0.00  0.00
ATOM    319 C2'  G   A  10      -4.324   7.354  -5.651  0.00  0.00
ATOM    320 H2'  G   A  10      -4.235   8.170  -4.937  0.00  0.00
ATOM    321 O2'  G   A  10      -5.648   7.283  -6.184  0.00  0.00
ATOM    322 HO2' G   A  10      -6.288   7.523  -5.487  0.00  0.00
ATOM    323 O3'  G   A  10      -3.541   8.316  -7.811  0.00  0.00
ATOM    324 P    C   A  11      -3.189   9.879  -7.750  0.00  0.00
ATOM    325 OP1  C   A  11      -3.644  10.494  -9.023  0.00  0.00
ATOM    326 OP2  C   A  11      -1.764  10.015  -7.366  0.00  0.00
ATOM    327 O5'  C   A  11      -4.075  10.472  -6.549  0.00  0.00
ATOM    328 C5'  C   A  11      -5.471  10.691  -6.680  0.00  0.00
ATOM    329 H5'  C   A  11      -5.963   9.774  -7.005  0.00  0.00
ATOM    330 H5'' C   A  11      -5.648  11.460  -7.434  0.00  0.00
ATOM    331 C4'  C   A  11      -6.099  11.152  -5.356  0.00  0.00
ATOM    332 H4'  C   A  11      -7.159  11.346  -5.530  0.00  0.00
ATOM    333 O4'  C   A  11      -5.983  10.175  -4.317  0.00  0.00
ATOM    334 C1'  C   A  11      -5.806  10.843  -3.064  0.00  0.00
ATOM    335 H1'  C   A  11      -6.589  10.539  -2.363  0.00  0.00
ATOM    336 N1   C   A  11      -4.470  10.541  -2.459  0.00  0.00
ATOM    337 C6   C   A  11      -3.396  10.166  -3.227  0.00  0.00
ATOM    338 H6   C   A  11      -3.503  10.096  -4.298  0.00  0.00
ATOM    339 C5   C   A  11      -2.208   9.868  -2.653  0.00  0.00
ATOM    340 H5   C   A  11      -1.380   9.552  -3.269  0.00  0.00
ATOM    341 C4   C   A  11      -2.114   9.998  -1.244  0.00  0.00
ATOM    342 N4   C   A  11      -0.993   9.722  -0.641  0.00  0.00
ATOM    343 H41  C   A  11      -0.941   9.796   0.368  0.00  0.00
ATOM    344 H42  C   A  11      -0.195   9.445  -1.184  0.00  0.00
ATOM    345 N3   C   A  11      -3.126  10.357  -0.479  0.00  0.00
ATOM    346 C2   C   A  11      -4.315  10.642  -1.069  0.00  0.00
ATOM    347 O2   C   A  11      -5.236  10.997  -0.335  0.00  0.00
ATOM    348 C3'  C   A  11      -5.471  12.434  -4.798  0.00  0.00
ATOM    349 H3'  C   A  11      -4.384  12.337  -4.819  0.00  0.00
ATOM    350 C2'  C   A  11      -5.963  12.342  -3.348  0.00  0.00
ATOM    351 H2'  C   A  11      -5.343  12.942  -2.684  0.00  0.00
ATOM    352 O2'  C   A  11      -7.344  12.673  -3.206  0.00  0.00
ATOM    353 HO2' C   A  11      -7.513  13.499  -3.695  0.00  0.00
ATOM    354 O3'  C   A  11      -5.891  13.619  -5.463  0.00  0.00
ATOM    355 P    G   A  12      -4.944  14.917  -5.518  0.00  0.00
ATOM    356 OP1  G   A  12      -5.638  15.945  -6.335  0.00  0.00
ATOM    357 OP2  G   A  12      -3.584  14.492  -5.920  0.00  0.00
ATOM    358 O5'  G   A  12      -4.868  15.437  -3.998  0.00  0.00
ATOM    359 C5'  G   A  12      -5.985  16.062  -3.384  0.00  0.00
ATOM    360 H5'  G   A  12      -6.882  15.467  -3.556  0.00  0.00
ATOM    361 H5'' G   A  12      -6.140  17.046  -3.831  0.00  0.00
ATOM    362 C4'  G   A  12      -5.802  16.231  -1.870  0.00  0.00
ATOM    363 H4'  G   A  12      -6.715  16.659  -1.452  0.00  0.00
ATOM    364 O4'  G   A  12      -5.571  14.963  -1.260  0.00  0.00
ATOM    365 C1'  G   A  12      -4.663  15.128  -0.178  0.00  0.00
ATOM    366 H1'  G   A  12      -5.083  14.680   0.732  0.00  0.00
ATOM    367 N9   G   A  12      -3.374  14.441  -0.427  0.00  0.00
ATOM    368 C8   G   A  12      -2.837  13.941  -1.589  0.00  0.00
ATOM    369 H8   G   A  12      -3.337  14.022  -2.546  0.00  0.00
ATOM    370 N7   G   A  12      -1.678  13.352  -1.433  0.00  0.00
ATOM    371 C5   G   A  12      -1.410  13.496  -0.063  0.00  0.00
ATOM    372 C6   G   A  12      -0.297  13.088   0.762  0.00  0.00
ATOM    373 O6   G   A  12       0.715  12.454   0.458  0.00  0.00
ATOM    374 N1   G   A  12      -0.411  13.487   2.080  0.00  0.00
ATOM    375 H1   G   A  12       0.340  13.251   2.710  0.00  0.00
ATOM    376 C2   G   A  12      -1.470  14.175   2.568  0.00  0.00
ATOM    377 N2   G   A  12      -1.439  14.530   3.821  0.00  0.00
ATOM    378 H21  G   A  12      -0.622  14.348   4.399  0.00  0.00
ATOM    379 H22  G   A  12      -2.236  15.027   4.181  0.00  0.00
ATOM    380 N3   G   A  12      -2.534  14.536   1.862  0.00  0.00
ATOM    381 C4   G   A  12      -2.442  14.175   0.547  0.00  0.00
ATOM    382 C3'  G   A  12      -4.630  17.120  -1.448  0.00  0.00
ATOM    383 H3'  G   A  12      -3.751  16.860  -2.043  0.00  0.00
ATOM    384 C2'  G   A  12      -4.443  16.634   0.000  0.00  0.00
ATOM    385 H2'  G   A  12      -3.436  16.858   0.359  0.00  0.00
ATOM    386 O2'  G   A  12      -5.433  17.115   0.912  0.00  0.00
ATOM    387 HO2' G   A  12      -5.144  16.931   1.825  0.00  0.00
ATOM    388 O3'  G   A  12      -4.924  18.508  -1.554  0.00  0.00
ATOM    389 P    A   A  13      -3.758  19.611  -1.590  0.00  0.00
ATOM    390 OP1  A   A  13      -4.410  20.941  -1.700  0.00  0.00
ATOM    391 OP2  A   A  13      -2.786  19.212  -2.634  0.00  0.00
ATOM    392 O5'  A   A  13      -3.008  19.524  -0.168  0.00  0.00
ATOM    393 C5'  A   A  13      -3.616  20.003   1.024  0.00  0.00
ATOM    394 H5'  A   A  13      -4.579  19.514   1.171  0.00  0.00
ATOM    395 H5'' A   A  13      -3.793  21.075   0.936  0.00  0.00
ATOM    396 C4'  A   A  13      -2.740  19.754   2.258  0.00  0.00
ATOM    397 H4'  A   A  13      -3.276  20.107   3.142  0.00  0.00
ATOM    398 O4'  A   A  13      -2.444  18.370   2.430  0.00  0.00
ATOM    399 C1'  A   A  13      -1.119  18.245   2.940  0.00  0.00
ATOM    400 H1'  A   A  13      -1.120  17.619   3.839  0.00  0.00
ATOM    401 N9   A   A  13      -0.254  17.539   1.964  0.00  0.00
ATOM    402 C8   A   A  13      -0.451  17.290   0.627  0.00  0.00
ATOM    403 H8   A   A  13      -1.236  17.790   0.055  0.00  0.00
ATOM    404 N7   A   A  13       0.416  16.459   0.100  0.00  0.00
ATOM    405 C5   A   A  13       1.285  16.185   1.171  0.00  0.00
ATOM    406 C6   A   A  13       2.455  15.399   1.357  0.00  0.00
ATOM    407 N6   A   A  13       3.015  14.614   0.457  0.00  0.00
ATOM    408 H61  A   A  13       3.832  14.077   0.719  0.00  0.00
ATOM    409 H62  A   A  13       2.587  14.521  -0.451  0.00  0.00
ATOM    410 N1   A   A  13       3.109  15.408   2.519  0.00  0.00
ATOM    411 C2   A   A  13       2.622  16.145   3.508  0.00  0.00
ATOM    412 H2   A   A  13       3.177  16.122   4.436  0.00  0.00
ATOM    413 N3   A   A  13       1.534  16.901   3.497  0.00  0.00
ATOM    414 C4   A   A  13       0.906  16.881   2.289  0.00  0.00
ATOM    415 C3'  A   A  13      -1.389  20.475   2.208  0.00  0.00
ATOM    416 H3'  A   A  13      -0.946  20.338   1.220  0.00  0.00
ATOM    417 C2'  A   A  13      -0.604  19.657   3.243  0.00  0.00
ATOM    418 H2'  A   A  13       0.471  19.736   3.079  0.00  0.00
ATOM    419 O2'  A   A  13      -0.941  19.978   4.591  0.00  0.00
ATOM    420 HO2' A   A  13      -0.816  20.935   4.720  0.00  0.00
ATOM    421 O3'  A   A  13      -1.504  21.854   2.544  0.00  0.00
ATOM    422 P    U   A  14      -0.555  22.957   1.873  0.00  0.00
ATOM    423 OP1  U   A  14      -0.988  24.286   2.371  0.00  0.00
ATOM    424 OP2  U   A  14      -0.520  22.721   0.410  0.00  0.00
ATOM    425 O5'  U   A  14       0.903  22.630   2.465  0.00  0.00
ATOM    426 C5'  U   A  14       1.260  23.002   3.786  0.00  0.00
ATOM    427 H5'  U   A  14       0.505  22.648   4.487  0.00  0.00
ATOM    428 H5'' U   A  14       1.309  24.091   3.855  0.00  0.00
ATOM    429 C4'  U   A  14       2.619  22.423   4.197  0.00  0.00
ATOM    430 H4'  U   A  14       2.875  22.786   5.177  0.00  0.00
ATOM    431 O4'  U   A  14       2.617  21.000   4.238  0.00  0.00
ATOM    432 C1'  U   A  14       3.927  20.545   3.918  0.00  0.00
ATOM    433 H1'  U   A  14       4.303  19.905   4.721  0.00  0.00
ATOM    434 N1   U   A  14       3.920  19.761   2.645  0.00  0.00
ATOM    435 C6   U   A  14       2.946  19.938   1.682  0.00  0.00
ATOM    436 H6   U   A  14       2.183  20.690   1.826  0.00  0.00
ATOM    437 C5   U   A  14       2.931  19.182   0.555  0.00  0.00
ATOM    438 H5   U   A  14       2.165  19.333  -0.192  0.00  0.00
ATOM    439 C4   U   A  14       3.944  18.181   0.303  0.00  0.00
ATOM    440 O4   U   A  14       4.011  17.466  -0.689  0.00  0.00
ATOM    441 N3   U   A  14       4.884  18.068   1.296  0.00  0.00
ATOM    442 H3   U   A  14       5.600  17.371   1.157  0.00  0.00
ATOM    443 C2   U   A  14       4.924  18.804   2.461  0.00  0.00
ATOM    444 O2   U   A  14       5.827  18.598   3.273  0.00  0.00
ATOM    445 C3'  U   A  14       3.812  22.878   3.378  0.00  0.00
ATOM    446 H3'  U   A  14       3.585  22.806   2.313  0.00  0.00
ATOM    447 C2'  U   A  14       4.813  21.796   3.832  0.00  0.00
ATOM    448 H2'  U   A  14       5.622  21.655   3.120  0.00  0.00
ATOM    449 O2'  U   A  14       5.357  22.056   5.126  0.00  0.00
ATOM    450 HO2' U   A  14       5.623  22.994   5.161  0.00  0.00
ATOM    451 O3'  U   A  14       4.183  24.190   3.790  0.00  0.00
ATOM    452 P    G   A  15       4.680  25.287   2.746  0.00  0.00
ATOM    453 OP1  G   A  15       4.963  26.542   3.485  0.00  0.00
ATOM    454 OP2  G   A  15       3.740  25.316   1.600  0.00  0.00
ATOM    455 O5'  G   A  15       6.053  24.635   2.261  0.00  0.00
ATOM    456 C5'  G   A  15       7.239  24.702   3.037  0.00  0.00
ATOM    457 H5'  G   A  15       7.041  24.382   4.060  0.00  0.00
ATOM    458 H5'' G   A  15       7.605  25.732   3.056  0.00  0.00
ATOM    459 C4'  G   A  15       8.316  23.798   2.429  0.00  0.00
ATOM    460 H4'  G   A  15       9.261  23.958   2.949  0.00  0.00
ATOM    461 O4'  G   A  15       7.960  22.421   2.525  0.00  0.00
ATOM    462 C1'  G   A  15       8.325  21.768   1.313  0.00  0.00
ATOM    463 H1'  G   A  15       8.942  20.893   1.522  0.00  0.00
ATOM    464 N9   G   A  15       7.129  21.324   0.554  0.00  0.00
ATOM    465 C8   G   A  15       5.844  21.826   0.541  0.00  0.00
ATOM    466 H8   G   A  15       5.455  22.520   1.291  0.00  0.00
ATOM    467 N7   G   A  15       5.122  21.379  -0.454  0.00  0.00
ATOM    468 C5   G   A  15       5.966  20.469  -1.114  0.00  0.00
ATOM    469 C6   G   A  15       5.770  19.634  -2.276  0.00  0.00
ATOM    470 O6   G   A  15       4.795  19.558  -3.026  0.00  0.00
ATOM    471 N1   G   A  15       6.847  18.805  -2.548  0.00  0.00
ATOM    472 H1   G   A  15       6.778  18.201  -3.344  0.00  0.00
ATOM    473 C2   G   A  15       7.988  18.791  -1.813  0.00  0.00
ATOM    474 N2   G   A  15       8.918  17.934  -2.141  0.00  0.00
ATOM    475 H21  G   A  15       8.821  17.290  -2.925  0.00  0.00
ATOM    476 H22  G   A  15       9.708  17.846  -1.514  0.00  0.00
ATOM    477 N3   G   A  15       8.219  19.560  -0.749  0.00  0.00
ATOM    478 C4   G   A  15       7.169  20.381  -0.448  0.00  0.00
ATOM    479 C3'  G   A  15       8.537  24.088   0.947  0.00  0.00
ATOM    480 H3'  G   A  15       7.566  24.202   0.468  0.00  0.00
ATOM    481 C2'  G   A  15       9.132  22.763   0.463  0.00  0.00
ATOM    482 H2'  G   A  15       8.938  22.632  -0.604  0.00  0.00
ATOM    483 O2'  G   A  15      10.520  22.589   0.738  0.00  0.00
ATOM    484 HO2' G   A  15      10.875  21.981   0.054  0.00  0.00
ATOM    485 O3'  G   A  15       9.329  25.242   0.709  0.00  0.00
ATOM    486 P    A   A  16       9.028  26.152  -0.567  0.00  0.00
ATOM    487 OP1  A   A  16      10.079  27.196  -0.646  0.00  0.00
ATOM    488 OP2  A   A  16       7.605  26.565  -0.539  0.00  0.00
ATOM    489 O5'  A   A  16       9.255  25.116  -1.777  0.00  0.00
ATOM    490 C5'  A   A  16       8.656  25.327  -3.036  0.00  0.00
ATOM    491 H5'  A   A  16       8.435  26.386  -3.178  0.00  0.00
ATOM    492 H5'' A   A  16       7.728  24.769  -3.038  0.00  0.00
ATOM    493 C4'  A   A  16       9.524  24.858  -4.210  0.00  0.00
ATOM    494 H4'  A   A  16       9.008  25.162  -5.122  0.00  0.00
ATOM    495 O4'  A   A  16      10.792  25.521  -4.178  0.00  0.00
ATOM    496 C1'  A   A  16      11.848  24.568  -4.153  0.00  0.00
ATOM    497 H1'  A   A  16      12.392  24.583  -5.099  0.00  0.00
ATOM    498 N9   A   A  16      12.785  24.776  -3.020  0.00  0.00
ATOM    499 C8   A   A  16      12.467  24.924  -1.692  0.00  0.00
ATOM    500 H8   A   A  16      11.443  25.015  -1.367  0.00  0.00
ATOM    501 N7   A   A  16      13.490  24.910  -0.875  0.00  0.00
ATOM    502 C5   A   A  16      14.569  24.665  -1.739  0.00  0.00
ATOM    503 C6   A   A  16      15.963  24.463  -1.562  0.00  0.00
ATOM    504 N6   A   A  16      16.604  24.526  -0.410  0.00  0.00
ATOM    505 H61  A   A  16      16.090  24.736   0.432  0.00  0.00
ATOM    506 H62  A   A  16      17.597  24.358  -0.404  0.00  0.00
ATOM    507 N1   A   A  16      16.756  24.164  -2.592  0.00  0.00
ATOM    508 C2   A   A  16      16.199  24.075  -3.793  0.00  0.00
ATOM    509 H2   A   A  16      16.867  23.813  -4.602  0.00  0.00
ATOM    510 N3   A   A  16      14.923  24.266  -4.124  0.00  0.00
ATOM    511 C4   A   A  16      14.146  24.556  -3.039  0.00  0.00
ATOM    512 C3'  A   A  16       9.743  23.337  -4.299  0.00  0.00
ATOM    513 H3'  A   A  16       9.187  22.844  -3.499  0.00  0.00
ATOM    514 C2'  A   A  16      11.221  23.200  -3.945  0.00  0.00
ATOM    515 H2'  A   A  16      11.305  22.879  -2.908  0.00  0.00
ATOM    516 O2'  A   A  16      11.943  22.358  -4.821  0.00  0.00
ATOM    517 HO2' A   A  16      11.439  21.542  -4.987  0.00  0.00
ATOM    518 O3'  A   A  16       9.361  22.794  -5.562  0.00  0.00
ATOM    519 P    A   A  17       8.668  21.343  -5.649  0.00  0.00
ATOM    520 OP1  A   A  17       8.223  21.146  -7.051  0.00  0.00
ATOM    521 OP2  A   A  17       7.662  21.250  -4.566  0.00  0.00
ATOM    522 O5'  A   A  17       9.856  20.295  -5.319  0.00  0.00
ATOM    523 C5'  A   A  17      10.561  19.630  -6.361  0.00  0.00
ATOM    524 H5'  A   A  17      10.873  20.366  -7.107  0.00  0.00
ATOM    525 H5'' A   A  17       9.898  18.913  -6.848  0.00  0.00
ATOM    526 C4'  A   A  17      11.818  18.892  -5.877  0.00  0.00
ATOM    527 H4'  A   A  17      12.321  18.485  -6.754  0.00  0.00
ATOM    528 O4'  A   A  17      12.711  19.799  -5.253  0.00  0.00
ATOM    529 C1'  A   A  17      13.361  19.202  -4.141  0.00  0.00
ATOM    530 H1'  A   A  17      14.449  19.291  -4.210  0.00  0.00
ATOM    531 N9   A   A  17      12.952  19.863  -2.869  0.00  0.00
ATOM    532 C8   A   A  17      11.728  20.337  -2.443  0.00  0.00
ATOM    533 H8   A   A  17      10.831  20.323  -3.052  0.00  0.00
ATOM    534 N7   A   A  17      11.750  20.896  -1.258  0.00  0.00
ATOM    535 C5   A   A  17      13.089  20.761  -0.863  0.00  0.00
ATOM    536 C6   A   A  17      13.865  21.197   0.245  0.00  0.00
ATOM    537 N6   A   A  17      13.427  21.923   1.258  0.00  0.00
ATOM    538 H61  A   A  17      14.080  22.176   1.978  0.00  0.00
ATOM    539 H62  A   A  17      12.465  22.241   1.267  0.00  0.00
ATOM    540 N1   A   A  17      15.171  20.929   0.322  0.00  0.00
ATOM    541 C2   A   A  17      15.719  20.232  -0.665  0.00  0.00
ATOM    542 H2   A   A  17      16.780  20.041  -0.581  0.00  0.00
ATOM    543 N3   A   A  17      15.131  19.761  -1.759  0.00  0.00
ATOM    544 C4   A   A  17      13.800  20.061  -1.802  0.00  0.00
ATOM    545 C3'  A   A  17      11.604  17.730  -4.904  0.00  0.00
ATOM    546 H3'  A   A  17      10.845  17.976  -4.158  0.00  0.00
ATOM    547 C2'  A   A  17      12.990  17.720  -4.232  0.00  0.00
ATOM    548 H2'  A   A  17      12.943  17.292  -3.240  0.00  0.00
ATOM    549 O2'  A   A  17      14.000  17.087  -5.018  0.00  0.00
ATOM    550 HO2' A   A  17      13.988  16.136  -4.805  0.00  0.00
ATOM    551 O3'  A   A  17      11.272  16.550  -5.635  0.00  0.00
ATOM    552 P    A   A  18      10.358  15.385  -5.022  0.00  0.00
ATOM    553 OP1  A   A  18       9.974  14.478  -6.132  0.00  0.00
ATOM    554 OP2  A   A  18       9.291  16.015  -4.206  0.00  0.00
ATOM    555 O5'  A   A  18      11.339  14.589  -4.032  0.00  0.00
ATOM    556 C5'  A   A  18      12.407  13.780  -4.503  0.00  0.00
ATOM    557 H5'  A   A  18      12.842  14.227  -5.398  0.00  0.00
ATOM    558 H5'' A   A  18      12.039  12.784  -4.755  0.00  0.00
ATOM    559 C4'  A   A  18      13.509  13.674  -3.436  0.00  0.00
ATOM    560 H4'  A   A  18      14.354  13.123  -3.852  0.00  0.00
ATOM    561 O4'  A   A  18      13.946  14.987  -3.085  0.00  0.00
ATOM    562 C1'  A   A  18      14.136  15.093  -1.680  0.00  0.00
ATOM    563 H1'  A   A  18      15.138  15.476  -1.468  0.00  0.00
ATOM    564 N9   A   A  18      13.146  15.998  -1.029  0.00  0.00
ATOM    565 C8   A   A  18      11.811  16.217  -1.296  0.00  0.00
ATOM    566 H8   A   A  18      11.286  15.759  -2.117  0.00  0.00
ATOM    567 N7   A   A  18      11.231  17.080  -0.507  0.00  0.00
ATOM    568 C5   A   A  18      12.254  17.444   0.369  0.00  0.00
ATOM    569 C6   A   A  18      12.349  18.317   1.480  0.00  0.00
ATOM    570 N6   A   A  18      11.350  19.036   1.957  0.00  0.00
ATOM    571 H61  A   A  18      11.535  19.654   2.729  0.00  0.00
ATOM    572 H62  A   A  18      10.460  18.998   1.487  0.00  0.00
ATOM    573 N1   A   A  18      13.509  18.509   2.106  0.00  0.00
ATOM    574 C2   A   A  18      14.570  17.851   1.654  0.00  0.00
ATOM    575 H2   A   A  18      15.510  18.066   2.136  0.00  0.00
ATOM    576 N3   A   A  18      14.632  16.981   0.651  0.00  0.00
ATOM    577 C4   A   A  18      13.425  16.814   0.045  0.00  0.00
ATOM    578 C3'  A   A  18      13.086  12.987  -2.133  0.00  0.00
ATOM    579 H3'  A   A  18      12.052  13.246  -1.902  0.00  0.00
ATOM    580 C2'  A   A  18      14.039  13.671  -1.143  0.00  0.00
ATOM    581 H2'  A   A  18      13.618  13.666  -0.146  0.00  0.00
ATOM    582 O2'  A   A  18      15.350  13.104  -1.151  0.00  0.00
ATOM    583 HO2' A   A  18      15.259  12.136  -1.232  0.00  0.00
ATOM    584 O3'  A   A  18      13.291  11.579  -2.115  0.00  0.00
ATOM    585 P    G   A  19      12.384  10.620  -1.198  0.00  0.00
ATOM    586 OP1  G   A  19      13.043   9.292  -1.151  0.00  0.00
ATOM    587 OP2  G   A  19      10.996  10.710  -1.709  0.00  0.00
ATOM    588 O5'  G   A  19      12.403  11.263   0.280  0.00  0.00
ATOM    589 C5'  G   A  19      13.483  11.078   1.185  0.00  0.00
ATOM    590 H5'  G   A  19      14.425  11.319   0.692  0.00  0.00
ATOM    591 H5'' G   A  19      13.521  10.034   1.497  0.00  0.00
ATOM    592 C4'  G   A  19      13.350  11.965   2.436  0.00  0.00
ATOM    593 H4'  G   A  19      14.227  11.798   3.064  0.00  0.00
ATOM    594 O4'  G   A  19      13.294  13.357   2.112  0.00  0.00
ATOM    595 C1'  G   A  19      12.325  14.008   2.929  0.00  0.00
ATOM    596 H1'  G   A  19      12.737  14.915   3.381  0.00  0.00
ATOM    597 N9   G   A  19      11.109  14.374   2.158  0.00  0.00
ATOM    598 C8   G   A  19      10.695  13.935   0.924  0.00  0.00
ATOM    599 H8   G   A  19      11.304  13.304   0.303  0.00  0.00
ATOM    600 N7   G   A  19       9.537  14.402   0.539  0.00  0.00
ATOM    601 C5   G   A  19       9.160  15.246   1.589  0.00  0.00
ATOM    602 C6   G   A  19       8.002  16.081   1.774  0.00  0.00
ATOM    603 O6   G   A  19       7.028  16.241   1.039  0.00  0.00
ATOM    604 N1   G   A  19       8.012  16.783   2.963  0.00  0.00
ATOM    605 H1   G   A  19       7.231  17.390   3.152  0.00  0.00
ATOM    606 C2   G   A  19       9.013  16.704   3.874  0.00  0.00
ATOM    607 N2   G   A  19       8.872  17.392   4.975  0.00  0.00
ATOM    608 H21  G   A  19       8.061  17.973   5.123  0.00  0.00
ATOM    609 H22  G   A  19       9.612  17.337   5.657  0.00  0.00
ATOM    610 N3   G   A  19      10.102  15.950   3.746  0.00  0.00
ATOM    611 C4   G   A  19      10.124  15.241   2.577  0.00  0.00
ATOM    612 C3'  G   A  19      12.111  11.670   3.289  0.00  0.00
ATOM    613 H3'  G   A  19      11.248  11.519   2.637  0.00  0.00
ATOM    614 C2'  G   A  19      11.982  13.007   4.030  0.00  0.00
ATOM    615 H2'  G   A  19      10.967  13.156   4.395  0.00  0.00
ATOM    616 O2'  G   A  19      12.940  13.162   5.078  0.00  0.00
ATOM    617 HO2' G   A  19      13.026  12.308   5.539  0.00  0.00
ATOM    618 O3'  G   A  19      12.283  10.581   4.188  0.00  0.00
ATOM    619 P    U   A  20      11.029   9.705   4.681  0.00  0.00
ATOM    620 OP1  U   A  20      11.529   8.723   5.673  0.00  0.00
ATOM    621 OP2  U   A  20      10.321   9.207   3.478  0.00  0.00
ATOM    622 O5'  U   A  20      10.052  10.740   5.431  0.00  0.00
ATOM    623 C5'  U   A  20      10.394  11.318   6.681  0.00  0.00
ATOM    624 H5'  U   A  20      11.394  11.745   6.636  0.00  0.00
ATOM    625 H5'' U   A  20      10.395  10.541   7.448  0.00  0.00
ATOM    626 C4'  U   A  20       9.411  12.421   7.103  0.00  0.00
ATOM    627 H4'  U   A  20       9.759  12.844   8.047  0.00  0.00
ATOM    628 O4'  U   A  20       9.334  13.471   6.135  0.00  0.00
ATOM    629 C1'  U   A  20       7.991  13.954   6.054  0.00  0.00
ATOM    630 H1'  U   A  20       7.976  15.034   6.213  0.00  0.00
ATOM    631 N1   U   A  20       7.341  13.661   4.739  0.00  0.00
ATOM    632 C6   U   A  20       7.866  12.752   3.840  0.00  0.00
ATOM    633 H6   U   A  20       8.786  12.238   4.077  0.00  0.00
ATOM    634 C5   U   A  20       7.248  12.499   2.656  0.00  0.00
ATOM    635 H5   U   A  20       7.675  11.788   1.963  0.00  0.00
ATOM    636 C4   U   A  20       6.017  13.161   2.287  0.00  0.00
ATOM    637 O4   U   A  20       5.385  12.987   1.250  0.00  0.00
ATOM    638 N3   U   A  20       5.564  14.058   3.222  0.00  0.00
ATOM    639 H3   U   A  20       4.713  14.548   2.994  0.00  0.00
ATOM    640 C2   U   A  20       6.166  14.356   4.423  0.00  0.00
ATOM    641 O2   U   A  20       5.664  15.214   5.149  0.00  0.00
ATOM    642 C3'  U   A  20       7.974  11.937   7.306  0.00  0.00
ATOM    643 H3'  U   A  20       7.686  11.291   6.474  0.00  0.00
ATOM    644 C2'  U   A  20       7.243  13.283   7.210  0.00  0.00
ATOM    645 H2'  U   A  20       6.185  13.144   6.986  0.00  0.00
ATOM    646 O2'  U   A  20       7.427  14.100   8.367  0.00  0.00
ATOM    647 HO2' U   A  20       7.405  13.524   9.152  0.00  0.00
ATOM    648 O3'  U   A  20       7.790  11.293   8.560  0.00  0.00
ATOM    649 P    C   A  21       6.567  10.282   8.810  0.00  0.00
ATOM    650 OP1  C   A  21       6.707   9.736  10.182  0.00  0.00
ATOM    651 OP2  C   A  21       6.503   9.339   7.669  0.00  0.00
ATOM    652 O5'  C   A  21       5.252  11.203   8.757  0.00  0.00
ATOM    653 C5'  C   A  21       4.975  12.164   9.765  0.00  0.00
ATOM    654 H5'  C   A  21       5.841  12.804   9.928  0.00  0.00
ATOM    655 H5'' C   A  21       4.760  11.650  10.702  0.00  0.00
ATOM    656 C4'  C   A  21       3.773  13.046   9.402  0.00  0.00
ATOM    657 H4'  C   A  21       3.634  13.794  10.184  0.00  0.00
ATOM    658 O4'  C   A  21       3.950  13.712   8.150  0.00  0.00
ATOM    659 C1'  C   A  21       2.686  13.811   7.488  0.00  0.00
ATOM    660 H1'  C   A  21       2.470  14.863   7.279  0.00  0.00
ATOM    661 N1   C   A  21       2.662  13.064   6.191  0.00  0.00
ATOM    662 C6   C   A  21       3.598  12.112   5.864  0.00  0.00
ATOM    663 H6   C   A  21       4.332  11.781   6.606  0.00  0.00
ATOM    664 C5   C   A  21       3.606  11.555   4.627  0.00  0.00
ATOM    665 H5   C   A  21       4.371  10.842   4.367  0.00  0.00
ATOM    666 C4   C   A  21       2.600  11.967   3.713  0.00  0.00
ATOM    667 N4   C   A  21       2.565  11.476   2.506  0.00  0.00
ATOM    668 H41  C   A  21       1.853  11.800   1.863  0.00  0.00
ATOM    669 H42  C   A  21       3.255  10.801   2.225  0.00  0.00
ATOM    670 N3   C   A  21       1.669  12.850   4.013  0.00  0.00
ATOM    671 C2   C   A  21       1.678  13.402   5.251  0.00  0.00
ATOM    672 O2   C   A  21       0.790  14.210   5.514  0.00  0.00
ATOM    673 C3'  C   A  21       2.473  12.259   9.257  0.00  0.00
ATOM    674 H3'  C   A  21       2.656  11.379   8.639  0.00  0.00
ATOM    675 C2'  C   A  21       1.636  13.277   8.470  0.00  0.00
ATOM    676 H2'  C   A  21       0.808  12.788   7.954  0.00  0.00
ATOM    677 O2'  C   A  21       1.168  14.375   9.258  0.00  0.00
ATOM    678 HO2' C   A  21       0.488  14.864   8.760  0.00  0.00
ATOM    679 O3'  C   A  21       1.930  11.889  10.519  0.00  0.00
ATOM    680 P    G   A  22       0.869  10.698  10.638  0.00  0.00
ATOM    681 OP1  G   A  22       0.515  10.552  12.072  0.00  0.00
ATOM    682 OP2  G   A  22       1.411   9.521   9.916  0.00  0.00
ATOM    683 O5'  G   A  22      -0.418  11.219   9.833  0.00  0.00
ATOM    684 C5'  G   A  22      -1.275  12.213  10.373  0.00  0.00
ATOM    685 H5'  G   A  22      -0.717  13.132  10.551  0.00  0.00
ATOM    686 H5'' G   A  22      -1.674  11.868  11.327  0.00  0.00
ATOM    687 C4'  G   A  22      -2.456  12.513   9.441  0.00  0.00
ATOM    688 H4'  G   A  22      -3.115  13.224   9.942  0.00  0.00
ATOM    689 O4'  G   A  22      -2.057  13.080   8.189  0.00  0.00
ATOM    690 C1'  G   A  22      -2.897  12.543   7.165  0.00  0.00
ATOM    691 H1'  G   A  22      -3.398  13.311   6.567  0.00  0.00
ATOM    692 N9   G   A  22      -2.118  11.703   6.224  0.00  0.00
ATOM    693 C8   G   A  22      -0.899  11.091   6.392  0.00  0.00
ATOM    694 H8   G   A  22      -0.378  11.083   7.338  0.00  0.00
ATOM    695 N7   G   A  22      -0.419  10.546   5.303  0.00  0.00
ATOM    696 C5   G   A  22      -1.414  10.787   4.345  0.00  0.00
ATOM    697 C6   G   A  22      -1.503  10.467   2.941  0.00  0.00
ATOM    698 O6   G   A  22      -0.673   9.934   2.205  0.00  0.00
ATOM    699 N1   G   A  22      -2.706  10.828   2.368  0.00  0.00
ATOM    700 H1   G   A  22      -2.855  10.595   1.399  0.00  0.00
ATOM    701 C2   G   A  22      -3.705  11.447   3.041  0.00  0.00
ATOM    702 N2   G   A  22      -4.814  11.682   2.394  0.00  0.00
ATOM    703 H21  G   A  22      -4.924  11.397   1.423  0.00  0.00
ATOM    704 H22  G   A  22      -5.560  12.130   2.895  0.00  0.00
ATOM    705 N3   G   A  22      -3.651  11.806   4.320  0.00  0.00
ATOM    706 C4   G   A  22      -2.478  11.447   4.923  0.00  0.00
ATOM    707 C3'  G   A  22      -3.274  11.259   9.115  0.00  0.00
ATOM    708 H3'  G   A  22      -2.597  10.440   8.860  0.00  0.00
ATOM    709 C2'  G   A  22      -3.995  11.733   7.854  0.00  0.00
ATOM    710 H2'  G   A  22      -4.324  10.892   7.240  0.00  0.00
ATOM    711 O2'  G   A  22      -5.075  12.624   8.141  0.00  0.00
ATOM    712 HO2' G   A  22      -5.545  12.286   8.925  0.00  0.00
ATOM    713 O3'  G   A  22      -4.170  10.881  10.151  0.00  0.00
ATOM    714 P    C   A  23      -4.672   9.363  10.280  0.00  0.00
ATOM    715 OP1  C   A  23      -5.632   9.300  11.410  0.00  0.00
ATOM    716 OP2  C   A  23      -3.481   8.482  10.305  0.00  0.00
ATOM    717 O5'  C   A  23      -5.463   9.087   8.907  0.00  0.00
ATOM    718 C5'  C   A  23      -6.772   9.594   8.688  0.00  0.00
ATOM    719 H5'  C   A  23      -6.784  10.678   8.798  0.00  0.00
ATOM    720 H5'' C   A  23      -7.458   9.166   9.409  0.00  0.00
ATOM    721 C4'  C   A  23      -7.324   9.221   7.318  0.00  0.00
ATOM    722 H4'  C   A  23      -8.339   9.614   7.235  0.00  0.00
ATOM    723 O4'  C   A  23      -6.539   9.750   6.257  0.00  0.00
ATOM    724 C1'  C   A  23      -6.660   8.868   5.149  0.00  0.00
ATOM    725 H1'  C   A  23      -7.158   9.405   4.346  0.00  0.00
ATOM    726 N1   C   A  23      -5.314   8.397   4.702  0.00  0.00
ATOM    727 C6   C   A  23      -4.288   8.222   5.600  0.00  0.00
ATOM    728 H6   C   A  23      -4.467   8.394   6.645  0.00  0.00
ATOM    729 C5   C   A  23      -3.069   7.811   5.174  0.00  0.00
ATOM    730 H5   C   A  23      -2.267   7.673   5.883  0.00  0.00
ATOM    731 C4   C   A  23      -2.917   7.551   3.787  0.00  0.00
ATOM    732 N4   C   A  23      -1.766   7.165   3.321  0.00  0.00
ATOM    733 H41  C   A  23      -1.681   7.027   2.318  0.00  0.00
ATOM    734 H42  C   A  23      -0.973   7.104   3.932  0.00  0.00
ATOM    735 N3   C   A  23      -3.886   7.704   2.905  0.00  0.00
ATOM    736 C2   C   A  23      -5.100   8.116   3.344  0.00  0.00
ATOM    737 O2   C   A  23      -5.993   8.223   2.500  0.00  0.00
ATOM    738 C3'  C   A  23      -7.373   7.709   7.092  0.00  0.00
ATOM    739 H3'  C   A  23      -6.398   7.284   7.333  0.00  0.00
ATOM    740 C2'  C   A  23      -7.572   7.709   5.572  0.00  0.00
ATOM    741 H2'  C   A  23      -7.264   6.763   5.130  0.00  0.00
ATOM    742 O2'  C   A  23      -8.903   8.042   5.185  0.00  0.00
ATOM    743 HO2' C   A  23      -9.515   7.425   5.623  0.00  0.00
ATOM    744 O3'  C   A  23      -8.407   7.069   7.832  0.00  0.00
ATOM    745 P    A   A  24      -8.306   5.520   8.245  0.00  0.00
ATOM    746 OP1  A   A  24      -9.412   5.229   9.191  0.00  0.00
ATOM    747 OP2  A   A  24      -6.916   5.220   8.658  0.00  0.00
ATOM    748 O5'  A   A  24      -8.588   4.730   6.878  0.00  0.00
ATOM    749 C5'  A   A  24      -9.885   4.710   6.300  0.00  0.00
ATOM    750 H5'  A   A  24     -10.283   5.723   6.257  0.00  0.00
ATOM    751 H5'' A   A  24     -10.556   4.111   6.919  0.00  0.00
ATOM    752 C4'  A   A  24      -9.863   4.137   4.875  0.00  0.00
ATOM    753 H4'  A   A  24     -10.842   4.300   4.422  0.00  0.00
ATOM    754 O4'  A   A  24      -8.864   4.826   4.122  0.00  0.00
ATOM    755 C1'  A   A  24      -7.987   3.893   3.510  0.00  0.00
ATOM    756 H1'  A   A  24      -8.327   3.607   2.510  0.00  0.00
ATOM    757 N9   A   A  24      -6.588   4.388   3.493  0.00  0.00
ATOM    758 C8   A   A  24      -5.797   4.653   4.590  0.00  0.00
ATOM    759 H8   A   A  24      -6.215   4.823   5.575  0.00  0.00
ATOM    760 N7   A   A  24      -4.509   4.615   4.368  0.00  0.00
ATOM    761 C5   A   A  24      -4.439   4.305   3.002  0.00  0.00
ATOM    762 C6   A   A  24      -3.391   4.091   2.069  0.00  0.00
ATOM    763 N6   A   A  24      -2.102   4.113   2.346  0.00  0.00
ATOM    764 H61  A   A  24      -1.454   3.996   1.586  0.00  0.00
ATOM    765 H62  A   A  24      -1.803   4.338   3.283  0.00  0.00
ATOM    766 N1   A   A  24      -3.646   3.839   0.784  0.00  0.00
ATOM    767 C2   A   A  24      -4.915   3.775   0.412  0.00  0.00
ATOM    768 H2   A   A  24      -5.089   3.598  -0.641  0.00  0.00
ATOM    769 N3   A   A  24      -6.000   3.901   1.167  0.00  0.00
ATOM    770 C4   A   A  24      -5.693   4.160   2.470  0.00  0.00
ATOM    771 C3'  A   A  24      -9.546   2.633   4.842  0.00  0.00
ATOM    772 H3'  A   A  24      -9.639   2.206   5.840  0.00  0.00
ATOM    773 C2'  A   A  24      -8.078   2.661   4.413  0.00  0.00
ATOM    774 H2'  A   A  24      -7.483   2.833   5.309  0.00  0.00
ATOM    775 O2'  A   A  24      -7.627   1.475   3.788  0.00  0.00
ATOM    776 HO2' A   A  24      -8.385   1.091   3.310  0.00  0.00
ATOM    777 O3'  A   A  24     -10.430   2.000   3.917  0.00  0.00
ATOM    778 P    A   A  25     -10.821   0.440   4.029  0.00  0.00
ATOM    779 OP1  A   A  25     -12.208   0.289   3.531  0.00  0.00
ATOM    780 OP2  A   A  25     -10.510  -0.042   5.397  0.00  0.00
ATOM    781 O5'  A   A  25      -9.810  -0.300   3.006  0.00  0.00
ATOM    782 C5'  A   A  25     -10.138  -0.563   1.643  0.00  0.00
ATOM    783 H5'  A   A  25     -11.074  -1.124   1.591  0.00  0.00
ATOM    784 H5'' A   A  25      -9.358  -1.191   1.214  0.00  0.00
ATOM    785 C4'  A   A  25     -10.276   0.707   0.784  0.00  0.00
ATOM    786 H4'  A   A  25     -11.194   1.214   1.079  0.00  0.00
ATOM    787 O4'  A   A  25      -9.175   1.605   0.966  0.00  0.00
ATOM    788 C1'  A   A  25      -8.319   1.598  -0.173  0.00  0.00
ATOM    789 H1'  A   A  25      -8.149   2.605  -0.565  0.00  0.00
ATOM    790 N9   A   A  25      -7.029   0.934   0.157  0.00  0.00
ATOM    791 C8   A   A  25      -6.764   0.070   1.193  0.00  0.00
ATOM    792 H8   A   A  25      -7.497  -0.141   1.958  0.00  0.00
ATOM    793 N7   A   A  25      -5.580  -0.484   1.161  0.00  0.00
ATOM    794 C5   A   A  25      -5.044   0.005  -0.039  0.00  0.00
ATOM    795 C6   A   A  25      -3.837  -0.205  -0.751  0.00  0.00
ATOM    796 N6   A   A  25      -2.837  -0.963  -0.340  0.00  0.00
ATOM    797 H61  A   A  25      -1.967  -0.942  -0.858  0.00  0.00
ATOM    798 H62  A   A  25      -2.918  -1.442   0.542  0.00  0.00
ATOM    799 N1   A   A  25      -3.625   0.367  -1.938  0.00  0.00
ATOM    800 C2   A   A  25      -4.577   1.150  -2.426  0.00  0.00
ATOM    801 H2   A   A  25      -4.382   1.595  -3.393  0.00  0.00
ATOM    802 N3   A   A  25      -5.745   1.455  -1.874  0.00  0.00
ATOM    803 C4   A   A  25      -5.924   0.849  -0.665  0.00  0.00
ATOM    804 C3'  A   A  25     -10.355   0.372  -0.713  0.00  0.00
ATOM    805 H3'  A   A  25     -10.392  -0.715  -0.812  0.00  0.00
ATOM    806 C2'  A   A  25      -8.954   0.699  -1.222  0.00  0.00
ATOM    807 H2'  A   A  25      -8.391  -0.222  -1.320  0.00  0.00
ATOM    808 O2'  A   A  25      -9.004   1.384  -2.470  0.00  0.00
ATOM    809 HO2' A   A  25      -9.951   1.477  -2.689  0.00  0.00
ATOM    810 O3'  A   A  25     -11.403   0.970  -1.478  0.00  0.00
ATOM    811 P    G   A  26     -12.880   0.324  -1.501  0.00  0.00
ATOM    812 OP1  G   A  26     -13.604   0.909  -2.659  0.00  0.00
ATOM    813 OP2  G   A  26     -13.461   0.518  -0.151  0.00  0.00
ATOM    814 O5'  G   A  26     -12.746  -1.279  -1.730  0.00  0.00
ATOM    815 C5'  G   A  26     -12.802  -1.929  -3.009  0.00  0.00
ATOM    816 H5'  G   A  26     -13.681  -1.587  -3.557  0.00  0.00
ATOM    817 H5'' G   A  26     -12.945  -2.994  -2.823  0.00  0.00
ATOM    818 C4'  G   A  26     -11.561  -1.776  -3.918  0.00  0.00
ATOM    819 H4'  G   A  26     -11.824  -1.125  -4.754  0.00  0.00
ATOM    820 O4'  G   A  26     -10.470  -1.190  -3.238  0.00  0.00
ATOM    821 C1'  G   A  26      -9.251  -1.765  -3.664  0.00  0.00
ATOM    822 H1'  G   A  26      -8.653  -0.939  -4.032  0.00  0.00
ATOM    823 N9   G   A  26      -8.521  -2.381  -2.521  0.00  0.00
ATOM    824 C8   G   A  26      -7.175  -2.295  -2.294  0.00  0.00
ATOM    825 H8   G   A  26      -6.519  -1.829  -2.999  0.00  0.00
ATOM    826 N7   G   A  26      -6.762  -2.860  -1.192  0.00  0.00
ATOM    827 C5   G   A  26      -7.935  -3.368  -0.627  0.00  0.00
ATOM    828 C6   G   A  26      -8.164  -4.076   0.609  0.00  0.00
ATOM    829 O6   G   A  26      -7.357  -4.425   1.471  0.00  0.00
ATOM    830 N1   G   A  26      -9.494  -4.382   0.832  0.00  0.00
ATOM    831 H1   G   A  26      -9.718  -4.858   1.685  0.00  0.00
ATOM    832 C2   G   A  26     -10.489  -4.069  -0.038  0.00  0.00
ATOM    833 N2   G   A  26     -11.716  -4.348   0.316  0.00  0.00
ATOM    834 H21  G   A  26     -11.926  -4.790   1.196  0.00  0.00
ATOM    835 H22  G   A  26     -12.448  -4.048  -0.309  0.00  0.00
ATOM    836 N3   G   A  26     -10.314  -3.447  -1.198  0.00  0.00
ATOM    837 C4   G   A  26      -9.014  -3.109  -1.450  0.00  0.00
ATOM    838 C3'  G   A  26     -11.028  -3.096  -4.503  0.00  0.00
ATOM    839 H3'  G   A  26     -11.018  -3.863  -3.728  0.00  0.00
ATOM    840 C2'  G   A  26      -9.567  -2.729  -4.806  0.00  0.00
ATOM    841 H2'  G   A  26      -8.933  -3.614  -4.761  0.00  0.00
ATOM    842 O2'  G   A  26      -9.381  -2.012  -6.022  0.00  0.00
ATOM    843 HO2' G   A  26      -9.046  -2.637  -6.691  0.00  0.00
ATOM    844 O3'  G   A  26     -11.768  -3.545  -5.634  0.00  0.00
ATOM    845 P    C   A  27     -11.636  -5.055  -6.170  0.00  0.00
ATOM    846 OP1  C   A  27     -12.619  -5.224  -7.269  0.00  0.00
ATOM    847 OP2  C   A  27     -11.719  -5.965  -5.003  0.00  0.00
ATOM    848 O5'  C   A  27     -10.151  -5.173  -6.786  0.00  0.00
ATOM    849 C5'  C   A  27      -9.855  -4.697  -8.091  0.00  0.00
ATOM    850 H5'  C   A  27     -10.236  -3.681  -8.205  0.00  0.00
ATOM    851 H5'' C   A  27     -10.351  -5.327  -8.832  0.00  0.00
ATOM    852 C4'  C   A  27      -8.348  -4.684  -8.380  0.00  0.00
ATOM    853 H4'  C   A  27      -8.182  -4.237  -9.363  0.00  0.00
ATOM    854 O4'  C   A  27      -7.651  -3.924  -7.400  0.00  0.00
ATOM    855 C1'  C   A  27      -6.284  -4.307  -7.442  0.00  0.00
ATOM    856 H1'  C   A  27      -5.739  -3.554  -8.020  0.00  0.00
ATOM    857 N1   C   A  27      -5.656  -4.408  -6.094  0.00  0.00
ATOM    858 C6   C   A  27      -6.356  -4.818  -4.983  0.00  0.00
ATOM    859 H6   C   A  27      -7.407  -5.086  -5.074  0.00  0.00
ATOM    860 C5   C   A  27      -5.734  -4.868  -3.776  0.00  0.00
ATOM    861 H5   C   A  27      -6.282  -5.176  -2.899  0.00  0.00
ATOM    862 C4   C   A  27      -4.363  -4.486  -3.722  0.00  0.00
ATOM    863 N4   C   A  27      -3.710  -4.457  -2.593  0.00  0.00
ATOM    864 H41  C   A  27      -2.747  -4.144  -2.616  0.00  0.00
ATOM    865 H42  C   A  27      -4.197  -4.644  -1.733  0.00  0.00
ATOM    866 N3   C   A  27      -3.670  -4.121  -4.777  0.00  0.00
ATOM    867 C2   C   A  27      -4.295  -4.088  -5.978  0.00  0.00
ATOM    868 O2   C   A  27      -3.617  -3.756  -6.949  0.00  0.00
ATOM    869 C3'  C   A  27      -7.665  -6.054  -8.363  0.00  0.00
ATOM    870 H3'  C   A  27      -7.983  -6.582  -7.463  0.00  0.00
ATOM    871 C2'  C   A  27      -6.197  -5.626  -8.213  0.00  0.00
ATOM    872 H2'  C   A  27      -5.643  -6.375  -7.648  0.00  0.00
ATOM    873 O2'  C   A  27      -5.569  -5.326  -9.455  0.00  0.00
ATOM    874 HO2' C   A  27      -5.346  -6.160  -9.905  0.00  0.00
ATOM    875 O3'  C   A  27      -7.922  -6.836  -9.529  0.00  0.00
ATOM    876 P    A   A  28      -7.562  -8.404  -9.589  0.00  0.00
ATOM    877 OP1  A   A  28      -8.341  -8.996 -10.707  0.00  0.00
ATOM    878 OP2  A   A  28      -7.721  -8.979  -8.232  0.00  0.00
ATOM    879 O5'  A   A  28      -5.994  -8.473  -9.971  0.00  0.00
ATOM    880 C5'  A   A  28      -5.541  -8.252 -11.304  0.00  0.00
ATOM    881 H5'  A   A  28      -5.971  -7.326 -11.686  0.00  0.00
ATOM    882 H5'' A   A  28      -5.878  -9.072 -11.941  0.00  0.00
ATOM    883 C4'  A   A  28      -4.008  -8.152 -11.402  0.00  0.00
ATOM    884 H4'  A   A  28      -3.742  -7.921 -12.435  0.00  0.00
ATOM    885 O4'  A   A  28      -3.537  -7.102 -10.565  0.00  0.00
ATOM    886 C1'  A   A  28      -2.257  -7.439 -10.043  0.00  0.00
ATOM    887 H1'  A   A  28      -1.592  -6.621 -10.261  0.00  0.00
ATOM    888 N9   A   A  28      -2.329  -7.544  -8.564  0.00  0.00
ATOM    889 C8   A   A  28      -3.420  -7.816  -7.772  0.00  0.00
ATOM    890 H8   A   A  28      -4.389  -8.040  -8.179  0.00  0.00
ATOM    891 N7   A   A  28      -3.216  -7.652  -6.490  0.00  0.00
ATOM    892 C5   A   A  28      -1.865  -7.273  -6.432  0.00  0.00
ATOM    893 C6   A   A  28      -0.971  -6.914  -5.391  0.00  0.00
ATOM    894 N6   A   A  28      -1.289  -6.853  -4.113  0.00  0.00
ATOM    895 H61  A   A  28      -0.584  -6.609  -3.428  0.00  0.00
ATOM    896 H62  A   A  28      -2.229  -7.080  -3.834  0.00  0.00
ATOM    897 N1   A   A  28       0.298  -6.586  -5.651  0.00  0.00
ATOM    898 C2   A   A  28       0.693  -6.607  -6.919  0.00  0.00
ATOM    899 H2   A   A  28       1.726  -6.337  -7.097  0.00  0.00
ATOM    900 N3   A   A  28      -0.026  -6.907  -7.999  0.00  0.00
ATOM    901 C4   A   A  28      -1.314  -7.232  -7.686  0.00  0.00
ATOM    902 C3'  A   A  28      -3.223  -9.399 -10.984  0.00  0.00
ATOM    903 H3'  A   A  28      -3.649  -9.790 -10.058  0.00  0.00
ATOM    904 C2'  A   A  28      -1.846  -8.765 -10.697  0.00  0.00
ATOM    905 H2'  A   A  28      -1.282  -9.384 -10.002  0.00  0.00
ATOM    906 O2'  A   A  28      -1.089  -8.478 -11.874  0.00  0.00
ATOM    907 HO2' A   A  28      -0.150  -8.368 -11.631  0.00  0.00
ATOM    908 O3'  A   A  28      -3.192 -10.402 -11.996  0.00  0.00
ATOM    909 P    C   A  29      -2.955 -11.951 -11.637  0.00  0.00
ATOM    910 OP1  C   A  29      -2.960 -12.714 -12.911  0.00  0.00
ATOM    911 OP2  C   A  29      -3.930 -12.327 -10.586  0.00  0.00
ATOM    912 O5'  C   A  29      -1.485 -12.052 -10.988  0.00  0.00
ATOM    913 C5'  C   A  29      -0.304 -12.008 -11.775  0.00  0.00
ATOM    914 H5'  C   A  29      -0.371 -11.186 -12.488  0.00  0.00
ATOM    915 H5'' C   A  29      -0.199 -12.941 -12.332  0.00  0.00
ATOM    916 C4'  C   A  29       0.954 -11.795 -10.912  0.00  0.00
ATOM    917 H4'  C   A  29       1.820 -11.737 -11.572  0.00  0.00
ATOM    918 O4'  C   A  29       0.850 -10.572 -10.184  0.00  0.00
ATOM    919 C1'  C   A  29       1.494 -10.715  -8.924  0.00  0.00
ATOM    920 H1'  C   A  29       2.232  -9.921  -8.823  0.00  0.00
ATOM    921 N1   C   A  29       0.536 -10.597  -7.780  0.00  0.00
ATOM    922 C6   C   A  29      -0.765 -11.036  -7.845  0.00  0.00
ATOM    923 H6   C   A  29      -1.149 -11.442  -8.767  0.00  0.00
ATOM    924 C5   C   A  29      -1.572 -10.964  -6.757  0.00  0.00
ATOM    925 H5   C   A  29      -2.592 -11.311  -6.818  0.00  0.00
ATOM    926 C4   C   A  29      -1.012 -10.440  -5.563  0.00  0.00
ATOM    927 N4   C   A  29      -1.722 -10.339  -4.476  0.00  0.00
ATOM    928 H41  C   A  29      -1.270  -9.979  -3.644  0.00  0.00
ATOM    929 H42  C   A  29      -2.679 -10.644  -4.476  0.00  0.00
ATOM    930 N3   C   A  29       0.229 -10.010  -5.479  0.00  0.00
ATOM    931 C2   C   A  29       1.020 -10.081  -6.573  0.00  0.00
ATOM    932 O2   C   A  29       2.181  -9.693  -6.456  0.00  0.00
ATOM    933 C3'  C   A  29       1.239 -12.876  -9.860  0.00  0.00
ATOM    934 H3'  C   A  29       0.311 -13.106  -9.336  0.00  0.00
ATOM    935 C2'  C   A  29       2.178 -12.087  -8.928  0.00  0.00
ATOM    936 H2'  C   A  29       2.200 -12.529  -7.933  0.00  0.00
ATOM    937 O2'  C   A  29       3.501 -11.930  -9.443  0.00  0.00
ATOM    938 HO2' C   A  29       4.098 -11.654  -8.724  0.00  0.00
ATOM    939 O3'  C   A  29       1.818 -14.072 -10.372  0.00  0.00
ATOM    940 P    G   A  30       1.778 -15.439  -9.524  0.00  0.00
ATOM    941 OP1  G   A  30       2.413 -16.494 -10.353  0.00  0.00
ATOM    942 OP2  G   A  30       0.384 -15.650  -9.066  0.00  0.00
ATOM    943 O5'  G   A  30       2.687 -15.206  -8.212  0.00  0.00
ATOM    944 C5'  G   A  30       4.106 -15.185  -8.289  0.00  0.00
ATOM    945 H5'  G   A  30       4.418 -14.433  -9.015  0.00  0.00
ATOM    946 H5'' G   A  30       4.465 -16.156  -8.634  0.00  0.00
ATOM    947 C4'  G   A  30       4.779 -14.873  -6.941  0.00  0.00
ATOM    948 H4'  G   A  30       5.857 -14.836  -7.103  0.00  0.00
ATOM    949 O4'  G   A  30       4.358 -13.608  -6.426  0.00  0.00
ATOM    950 C1'  G   A  30       4.270 -13.691  -5.003  0.00  0.00
ATOM    951 H1'  G   A  30       4.841 -12.891  -4.526  0.00  0.00
ATOM    952 N9   G   A  30       2.858 -13.593  -4.554  0.00  0.00
ATOM    953 C8   G   A  30       1.703 -13.658  -5.297  0.00  0.00
ATOM    954 H8   G   A  30       1.707 -13.839  -6.362  0.00  0.00
ATOM    955 N7   G   A  30       0.607 -13.476  -4.609  0.00  0.00
ATOM    956 C5   G   A  30       1.065 -13.314  -3.294  0.00  0.00
ATOM    957 C6   G   A  30       0.361 -13.093  -2.054  0.00  0.00
ATOM    958 O6   G   A  30      -0.848 -12.951  -1.856  0.00  0.00
ATOM    959 N1   G   A  30       1.198 -13.033  -0.956  0.00  0.00
ATOM    960 H1   G   A  30       0.761 -12.904  -0.056  0.00  0.00
ATOM    961 C2   G   A  30       2.545 -13.167  -1.026  0.00  0.00
ATOM    962 N2   G   A  30       3.206 -13.155   0.098  0.00  0.00
ATOM    963 H21  G   A  30       2.697 -13.107   0.979  0.00  0.00
ATOM    964 H22  G   A  30       4.201 -13.291   0.063  0.00  0.00
ATOM    965 N3   G   A  30       3.239 -13.334  -2.148  0.00  0.00
ATOM    966 C4   G   A  30       2.441 -13.405  -3.256  0.00  0.00
ATOM    967 C3'  G   A  30       4.511 -15.895  -5.826  0.00  0.00
ATOM    968 H3'  G   A  30       3.446 -16.134  -5.812  0.00  0.00
ATOM    969 C2'  G   A  30       4.873 -15.042  -4.605  0.00  0.00
ATOM    970 H2'  G   A  30       4.418 -15.436  -3.697  0.00  0.00
ATOM    971 O2'  G   A  30       6.280 -14.871  -4.441  0.00  0.00
ATOM    972 HO2' G   A  30       6.707 -15.740  -4.545  0.00  0.00
ATOM    973 O3'  G   A  30       5.305 -17.074  -5.908  0.00  0.00
ATOM    974 P    G   A  31       4.869 -18.433  -5.156  0.00  0.00
ATOM    975 OP1  G   A  31       5.790 -19.501  -5.619  0.00  0.00
ATOM    976 OP2  G   A  31       3.413 -18.621  -5.358  0.00  0.00
ATOM    977 O5'  G   A  31       5.114 -18.201  -3.575  0.00  0.00
ATOM    978 C5'  G   A  31       6.413 -18.256  -2.997  0.00  0.00
ATOM    979 H5'  G   A  31       7.042 -17.481  -3.435  0.00  0.00
ATOM    980 H5'' G   A  31       6.866 -19.224  -3.219  0.00  0.00
ATOM    981 C4'  G   A  31       6.404 -18.078  -1.468  0.00  0.00
ATOM    982 H4'  G   A  31       7.438 -18.108  -1.123  0.00  0.00
ATOM    983 O4'  G   A  31       5.851 -16.818  -1.078  0.00  0.00
ATOM    984 C1'  G   A  31       5.083 -16.990   0.114  0.00  0.00
ATOM    985 H1'  G   A  31       5.383 -16.276   0.885  0.00  0.00
ATOM    986 N9   G   A  31       3.640 -16.796  -0.171  0.00  0.00
ATOM    987 C8   G   A  31       3.010 -16.749  -1.391  0.00  0.00
ATOM    988 H8   G   A  31       3.543 -16.872  -2.326  0.00  0.00
ATOM    989 N7   G   A  31       1.724 -16.537  -1.329  0.00  0.00
ATOM    990 C5   G   A  31       1.476 -16.444   0.044  0.00  0.00
ATOM    991 C6   G   A  31       0.253 -16.236   0.770  0.00  0.00
ATOM    992 O6   G   A  31      -0.885 -16.093   0.335  0.00  0.00
ATOM    993 N1   G   A  31       0.415 -16.229   2.141  0.00  0.00
ATOM    994 H1   G   A  31      -0.398 -16.050   2.707  0.00  0.00
ATOM    995 C2   G   A  31       1.612 -16.378   2.755  0.00  0.00
ATOM    996 N2   G   A  31       1.603 -16.384   4.064  0.00  0.00
ATOM    997 H21  G   A  31       0.738 -16.257   4.583  0.00  0.00
ATOM    998 H22  G   A  31       2.483 -16.502   4.538  0.00  0.00
ATOM    999 N3   G   A  31       2.771 -16.585   2.127  0.00  0.00
ATOM   1000 C4   G   A  31       2.642 -16.603   0.763  0.00  0.00
ATOM   1001 C3'  G   A  31       5.635 -19.163  -0.698  0.00  0.00
ATOM   1002 H3'  G   A  31       4.697 -19.381  -1.213  0.00  0.00
ATOM   1003 C2'  G   A  31       5.361 -18.410   0.611  0.00  0.00
ATOM   1004 H2'  G   A  31       4.500 -18.828   1.133  0.00  0.00
ATOM   1005 O2'  G   A  31       6.507 -18.356   1.462  0.00  0.00
ATOM   1006 HO2' G   A  31       6.969 -19.212   1.396  0.00  0.00
ATOM   1007 O3'  G   A  31       6.400 -20.343  -0.466  0.00  0.00
ATOM   1008 P    U   A  32       5.700 -21.774  -0.246  0.00  0.00
ATOM   1009 OP1  U   A  32       6.772 -22.762   0.025  0.00  0.00
ATOM   1010 OP2  U   A  32       4.789 -22.012  -1.390  0.00  0.00
ATOM   1011 O5'  U   A  32       4.788 -21.639   1.074  0.00  0.00
ATOM   1012 C5'  U   A  32       5.331 -21.567   2.384  0.00  0.00
ATOM   1013 H5'  U   A  32       6.099 -20.795   2.427  0.00  0.00
ATOM   1014 H5'' U   A  32       5.795 -22.522   2.637  0.00  0.00
ATOM   1015 C4'  U   A  32       4.254 -21.244   3.438  0.00  0.00
ATOM   1016 H4'  U   A  32       4.741 -21.165   4.411  0.00  0.00
ATOM   1017 O4'  U   A  32       3.596 -20.004   3.161  0.00  0.00
ATOM   1018 C1'  U   A  32       2.208 -20.102   3.494  0.00  0.00
ATOM   1019 H1'  U   A  32       1.944 -19.310   4.201  0.00  0.00
ATOM   1020 N1   U   A  32       1.322 -19.968   2.294  0.00  0.00
ATOM   1021 C6   U   A  32       1.790 -20.188   1.015  0.00  0.00
ATOM   1022 H6   U   A  32       2.808 -20.505   0.870  0.00  0.00
ATOM   1023 C5   U   A  32       0.998 -19.996  -0.070  0.00  0.00
ATOM   1024 H5   U   A  32       1.391 -20.166  -1.063  0.00  0.00
ATOM   1025 C4   U   A  32      -0.368 -19.549   0.058  0.00  0.00
ATOM   1026 O4   U   A  32      -1.139 -19.342  -0.873  0.00  0.00
ATOM   1027 N3   U   A  32      -0.771 -19.352   1.357  0.00  0.00
ATOM   1028 H3   U   A  32      -1.709 -18.999   1.479  0.00  0.00
ATOM   1029 C2   U   A  32      -0.005 -19.556   2.488  0.00  0.00
ATOM   1030 O2   U   A  32      -0.507 -19.364   3.597  0.00  0.00
ATOM   1031 C3'  U   A  32       3.146 -22.296   3.555  0.00  0.00
ATOM   1032 H3'  U   A  32       2.840 -22.613   2.555  0.00  0.00
ATOM   1033 C2'  U   A  32       2.039 -21.451   4.201  0.00  0.00
ATOM   1034 H2'  U   A  32       1.054 -21.883   4.021  0.00  0.00
ATOM   1035 O2'  U   A  32       2.260 -21.233   5.593  0.00  0.00
ATOM   1036 HO2' U   A  32       2.469 -22.090   6.004  0.00  0.00
ATOM   1037 O3'  U   A  32       3.527 -23.410   4.359  0.00  0.00
ATOM   1038 P    U   A  33       2.759 -24.818   4.260  0.00  0.00
ATOM   1039 OP1  U   A  33       3.478 -25.781   5.130  0.00  0.00
ATOM   1040 OP2  U   A  33       2.582 -25.152   2.828  0.00  0.00
ATOM   1041 O5'  U   A  33       1.300 -24.551   4.888  0.00  0.00
ATOM   1042 C5'  U   A  33       1.099 -24.467   6.293  0.00  0.00
ATOM   1043 H5'  U   A  33       1.809 -23.766   6.732  0.00  0.00
ATOM   1044 H5'' U   A  33       1.270 -25.446   6.745  0.00  0.00
ATOM   1045 C4'  U   A  33      -0.324 -24.005   6.647  0.00  0.00
ATOM   1046 H4'  U   A  33      -0.403 -23.916   7.731  0.00  0.00
ATOM   1047 O4'  U   A  33      -0.628 -22.744   6.055  0.00  0.00
ATOM   1048 C1'  U   A  33      -2.031 -22.679   5.803  0.00  0.00
ATOM   1049 H1'  U   A  33      -2.464 -21.872   6.400  0.00  0.00
ATOM   1050 N1   U   A  33      -2.336 -22.423   4.366  0.00  0.00
ATOM   1051 C6   U   A  33      -1.498 -22.846   3.354  0.00  0.00
ATOM   1052 H6   U   A  33      -0.605 -23.405   3.602  0.00  0.00
ATOM   1053 C5   U   A  33      -1.772 -22.545   2.056  0.00  0.00
ATOM   1054 H5   U   A  33      -1.102 -22.866   1.271  0.00  0.00
ATOM   1055 C4   U   A  33      -2.948 -21.790   1.688  0.00  0.00
ATOM   1056 O4   U   A  33      -3.246 -21.436   0.552  0.00  0.00
ATOM   1057 N3   U   A  33      -3.764 -21.457   2.739  0.00  0.00
ATOM   1058 H3   U   A  33      -4.617 -20.964   2.515  0.00  0.00
ATOM   1059 C2   U   A  33      -3.529 -21.749   4.063  0.00  0.00
ATOM   1060 O2   U   A  33      -4.359 -21.415   4.909  0.00  0.00
ATOM   1061 C3'  U   A  33      -1.425 -24.954   6.169  0.00  0.00
ATOM   1062 H3'  U   A  33      -1.242 -25.211   5.125  0.00  0.00
ATOM   1063 C2'  U   A  33      -2.635 -24.010   6.264  0.00  0.00
ATOM   1064 H2'  U   A  33      -3.431 -24.342   5.597  0.00  0.00
ATOM   1065 O2'  U   A  33      -3.118 -23.830   7.598  0.00  0.00
ATOM   1066 HO2' U   A  33      -4.015 -23.449   7.565  0.00  0.00
ATOM   1067 O3'  U   A  33      -1.556 -26.134   6.956  0.00  0.00
ATOM   1068 P    C   A  34      -2.321 -27.426   6.390  0.00  0.00
ATOM   1069 OP1  C   A  34      -2.344 -28.445   7.468  0.00  0.00
ATOM   1070 OP2  C   A  34      -1.707 -27.786   5.089  0.00  0.00
ATOM   1071 O5'  C   A  34      -3.834 -26.957   6.096  0.00  0.00
ATOM   1072 C5'  C   A  34      -4.762 -26.755   7.153  0.00  0.00
ATOM   1073 H5'  C   A  34      -4.329 -26.087   7.899  0.00  0.00
ATOM   1074 H5'' C   A  34      -4.973 -27.707   7.641  0.00  0.00
ATOM   1075 C4'  C   A  34      -6.083 -26.147   6.659  0.00  0.00
ATOM   1076 H4'  C   A  34      -6.737 -25.998   7.521  0.00  0.00
ATOM   1077 O4'  C   A  34      -5.881 -24.889   6.019  0.00  0.00
ATOM   1078 C1'  C   A  34      -6.912 -24.692   5.052  0.00  0.00
ATOM   1079 H1'  C   A  34      -7.473 -23.800   5.323  0.00  0.00
ATOM   1080 N1   C   A  34      -6.353 -24.461   3.685  0.00  0.00
ATOM   1081 C6   C   A  34      -5.158 -25.003   3.277  0.00  0.00
ATOM   1082 H6   C   A  34      -4.566 -25.587   3.973  0.00  0.00
ATOM   1083 C5   C   A  34      -4.722 -24.807   2.005  0.00  0.00
ATOM   1084 H5   C   A  34      -3.781 -25.233   1.687  0.00  0.00
ATOM   1085 C4   C   A  34      -5.553 -24.052   1.135  0.00  0.00
ATOM   1086 N4   C   A  34      -5.215 -23.840  -0.105  0.00  0.00
ATOM   1087 H41  C   A  34      -5.820 -23.249  -0.663  0.00  0.00
ATOM   1088 H42  C   A  34      -4.324 -24.160  -0.443  0.00  0.00
ATOM   1089 N3   C   A  34      -6.704 -23.531   1.504  0.00  0.00
ATOM   1090 C2   C   A  34      -7.122 -23.718   2.778  0.00  0.00
ATOM   1091 O2   C   A  34      -8.205 -23.224   3.089  0.00  0.00
ATOM   1092 C3'  C   A  34      -6.837 -26.999   5.634  0.00  0.00
ATOM   1093 H3'  C   A  34      -6.153 -27.324   4.847  0.00  0.00
ATOM   1094 C2'  C   A  34      -7.801 -25.945   5.066  0.00  0.00
ATOM   1095 H2'  C   A  34      -8.122 -26.226   4.059  0.00  0.00
ATOM   1096 O2'  C   A  34      -8.928 -25.709   5.909  0.00  0.00
ATOM   1097 HO2' C   A  34      -9.323 -26.577   6.124  0.00  0.00
ATOM   1098 O3'  C   A  34      -7.526 -28.123   6.184  0.00  0.00
ATOM   1099 HO3' C   A  34      -6.872 -28.822   6.383  0.00  0.00
TER    1100      C   A  34
ENDMDL
MODEL        3
ATOM      1 HO5' G   A   1     -11.852 -17.272  -6.930  0.00  0.00
ATOM      2 O5'  G   A   1     -11.899 -17.602  -6.010  0.00  0.00
ATOM      3 C5'  G   A   1     -13.264 -17.647  -5.593  0.00  0.00
ATOM      4 H5'  G   A   1     -13.826 -18.316  -6.249  0.00  0.00
ATOM      5 H5'' G   A   1     -13.700 -16.648  -5.668  0.00  0.00
ATOM      6 C4'  G   A   1     -13.415 -18.140  -4.144  0.00  0.00
ATOM      7 H4'  G   A   1     -14.466 -18.188  -3.865  0.00  0.00
ATOM      8 O4'  G   A   1     -12.899 -19.450  -3.981  0.00  0.00
ATOM      9 C1'  G   A   1     -12.480 -19.578  -2.628  0.00  0.00
ATOM     10 H1'  G   A   1     -13.093 -20.330  -2.138  0.00  0.00
ATOM     11 N9   G   A   1     -11.046 -19.961  -2.605  0.00  0.00
ATOM     12 C8   G   A   1     -10.140 -19.913  -3.637  0.00  0.00
ATOM     13 H8   G   A   1     -10.405 -19.556  -4.625  0.00  0.00
ATOM     14 N7   G   A   1      -8.947 -20.353  -3.331  0.00  0.00
ATOM     15 C5   G   A   1      -9.068 -20.708  -1.980  0.00  0.00
ATOM     16 C6   G   A   1      -8.112 -21.266  -1.058  0.00  0.00
ATOM     17 O6   G   A   1      -6.940 -21.589  -1.253  0.00  0.00
ATOM     18 N1   G   A   1      -8.620 -21.462   0.211  0.00  0.00
ATOM     19 H1   G   A   1      -8.002 -21.860   0.901  0.00  0.00
ATOM     20 C2   G   A   1      -9.902 -21.191   0.558  0.00  0.00
ATOM     21 N2   G   A   1     -10.244 -21.436   1.794  0.00  0.00
ATOM     22 H21  G   A   1      -9.556 -21.771   2.464  0.00  0.00
ATOM     23 H22  G   A   1     -11.192 -21.245   2.070  0.00  0.00
ATOM     24 N3   G   A   1     -10.828 -20.694  -0.263  0.00  0.00
ATOM     25 C4   G   A   1     -10.348 -20.466  -1.526  0.00  0.00
ATOM     26 C3'  G   A   1     -12.692 -17.266  -3.115  0.00  0.00
ATOM     27 H3'  G   A   1     -11.663 -17.108  -3.442  0.00  0.00
ATOM     28 C2'  G   A   1     -12.714 -18.236  -1.927  0.00  0.00
ATOM     29 H2'  G   A   1     -11.919 -18.013  -1.214  0.00  0.00
ATOM     30 O2'  G   A   1     -13.982 -18.315  -1.278  0.00  0.00
ATOM     31 HO2' G   A   1     -14.158 -17.465  -0.840  0.00  0.00
ATOM     32 O3'  G   A   1     -13.353 -16.028  -2.873  0.00  0.00
ATOM     33 P    A   A   2     -12.560 -14.752  -2.304  0.00  0.00
ATOM     34 OP1  A   A   2     -13.502 -13.606  -2.298  0.00  0.00
ATOM     35 OP2  A   A   2     -11.285 -14.622  -3.049  0.00  0.00
ATOM     36 O5'  A   A   2     -12.208 -15.134  -0.785  0.00  0.00
ATOM     37 C5'  A   A   2     -13.211 -15.154   0.217  0.00  0.00
ATOM     38 H5'  A   A   2     -14.085 -15.699  -0.139  0.00  0.00
ATOM     39 H5'' A   A   2     -13.521 -14.132   0.438  0.00  0.00
ATOM     40 C4'  A   A   2     -12.720 -15.811   1.515  0.00  0.00
ATOM     41 H4'  A   A   2     -13.553 -15.848   2.218  0.00  0.00
ATOM     42 O4'  A   A   2     -12.259 -17.141   1.273  0.00  0.00
ATOM     43 C1'  A   A   2     -11.157 -17.418   2.138  0.00  0.00
ATOM     44 H1'  A   A   2     -11.331 -18.341   2.685  0.00  0.00
ATOM     45 N9   A   A   2      -9.898 -17.575   1.367  0.00  0.00
ATOM     46 C8   A   A   2      -9.612 -17.191   0.077  0.00  0.00
ATOM     47 H8   A   A   2     -10.318 -16.657  -0.543  0.00  0.00
ATOM     48 N7   A   A   2      -8.424 -17.547  -0.342  0.00  0.00
ATOM     49 C5   A   A   2      -7.873 -18.187   0.780  0.00  0.00
ATOM     50 C6   A   A   2      -6.640 -18.823   1.065  0.00  0.00
ATOM     51 N6   A   A   2      -5.659 -18.962   0.197  0.00  0.00
ATOM     52 H61  A   A   2      -4.823 -19.461   0.475  0.00  0.00
ATOM     53 H62  A   A   2      -5.765 -18.589  -0.732  0.00  0.00
ATOM     54 N1   A   A   2      -6.395 -19.360   2.264  0.00  0.00
ATOM     55 C2   A   A   2      -7.350 -19.277   3.182  0.00  0.00
ATOM     56 H2   A   A   2      -7.113 -19.682   4.152  0.00  0.00
ATOM     57 N3   A   A   2      -8.552 -18.721   3.065  0.00  0.00
ATOM     58 C4   A   A   2      -8.757 -18.192   1.825  0.00  0.00
ATOM     59 C3'  A   A   2     -11.550 -15.097   2.198  0.00  0.00
ATOM     60 H3'  A   A   2     -10.793 -14.851   1.450  0.00  0.00
ATOM     61 C2'  A   A   2     -11.055 -16.236   3.101  0.00  0.00
ATOM     62 H2'  A   A   2     -10.028 -16.065   3.432  0.00  0.00
ATOM     63 O2'  A   A   2     -11.924 -16.500   4.203  0.00  0.00
ATOM     64 HO2' A   A   2     -12.241 -15.649   4.553  0.00  0.00
ATOM     65 O3'  A   A   2     -11.943 -13.943   2.928  0.00  0.00
ATOM     66 P    G   A   3     -10.883 -12.794   3.294  0.00  0.00
ATOM     67 OP1  G   A   3     -11.613 -11.724   4.018  0.00  0.00
ATOM     68 OP2  G   A   3     -10.136 -12.441   2.063  0.00  0.00
ATOM     69 O5'  G   A   3      -9.851 -13.491   4.312  0.00  0.00
ATOM     70 C5'  G   A   3     -10.252 -13.850   5.626  0.00  0.00
ATOM     71 H5'  G   A   3     -11.138 -14.481   5.594  0.00  0.00
ATOM     72 H5'' G   A   3     -10.511 -12.947   6.184  0.00  0.00
ATOM     73 C4'  G   A   3      -9.151 -14.589   6.396  0.00  0.00
ATOM     74 H4'  G   A   3      -9.539 -14.866   7.377  0.00  0.00
ATOM     75 O4'  G   A   3      -8.718 -15.773   5.722  0.00  0.00
ATOM     76 C1'  G   A   3      -7.325 -15.958   5.974  0.00  0.00
ATOM     77 H1'  G   A   3      -7.123 -16.895   6.500  0.00  0.00
ATOM     78 N9   G   A   3      -6.537 -15.984   4.723  0.00  0.00
ATOM     79 C8   G   A   3      -6.818 -15.435   3.498  0.00  0.00
ATOM     80 H8   G   A   3      -7.682 -14.803   3.338  0.00  0.00
ATOM     81 N7   G   A   3      -5.975 -15.771   2.556  0.00  0.00
ATOM     82 C5   G   A   3      -5.032 -16.572   3.221  0.00  0.00
ATOM     83 C6   G   A   3      -3.838 -17.250   2.770  0.00  0.00
ATOM     84 O6   G   A   3      -3.351 -17.340   1.643  0.00  0.00
ATOM     85 N1   G   A   3      -3.143 -17.866   3.788  0.00  0.00
ATOM     86 H1   G   A   3      -2.250 -18.265   3.557  0.00  0.00
ATOM     87 C2   G   A   3      -3.536 -17.876   5.081  0.00  0.00
ATOM     88 N2   G   A   3      -2.723 -18.426   5.942  0.00  0.00
ATOM     89 H21  G   A   3      -2.998 -18.419   6.911  0.00  0.00
ATOM     90 H22  G   A   3      -1.823 -18.772   5.652  0.00  0.00
ATOM     91 N3   G   A   3      -4.650 -17.313   5.536  0.00  0.00
ATOM     92 C4   G   A   3      -5.355 -16.666   4.559  0.00  0.00
ATOM     93 C3'  G   A   3      -7.894 -13.740   6.602  0.00  0.00
ATOM     94 H3'  G   A   3      -7.629 -13.241   5.669  0.00  0.00
ATOM     95 C2'  G   A   3      -6.884 -14.845   6.918  0.00  0.00
ATOM     96 H2'  G   A   3      -5.860 -14.523   6.719  0.00  0.00
ATOM     97 O2'  G   A   3      -7.031 -15.351   8.245  0.00  0.00
ATOM     98 HO2' G   A   3      -7.242 -14.602   8.828  0.00  0.00
ATOM     99 O3'  G   A   3      -8.040 -12.817   7.673  0.00  0.00
ATOM    100 P    C   A   4      -7.071 -11.548   7.801  0.00  0.00
ATOM    101 OP1  C   A   4      -7.463 -10.808   9.027  0.00  0.00
ATOM    102 OP2  C   A   4      -7.074 -10.835   6.501  0.00  0.00
ATOM    103 O5'  C   A   4      -5.610 -12.183   8.017  0.00  0.00
ATOM    104 C5'  C   A   4      -5.200 -12.719   9.269  0.00  0.00
ATOM    105 H5'  C   A   4      -5.907 -13.469   9.618  0.00  0.00
ATOM    106 H5'' C   A   4      -5.167 -11.918  10.009  0.00  0.00
ATOM    107 C4'  C   A   4      -3.805 -13.354   9.179  0.00  0.00
ATOM    108 H4'  C   A   4      -3.521 -13.721  10.166  0.00  0.00
ATOM    109 O4'  C   A   4      -3.734 -14.440   8.244  0.00  0.00
ATOM    110 C1'  C   A   4      -2.435 -14.473   7.644  0.00  0.00
ATOM    111 H1'  C   A   4      -1.926 -15.410   7.891  0.00  0.00
ATOM    112 N1   C   A   4      -2.498 -14.321   6.155  0.00  0.00
ATOM    113 C6   C   A   4      -3.436 -13.511   5.580  0.00  0.00
ATOM    114 H6   C   A   4      -4.031 -12.882   6.207  0.00  0.00
ATOM    115 C5   C   A   4      -3.615 -13.488   4.242  0.00  0.00
ATOM    116 H5   C   A   4      -4.397 -12.876   3.818  0.00  0.00
ATOM    117 C4   C   A   4      -2.710 -14.243   3.458  0.00  0.00
ATOM    118 N4   C   A   4      -2.816 -14.229   2.162  0.00  0.00
ATOM    119 H41  C   A   4      -2.163 -14.765   1.604  0.00  0.00
ATOM    120 H42  C   A   4      -3.563 -13.714   1.735  0.00  0.00
ATOM    121 N3   C   A   4      -1.720 -14.947   3.976  0.00  0.00
ATOM    122 C2   C   A   4      -1.593 -15.002   5.328  0.00  0.00
ATOM    123 O2   C   A   4      -0.652 -15.653   5.777  0.00  0.00
ATOM    124 C3'  C   A   4      -2.757 -12.342   8.725  0.00  0.00
ATOM    125 H3'  C   A   4      -3.129 -11.794   7.858  0.00  0.00
ATOM    126 C2'  C   A   4      -1.667 -13.315   8.274  0.00  0.00
ATOM    127 H2'  C   A   4      -1.067 -12.833   7.524  0.00  0.00
ATOM    128 O2'  C   A   4      -0.883 -13.821   9.354  0.00  0.00
ATOM    129 HO2' C   A   4      -0.703 -13.088   9.970  0.00  0.00
ATOM    130 O3'  C   A   4      -2.300 -11.440   9.727  0.00  0.00
ATOM    131 P    C   A   5      -1.966  -9.910   9.355  0.00  0.00
ATOM    132 OP1  C   A   5      -1.361  -9.275  10.553  0.00  0.00
ATOM    133 OP2  C   A   5      -3.174  -9.297   8.756  0.00  0.00
ATOM    134 O5'  C   A   5      -0.841 -10.021   8.207  0.00  0.00
ATOM    135 C5'  C   A   5       0.457 -10.505   8.514  0.00  0.00
ATOM    136 H5'  C   A   5       0.383 -11.388   9.148  0.00  0.00
ATOM    137 H5'' C   A   5       1.006  -9.739   9.067  0.00  0.00
ATOM    138 C4'  C   A   5       1.263 -10.887   7.266  0.00  0.00
ATOM    139 H4'  C   A   5       2.196 -11.357   7.583  0.00  0.00
ATOM    140 O4'  C   A   5       0.508 -11.790   6.472  0.00  0.00
ATOM    141 C1'  C   A   5       1.038 -11.836   5.169  0.00  0.00
ATOM    142 H1'  C   A   5       1.490 -12.815   5.052  0.00  0.00
ATOM    143 N1   C   A   5       0.040 -11.700   4.077  0.00  0.00
ATOM    144 C6   C   A   5      -1.174 -11.090   4.261  0.00  0.00
ATOM    145 H6   C   A   5      -1.485 -10.826   5.269  0.00  0.00
ATOM    146 C5   C   A   5      -1.966 -10.839   3.184  0.00  0.00
ATOM    147 H5   C   A   5      -2.921 -10.358   3.318  0.00  0.00
ATOM    148 C4   C   A   5      -1.486 -11.249   1.904  0.00  0.00
ATOM    149 N4   C   A   5      -2.180 -11.065   0.817  0.00  0.00
ATOM    150 H41  C   A   5      -1.769 -11.406  -0.044  0.00  0.00
ATOM    151 H42  C   A   5      -3.060 -10.581   0.848  0.00  0.00
ATOM    152 N3   C   A   5      -0.343 -11.872   1.723  0.00  0.00
ATOM    153 C2   C   A   5       0.434 -12.111   2.798  0.00  0.00
ATOM    154 O2   C   A   5       1.501 -12.690   2.595  0.00  0.00
ATOM    155 C3'  C   A   5       1.579  -9.788   6.261  0.00  0.00
ATOM    156 H3'  C   A   5       0.648  -9.289   5.987  0.00  0.00
ATOM    157 C2'  C   A   5       2.057 -10.686   5.098  0.00  0.00
ATOM    158 H2'  C   A   5       1.987 -10.156   4.151  0.00  0.00
ATOM    159 O2'  C   A   5       3.355 -11.249   5.272  0.00  0.00
ATOM    160 HO2' C   A   5       3.974 -10.779   4.685  0.00  0.00
ATOM    161 O3'  C   A   5       2.523  -8.847   6.755  0.00  0.00
ATOM    162 P    G   A   6       2.781  -7.448   6.011  0.00  0.00
ATOM    163 OP1  G   A   6       3.593  -6.597   6.915  0.00  0.00
ATOM    164 OP2  G   A   6       1.484  -6.929   5.514  0.00  0.00
ATOM    165 O5'  G   A   6       3.674  -7.838   4.738  0.00  0.00
ATOM    166 C5'  G   A   6       4.991  -8.342   4.901  0.00  0.00
ATOM    167 H5'  G   A   6       4.993  -9.164   5.616  0.00  0.00
ATOM    168 H5'' G   A   6       5.635  -7.552   5.294  0.00  0.00
ATOM    169 C4'  G   A   6       5.572  -8.837   3.571  0.00  0.00
ATOM    170 H4'  G   A   6       6.559  -9.265   3.749  0.00  0.00
ATOM    171 O4'  G   A   6       4.728  -9.831   2.992  0.00  0.00
ATOM    172 C1'  G   A   6       4.729  -9.669   1.575  0.00  0.00
ATOM    173 H1'  G   A   6       5.009 -10.605   1.088  0.00  0.00
ATOM    174 N9   G   A   6       3.391  -9.281   1.063  0.00  0.00
ATOM    175 C8   G   A   6       2.272  -8.863   1.740  0.00  0.00
ATOM    176 H8   G   A   6       2.280  -8.645   2.798  0.00  0.00
ATOM    177 N7   G   A   6       1.197  -8.775   0.998  0.00  0.00
ATOM    178 C5   G   A   6       1.654  -9.102  -0.287  0.00  0.00
ATOM    179 C6   G   A   6       0.982  -9.189  -1.562  0.00  0.00
ATOM    180 O6   G   A   6      -0.213  -9.067  -1.834  0.00  0.00
ATOM    181 N1   G   A   6       1.840  -9.446  -2.613  0.00  0.00
ATOM    182 H1   G   A   6       1.438  -9.490  -3.538  0.00  0.00
ATOM    183 C2   G   A   6       3.175  -9.632  -2.473  0.00  0.00
ATOM    184 N2   G   A   6       3.885  -9.776  -3.556  0.00  0.00
ATOM    185 H21  G   A   6       3.448  -9.694  -4.473  0.00  0.00
ATOM    186 H22  G   A   6       4.879  -9.873  -3.451  0.00  0.00
ATOM    187 N3   G   A   6       3.824  -9.624  -1.315  0.00  0.00
ATOM    188 C4   G   A   6       3.010  -9.348  -0.254  0.00  0.00
ATOM    189 C3'  G   A   6       5.710  -7.741   2.513  0.00  0.00
ATOM    190 H3'  G   A   6       4.802  -7.134   2.504  0.00  0.00
ATOM    191 C2'  G   A   6       5.770  -8.598   1.240  0.00  0.00
ATOM    192 H2'  G   A   6       5.487  -8.014   0.362  0.00  0.00
ATOM    193 O2'  G   A   6       7.025  -9.257   1.042  0.00  0.00
ATOM    194 HO2' G   A   6       7.053  -9.630   0.141  0.00  0.00
ATOM    195 O3'  G   A   6       6.861  -6.931   2.712  0.00  0.00
ATOM    196 P    U   A   7       6.965  -5.478   2.052  0.00  0.00
ATOM    197 OP1  U   A   7       8.303  -4.929   2.389  0.00  0.00
ATOM    198 OP2  U   A   7       5.762  -4.709   2.453  0.00  0.00
ATOM    199 O5'  U   A   7       6.884  -5.715   0.460  0.00  0.00
ATOM    200 C5'  U   A   7       7.985  -6.221  -0.280  0.00  0.00
ATOM    201 H5'  U   A   7       8.221  -7.236   0.039  0.00  0.00
ATOM    202 H5'' U   A   7       8.861  -5.596  -0.097  0.00  0.00
ATOM    203 C4'  U   A   7       7.708  -6.216  -1.791  0.00  0.00
ATOM    204 H4'  U   A   7       8.610  -6.544  -2.309  0.00  0.00
ATOM    205 O4'  U   A   7       6.627  -7.070  -2.182  0.00  0.00
ATOM    206 C1'  U   A   7       5.923  -6.463  -3.273  0.00  0.00
ATOM    207 H1'  U   A   7       5.940  -7.088  -4.167  0.00  0.00
ATOM    208 N1   U   A   7       4.485  -6.230  -2.953  0.00  0.00
ATOM    209 C6   U   A   7       4.040  -6.034  -1.662  0.00  0.00
ATOM    210 H6   U   A   7       4.758  -5.984  -0.853  0.00  0.00
ATOM    211 C5   U   A   7       2.709  -5.934  -1.396  0.00  0.00
ATOM    212 H5   U   A   7       2.359  -5.805  -0.391  0.00  0.00
ATOM    213 C4   U   A   7       1.718  -6.017  -2.448  0.00  0.00
ATOM    214 O4   U   A   7       0.504  -5.949  -2.298  0.00  0.00
ATOM    215 N3   U   A   7       2.239  -6.212  -3.702  0.00  0.00
ATOM    216 H3   U   A   7       1.581  -6.272  -4.466  0.00  0.00
ATOM    217 C2   U   A   7       3.574  -6.290  -4.018  0.00  0.00
ATOM    218 O2   U   A   7       3.904  -6.400  -5.199  0.00  0.00
ATOM    219 C3'  U   A   7       7.357  -4.814  -2.294  0.00  0.00
ATOM    220 H3'  U   A   7       6.633  -4.350  -1.620  0.00  0.00
ATOM    221 C2'  U   A   7       6.668  -5.179  -3.605  0.00  0.00
ATOM    222 H2'  U   A   7       5.975  -4.394  -3.882  0.00  0.00
ATOM    223 O2'  U   A   7       7.602  -5.483  -4.644  0.00  0.00
ATOM    224 HO2' U   A   7       8.370  -4.892  -4.541  0.00  0.00
ATOM    225 O3'  U   A   7       8.480  -3.965  -2.502  0.00  0.00
ATOM    226 P    G   A   8       8.311  -2.366  -2.509  0.00  0.00
ATOM    227 OP1  G   A   8       9.620  -1.779  -2.895  0.00  0.00
ATOM    228 OP2  G   A   8       7.705  -1.964  -1.217  0.00  0.00
ATOM    229 O5'  G   A   8       7.244  -2.060  -3.675  0.00  0.00
ATOM    230 C5'  G   A   8       7.613  -2.113  -5.046  0.00  0.00
ATOM    231 H5'  G   A   8       8.180  -3.020  -5.246  0.00  0.00
ATOM    232 H5'' G   A   8       8.253  -1.262  -5.279  0.00  0.00
ATOM    233 C4'  G   A   8       6.398  -2.087  -5.986  0.00  0.00
ATOM    234 H4'  G   A   8       6.749  -2.195  -7.015  0.00  0.00
ATOM    235 O4'  G   A   8       5.473  -3.129  -5.690  0.00  0.00
ATOM    236 C1'  G   A   8       4.204  -2.781  -6.216  0.00  0.00
ATOM    237 H1'  G   A   8       4.027  -3.393  -7.113  0.00  0.00
ATOM    238 N9   G   A   8       3.087  -2.923  -5.248  0.00  0.00
ATOM    239 C8   G   A   8       3.127  -2.868  -3.877  0.00  0.00
ATOM    240 H8   G   A   8       4.057  -2.803  -3.328  0.00  0.00
ATOM    241 N7   G   A   8       1.952  -2.921  -3.305  0.00  0.00
ATOM    242 C5   G   A   8       1.055  -3.001  -4.380  0.00  0.00
ATOM    243 C6   G   A   8      -0.387  -3.079  -4.430  0.00  0.00
ATOM    244 O6   G   A   8      -1.207  -3.120  -3.513  0.00  0.00
ATOM    245 N1   G   A   8      -0.891  -3.093  -5.715  0.00  0.00
ATOM    246 H1   G   A   8      -1.890  -3.193  -5.820  0.00  0.00
ATOM    247 C2   G   A   8      -0.121  -3.054  -6.826  0.00  0.00
ATOM    248 N2   G   A   8      -0.739  -3.087  -7.977  0.00  0.00
ATOM    249 H21  G   A   8      -0.178  -3.087  -8.811  0.00  0.00
ATOM    250 H22  G   A   8      -1.753  -3.159  -8.018  0.00  0.00
ATOM    251 N3   G   A   8       1.211  -2.997  -6.832  0.00  0.00
ATOM    252 C4   G   A   8       1.748  -2.979  -5.572  0.00  0.00
ATOM    253 C3'  G   A   8       5.557  -0.821  -5.892  0.00  0.00
ATOM    254 H3'  G   A   8       5.307  -0.641  -4.844  0.00  0.00
ATOM    255 C2'  G   A   8       4.308  -1.309  -6.646  0.00  0.00
ATOM    256 H2'  G   A   8       3.438  -0.737  -6.325  0.00  0.00
ATOM    257 O2'  G   A   8       4.448  -1.287  -8.068  0.00  0.00
ATOM    258 HO2' G   A   8       3.566  -1.375  -8.476  0.00  0.00
ATOM    259 O3'  G   A   8       6.192   0.315  -6.469  0.00  0.00
ATOM    260 P    U   A   9       5.781   1.804  -6.033  0.00  0.00
ATOM    261 OP1  U   A   9       6.562   2.750  -6.869  0.00  0.00
ATOM    262 OP2  U   A   9       5.895   1.898  -4.558  0.00  0.00
ATOM    263 O5'  U   A   9       4.225   1.945  -6.411  0.00  0.00
ATOM    264 C5'  U   A   9       3.795   2.039  -7.758  0.00  0.00
ATOM    265 H5'  U   A   9       4.261   1.252  -8.351  0.00  0.00
ATOM    266 H5'' U   A   9       4.102   3.000  -8.173  0.00  0.00
ATOM    267 C4'  U   A   9       2.269   1.907  -7.884  0.00  0.00
ATOM    268 H4'  U   A   9       2.013   1.911  -8.946  0.00  0.00
ATOM    269 O4'  U   A   9       1.772   0.699  -7.306  0.00  0.00
ATOM    270 C1'  U   A   9       0.491   0.938  -6.729  0.00  0.00
ATOM    271 H1'  U   A   9      -0.243   0.272  -7.185  0.00  0.00
ATOM    272 N1   U   A   9       0.478   0.710  -5.252  0.00  0.00
ATOM    273 C6   U   A   9       1.621   0.812  -4.481  0.00  0.00
ATOM    274 H6   U   A   9       2.558   1.066  -4.952  0.00  0.00
ATOM    275 C5   U   A   9       1.584   0.588  -3.140  0.00  0.00
ATOM    276 H5   U   A   9       2.487   0.653  -2.557  0.00  0.00
ATOM    277 C4   U   A   9       0.351   0.244  -2.464  0.00  0.00
ATOM    278 O4   U   A   9       0.228   0.030  -1.261  0.00  0.00
ATOM    279 N3   U   A   9      -0.742   0.180  -3.290  0.00  0.00
ATOM    280 H3   U   A   9      -1.633   0.025  -2.840  0.00  0.00
ATOM    281 C2   U   A   9      -0.747   0.386  -4.652  0.00  0.00
ATOM    282 O2   U   A   9      -1.803   0.282  -5.275  0.00  0.00
ATOM    283 C3'  U   A   9       1.496   3.045  -7.213  0.00  0.00
ATOM    284 H3'  U   A   9       1.916   3.236  -6.223  0.00  0.00
ATOM    285 C2'  U   A   9       0.118   2.383  -7.085  0.00  0.00
ATOM    286 H2'  U   A   9      -0.481   2.861  -6.306  0.00  0.00
ATOM    287 O2'  U   A   9      -0.583   2.338  -8.329  0.00  0.00
ATOM    288 HO2' U   A   9      -0.331   3.124  -8.846  0.00  0.00
ATOM    289 O3'  U   A   9       1.468   4.223  -8.008  0.00  0.00
ATOM    290 P    G   A  10       1.278   5.677  -7.354  0.00  0.00
ATOM    291 OP1  G   A  10       1.372   6.673  -8.449  0.00  0.00
ATOM    292 OP2  G   A  10       2.208   5.794  -6.205  0.00  0.00
ATOM    293 O5'  G   A  10      -0.222   5.691  -6.775  0.00  0.00
ATOM    294 C5'  G   A  10      -1.344   5.631  -7.645  0.00  0.00
ATOM    295 H5'  G   A  10      -1.301   4.728  -8.247  0.00  0.00
ATOM    296 H5'' G   A  10      -1.324   6.482  -8.328  0.00  0.00
ATOM    297 C4'  G   A  10      -2.678   5.643  -6.887  0.00  0.00
ATOM    298 H4'  G   A  10      -3.468   5.335  -7.573  0.00  0.00
ATOM    299 O4'  G   A  10      -2.691   4.766  -5.759  0.00  0.00
ATOM    300 C1'  G   A  10      -3.412   5.388  -4.695  0.00  0.00
ATOM    301 H1'  G   A  10      -4.222   4.742  -4.351  0.00  0.00
ATOM    302 N9   G   A  10      -2.513   5.645  -3.536  0.00  0.00
ATOM    303 C8   G   A  10      -1.160   5.422  -3.425  0.00  0.00
ATOM    304 H8   G   A  10      -0.559   5.078  -4.259  0.00  0.00
ATOM    305 N7   G   A  10      -0.674   5.639  -2.229  0.00  0.00
ATOM    306 C5   G   A  10      -1.788   6.049  -1.483  0.00  0.00
ATOM    307 C6   G   A  10      -1.936   6.429  -0.097  0.00  0.00
ATOM    308 O6   G   A  10      -1.094   6.453   0.805  0.00  0.00
ATOM    309 N1   G   A  10      -3.218   6.824   0.232  0.00  0.00
ATOM    310 H1   G   A  10      -3.386   7.117   1.180  0.00  0.00
ATOM    311 C2   G   A  10      -4.254   6.806  -0.639  0.00  0.00
ATOM    312 N2   G   A  10      -5.415   7.210  -0.200  0.00  0.00
ATOM    313 H21  G   A  10      -5.527   7.527   0.759  0.00  0.00
ATOM    314 H22  G   A  10      -6.194   7.166  -0.834  0.00  0.00
ATOM    315 N3   G   A  10      -4.179   6.422  -1.911  0.00  0.00
ATOM    316 C4   G   A  10      -2.913   6.066  -2.285  0.00  0.00
ATOM    317 C3'  G   A  10      -3.029   7.038  -6.371  0.00  0.00
ATOM    318 H3'  G   A  10      -2.138   7.506  -5.948  0.00  0.00
ATOM    319 C2'  G   A  10      -4.020   6.678  -5.259  0.00  0.00
ATOM    320 H2'  G   A  10      -4.073   7.467  -4.507  0.00  0.00
ATOM    321 O2'  G   A  10      -5.318   6.366  -5.764  0.00  0.00
ATOM    322 HO2' G   A  10      -5.543   7.029  -6.441  0.00  0.00
ATOM    323 O3'  G   A  10      -3.613   7.824  -7.407  0.00  0.00
ATOM    324 P    C   A  11      -3.417   9.412  -7.472  0.00  0.00
ATOM    325 OP1  C   A  11      -4.047   9.893  -8.726  0.00  0.00
ATOM    326 OP2  C   A  11      -1.987   9.717  -7.228  0.00  0.00
ATOM    327 O5'  C   A  11      -4.262   9.963  -6.225  0.00  0.00
ATOM    328 C5'  C   A  11      -5.678  10.057  -6.259  0.00  0.00
ATOM    329 H5'  C   A  11      -6.108   9.086  -6.501  0.00  0.00
ATOM    330 H5'' C   A  11      -5.976  10.769  -7.030  0.00  0.00
ATOM    331 C4'  C   A  11      -6.247  10.527  -4.913  0.00  0.00
ATOM    332 H4'  C   A  11      -7.328  10.634  -5.017  0.00  0.00
ATOM    333 O4'  C   A  11      -5.984   9.597  -3.861  0.00  0.00
ATOM    334 C1'  C   A  11      -5.761  10.317  -2.647  0.00  0.00
ATOM    335 H1'  C   A  11      -6.462   9.983  -1.879  0.00  0.00
ATOM    336 N1   C   A  11      -4.368  10.130  -2.139  0.00  0.00
ATOM    337 C6   C   A  11      -3.333   9.754  -2.961  0.00  0.00
ATOM    338 H6   C   A  11      -3.510   9.616  -4.016  0.00  0.00
ATOM    339 C5   C   A  11      -2.094   9.539  -2.457  0.00  0.00
ATOM    340 H5   C   A  11      -1.292   9.230  -3.108  0.00  0.00
ATOM    341 C4   C   A  11      -1.923   9.731  -1.061  0.00  0.00
ATOM    342 N4   C   A  11      -0.775   9.486  -0.501  0.00  0.00
ATOM    343 H41  C   A  11      -0.719   9.579   0.507  0.00  0.00
ATOM    344 H42  C   A  11       0.010   9.196  -1.055  0.00  0.00
ATOM    345 N3   C   A  11      -2.895  10.099  -0.254  0.00  0.00
ATOM    346 C2   C   A  11      -4.123  10.327  -0.775  0.00  0.00
ATOM    347 O2   C   A  11      -4.997  10.716  -0.000  0.00  0.00
ATOM    348 C3'  C   A  11      -5.686  11.875  -4.442  0.00  0.00
ATOM    349 H3'  C   A  11      -4.600  11.871  -4.555  0.00  0.00
ATOM    350 C2'  C   A  11      -6.047  11.790  -2.956  0.00  0.00
ATOM    351 H2'  C   A  11      -5.420  12.455  -2.361  0.00  0.00
ATOM    352 O2'  C   A  11      -7.433  12.023  -2.709  0.00  0.00
ATOM    353 HO2' C   A  11      -7.711  12.788  -3.240  0.00  0.00
ATOM    354 O3'  C   A  11      -6.262  13.005  -5.083  0.00  0.00
ATOM    355 P    G   A  12      -5.473  14.404  -5.161  0.00  0.00
ATOM    356 OP1  G   A  12      -6.340  15.368  -5.885  0.00  0.00
ATOM    357 OP2  G   A  12      -4.113  14.140  -5.687  0.00  0.00
ATOM    358 O5'  G   A  12      -5.326  14.890  -3.633  0.00  0.00
ATOM    359 C5'  G   A  12      -6.432  15.423  -2.922  0.00  0.00
ATOM    360 H5'  G   A  12      -7.287  14.753  -3.013  0.00  0.00
ATOM    361 H5'' G   A  12      -6.711  16.385  -3.354  0.00  0.00
ATOM    362 C4'  G   A  12      -6.135  15.625  -1.431  0.00  0.00
ATOM    363 H4'  G   A  12      -7.043  15.987  -0.945  0.00  0.00
ATOM    364 O4'  G   A  12      -5.746  14.400  -0.811  0.00  0.00
ATOM    365 C1'  G   A  12      -4.796  14.682   0.214  0.00  0.00
ATOM    366 H1'  G   A  12      -5.131  14.258   1.169  0.00  0.00
ATOM    367 N9   G   A  12      -3.476  14.083  -0.096  0.00  0.00
ATOM    368 C8   G   A  12      -2.950  13.684  -1.300  0.00  0.00
ATOM    369 H8   G   A  12      -3.481  13.803  -2.236  0.00  0.00
ATOM    370 N7   G   A  12      -1.763  13.139  -1.211  0.00  0.00
ATOM    371 C5   G   A  12      -1.472  13.200   0.159  0.00  0.00
ATOM    372 C6   G   A  12      -0.328  12.766   0.926  0.00  0.00
ATOM    373 O6   G   A  12       0.692  12.191   0.553  0.00  0.00
ATOM    374 N1   G   A  12      -0.418  13.070   2.271  0.00  0.00
ATOM    375 H1   G   A  12       0.351  12.805   2.867  0.00  0.00
ATOM    376 C2   G   A  12      -1.482  13.686   2.835  0.00  0.00
ATOM    377 N2   G   A  12      -1.435  13.910   4.119  0.00  0.00
ATOM    378 H21  G   A  12      -0.597  13.706   4.658  0.00  0.00
ATOM    379 H22  G   A  12      -2.232  14.353   4.542  0.00  0.00
ATOM    380 N3   G   A  12      -2.571  14.071   2.178  0.00  0.00
ATOM    381 C4   G   A  12      -2.508  13.804   0.839  0.00  0.00
ATOM    382 C3'  G   A  12      -5.010  16.620  -1.127  0.00  0.00
ATOM    383 H3'  G   A  12      -4.160  16.411  -1.777  0.00  0.00
ATOM    384 C2'  G   A  12      -4.689  16.203   0.317  0.00  0.00
ATOM    385 H2'  G   A  12      -3.685  16.518   0.605  0.00  0.00
ATOM    386 O2'  G   A  12      -5.667  16.634   1.261  0.00  0.00
ATOM    387 HO2' G   A  12      -5.800  17.589   1.146  0.00  0.00
ATOM    388 O3'  G   A  12      -5.424  17.978  -1.237  0.00  0.00
ATOM    389 P    A   A  13      -4.358  19.162  -1.445  0.00  0.00
ATOM    390 OP1  A   A  13      -5.117  20.428  -1.591  0.00  0.00
ATOM    391 OP2  A   A  13      -3.426  18.762  -2.525  0.00  0.00
ATOM    392 O5'  A   A  13      -3.524  19.218  -0.072  0.00  0.00
ATOM    393 C5'  A   A  13      -4.086  19.745   1.120  0.00  0.00
ATOM    394 H5'  A   A  13      -5.059  19.295   1.311  0.00  0.00
ATOM    395 H5'' A   A  13      -4.232  20.821   1.005  0.00  0.00
ATOM    396 C4'  A   A  13      -3.183  19.499   2.337  0.00  0.00
ATOM    397 H4'  A   A  13      -3.682  19.876   3.231  0.00  0.00
ATOM    398 O4'  A   A  13      -2.908  18.109   2.507  0.00  0.00
ATOM    399 C1'  A   A  13      -1.578  17.951   2.995  0.00  0.00
ATOM    400 H1'  A   A  13      -1.586  17.309   3.881  0.00  0.00
ATOM    401 N9   A   A  13      -0.725  17.255   1.996  0.00  0.00
ATOM    402 C8   A   A  13      -0.813  17.234   0.625  0.00  0.00
ATOM    403 H8   A   A  13      -1.513  17.861   0.074  0.00  0.00
ATOM    404 N7   A   A  13       0.079  16.473   0.039  0.00  0.00
ATOM    405 C5   A   A  13       0.848  15.997   1.114  0.00  0.00
ATOM    406 C6   A   A  13       2.002  15.182   1.246  0.00  0.00
ATOM    407 N6   A   A  13       2.658  14.610   0.256  0.00  0.00
ATOM    408 H61  A   A  13       3.448  14.015   0.472  0.00  0.00
ATOM    409 H62  A   A  13       2.347  14.756  -0.691  0.00  0.00
ATOM    410 N1   A   A  13       2.550  14.949   2.438  0.00  0.00
ATOM    411 C2   A   A  13       1.976  15.489   3.503  0.00  0.00
ATOM    412 H2   A   A  13       2.441  15.255   4.453  0.00  0.00
ATOM    413 N3   A   A  13       0.901  16.271   3.542  0.00  0.00
ATOM    414 C4   A   A  13       0.379  16.492   2.302  0.00  0.00
ATOM    415 C3'  A   A  13      -1.813  20.173   2.239  0.00  0.00
ATOM    416 H3'  A   A  13      -1.396  19.984   1.248  0.00  0.00
ATOM    417 C2'  A   A  13      -1.038  19.356   3.289  0.00  0.00
ATOM    418 H2'  A   A  13       0.035  19.414   3.106  0.00  0.00
ATOM    419 O2'  A   A  13      -1.354  19.698   4.641  0.00  0.00
ATOM    420 HO2' A   A  13      -0.714  19.273   5.242  0.00  0.00
ATOM    421 O3'  A   A  13      -1.868  21.570   2.502  0.00  0.00
ATOM    422 P    U   A  14      -0.782  22.567   1.873  0.00  0.00
ATOM    423 OP1  U   A  14      -1.059  23.927   2.400  0.00  0.00
ATOM    424 OP2  U   A  14      -0.765  22.362   0.404  0.00  0.00
ATOM    425 O5'  U   A  14       0.624  22.057   2.459  0.00  0.00
ATOM    426 C5'  U   A  14       0.971  22.263   3.818  0.00  0.00
ATOM    427 H5'  U   A  14       0.177  21.886   4.464  0.00  0.00
ATOM    428 H5'' U   A  14       1.088  23.331   4.006  0.00  0.00
ATOM    429 C4'  U   A  14       2.279  21.550   4.181  0.00  0.00
ATOM    430 H4'  U   A  14       2.547  21.786   5.195  0.00  0.00
ATOM    431 O4'  U   A  14       2.194  20.135   4.065  0.00  0.00
ATOM    432 C1'  U   A  14       3.482  19.644   3.722  0.00  0.00
ATOM    433 H1'  U   A  14       3.791  18.889   4.450  0.00  0.00
ATOM    434 N1   U   A  14       3.477  19.020   2.365  0.00  0.00
ATOM    435 C6   U   A  14       2.524  19.322   1.413  0.00  0.00
ATOM    436 H6   U   A  14       1.755  20.050   1.635  0.00  0.00
ATOM    437 C5   U   A  14       2.543  18.722   0.194  0.00  0.00
ATOM    438 H5   U   A  14       1.793  18.968  -0.544  0.00  0.00
ATOM    439 C4   U   A  14       3.557  17.755  -0.160  0.00  0.00
ATOM    440 O4   U   A  14       3.646  17.169  -1.234  0.00  0.00
ATOM    441 N3   U   A  14       4.472  17.509   0.834  0.00  0.00
ATOM    442 H3   U   A  14       5.196  16.835   0.629  0.00  0.00
ATOM    443 C2   U   A  14       4.488  18.098   2.081  0.00  0.00
ATOM    444 O2   U   A  14       5.381  17.812   2.878  0.00  0.00
ATOM    445 C3'  U   A  14       3.508  22.014   3.428  0.00  0.00
ATOM    446 H3'  U   A  14       3.297  22.036   2.357  0.00  0.00
ATOM    447 C2'  U   A  14       4.444  20.843   3.800  0.00  0.00
ATOM    448 H2'  U   A  14       5.261  20.736   3.093  0.00  0.00
ATOM    449 O2'  U   A  14       4.971  20.928   5.128  0.00  0.00
ATOM    450 HO2' U   A  14       5.716  20.307   5.227  0.00  0.00
ATOM    451 O3'  U   A  14       3.902  23.283   3.940  0.00  0.00
ATOM    452 P    G   A  15       4.516  24.410   2.997  0.00  0.00
ATOM    453 OP1  G   A  15       4.845  25.588   3.837  0.00  0.00
ATOM    454 OP2  G   A  15       3.625  24.582   1.826  0.00  0.00
ATOM    455 O5'  G   A  15       5.866  23.708   2.510  0.00  0.00
ATOM    456 C5'  G   A  15       7.004  23.612   3.351  0.00  0.00
ATOM    457 H5'  G   A  15       6.722  23.180   4.314  0.00  0.00
ATOM    458 H5'' G   A  15       7.421  24.605   3.517  0.00  0.00
ATOM    459 C4'  G   A  15       8.070  22.723   2.701  0.00  0.00
ATOM    460 H4'  G   A  15       8.992  22.791   3.277  0.00  0.00
ATOM    461 O4'  G   A  15       7.659  21.358   2.659  0.00  0.00
ATOM    462 C1'  G   A  15       8.044  20.814   1.402  0.00  0.00
ATOM    463 H1'  G   A  15       8.589  19.877   1.532  0.00  0.00
ATOM    464 N9   G   A  15       6.862  20.543   0.548  0.00  0.00
ATOM    465 C8   G   A  15       5.604  21.112   0.532  0.00  0.00
ATOM    466 H8   G   A  15       5.201  21.728   1.342  0.00  0.00
ATOM    467 N7   G   A  15       4.925  20.831  -0.553  0.00  0.00
ATOM    468 C5   G   A  15       5.761  19.960  -1.272  0.00  0.00
ATOM    469 C6   G   A  15       5.607  19.279  -2.539  0.00  0.00
ATOM    470 O6   G   A  15       4.690  19.358  -3.361  0.00  0.00
ATOM    471 N1   G   A  15       6.650  18.414  -2.829  0.00  0.00
ATOM    472 H1   G   A  15       6.588  17.879  -3.675  0.00  0.00
ATOM    473 C2   G   A  15       7.725  18.238  -2.020  0.00  0.00
ATOM    474 N2   G   A  15       8.631  17.371  -2.376  0.00  0.00
ATOM    475 H21  G   A  15       9.391  17.201  -1.727  0.00  0.00
ATOM    476 H22  G   A  15       8.526  16.795  -3.213  0.00  0.00
ATOM    477 N3   G   A  15       7.936  18.885  -0.878  0.00  0.00
ATOM    478 C4   G   A  15       6.910  19.725  -0.552  0.00  0.00
ATOM    479 C3'  G   A  15       8.386  23.134   1.263  0.00  0.00
ATOM    480 H3'  G   A  15       7.452  23.328   0.739  0.00  0.00
ATOM    481 C2'  G   A  15       8.964  21.830   0.706  0.00  0.00
ATOM    482 H2'  G   A  15       8.851  21.800  -0.382  0.00  0.00
ATOM    483 O2'  G   A  15      10.319  21.576   1.078  0.00  0.00
ATOM    484 HO2' G   A  15      10.781  21.212   0.295  0.00  0.00
ATOM    485 O3'  G   A  15       9.247  24.257   1.171  0.00  0.00
ATOM    486 P    A   A  16       8.962  25.406   0.095  0.00  0.00
ATOM    487 OP1  A   A  16       9.979  26.467   0.291  0.00  0.00
ATOM    488 OP2  A   A  16       7.528  25.779   0.150  0.00  0.00
ATOM    489 O5'  A   A  16       9.254  24.699  -1.324  0.00  0.00
ATOM    490 C5'  A   A  16       8.808  25.316  -2.517  0.00  0.00
ATOM    491 H5'  A   A  16       8.803  26.400  -2.392  0.00  0.00
ATOM    492 H5'' A   A  16       7.790  24.993  -2.686  0.00  0.00
ATOM    493 C4'  A   A  16       9.638  25.004  -3.770  0.00  0.00
ATOM    494 H4'  A   A  16       9.141  25.516  -4.596  0.00  0.00
ATOM    495 O4'  A   A  16      10.947  25.559  -3.657  0.00  0.00
ATOM    496 C1'  A   A  16      11.931  24.540  -3.777  0.00  0.00
ATOM    497 H1'  A   A  16      12.500  24.663  -4.699  0.00  0.00
ATOM    498 N9   A   A  16      12.842  24.544  -2.608  0.00  0.00
ATOM    499 C8   A   A  16      12.499  24.638  -1.284  0.00  0.00
ATOM    500 H8   A   A  16      11.480  24.814  -0.981  0.00  0.00
ATOM    501 N7   A   A  16      13.495  24.491  -0.447  0.00  0.00
ATOM    502 C5   A   A  16      14.581  24.241  -1.299  0.00  0.00
ATOM    503 C6   A   A  16      15.960  23.965  -1.108  0.00  0.00
ATOM    504 N6   A   A  16      16.572  23.910   0.062  0.00  0.00
ATOM    505 H61  A   A  16      16.039  24.067   0.905  0.00  0.00
ATOM    506 H62  A   A  16      17.556  23.698   0.078  0.00  0.00
ATOM    507 N1   A   A  16      16.773  23.742  -2.142  0.00  0.00
ATOM    508 C2   A   A  16      16.248  23.788  -3.361  0.00  0.00
ATOM    509 H2   A   A  16      16.932  23.604  -4.179  0.00  0.00
ATOM    510 N3   A   A  16      14.986  24.041  -3.702  0.00  0.00
ATOM    511 C4   A   A  16      14.190  24.257  -2.615  0.00  0.00
ATOM    512 C3'  A   A  16       9.741  23.520  -4.155  0.00  0.00
ATOM    513 H3'  A   A  16       9.115  22.915  -3.495  0.00  0.00
ATOM    514 C2'  A   A  16      11.205  23.202  -3.830  0.00  0.00
ATOM    515 H2'  A   A  16      11.238  22.726  -2.851  0.00  0.00
ATOM    516 O2'  A   A  16      11.880  22.424  -4.806  0.00  0.00
ATOM    517 HO2' A   A  16      11.261  21.785  -5.209  0.00  0.00
ATOM    518 O3'  A   A  16       9.356  23.353  -5.518  0.00  0.00
ATOM    519 P    A   A  17       8.615  22.020  -6.025  0.00  0.00
ATOM    520 OP1  A   A  17       8.132  22.267  -7.405  0.00  0.00
ATOM    521 OP2  A   A  17       7.647  21.593  -4.987  0.00  0.00
ATOM    522 O5'  A   A  17       9.814  20.957  -6.105  0.00  0.00
ATOM    523 C5'  A   A  17       9.673  19.609  -5.676  0.00  0.00
ATOM    524 H5'  A   A  17       8.911  19.101  -6.270  0.00  0.00
ATOM    525 H5'' A   A  17       9.373  19.580  -4.629  0.00  0.00
ATOM    526 C4'  A   A  17      11.017  18.882  -5.848  0.00  0.00
ATOM    527 H4'  A   A  17      11.158  18.679  -6.910  0.00  0.00
ATOM    528 O4'  A   A  17      12.099  19.700  -5.421  0.00  0.00
ATOM    529 C1'  A   A  17      12.899  19.033  -4.463  0.00  0.00
ATOM    530 H1'  A   A  17      13.961  19.165  -4.686  0.00  0.00
ATOM    531 N9   A   A  17      12.684  19.593  -3.099  0.00  0.00
ATOM    532 C8   A   A  17      11.576  20.181  -2.525  0.00  0.00
ATOM    533 H8   A   A  17      10.627  20.315  -3.031  0.00  0.00
ATOM    534 N7   A   A  17      11.783  20.666  -1.326  0.00  0.00
ATOM    535 C5   A   A  17      13.139  20.395  -1.100  0.00  0.00
ATOM    536 C6   A   A  17      14.070  20.703  -0.074  0.00  0.00
ATOM    537 N6   A   A  17      13.802  21.385   1.025  0.00  0.00
ATOM    538 H61  A   A  17      14.545  21.536   1.683  0.00  0.00
ATOM    539 H62  A   A  17      12.868  21.741   1.171  0.00  0.00
ATOM    540 N1   A   A  17      15.351  20.337  -0.167  0.00  0.00
ATOM    541 C2   A   A  17      15.725  19.666  -1.247  0.00  0.00
ATOM    542 H2   A   A  17      16.768  19.381  -1.293  0.00  0.00
ATOM    543 N3   A   A  17      14.978  19.310  -2.290  0.00  0.00
ATOM    544 C4   A   A  17      13.681  19.709  -2.156  0.00  0.00
ATOM    545 C3'  A   A  17      11.098  17.547  -5.097  0.00  0.00
ATOM    546 H3'  A   A  17      10.452  17.582  -4.221  0.00  0.00
ATOM    547 C2'  A   A  17      12.566  17.549  -4.629  0.00  0.00
ATOM    548 H2'  A   A  17      12.671  17.031  -3.682  0.00  0.00
ATOM    549 O2'  A   A  17      13.460  17.018  -5.604  0.00  0.00
ATOM    550 HO2' A   A  17      13.224  16.085  -5.750  0.00  0.00
ATOM    551 O3'  A   A  17      10.771  16.459  -5.960  0.00  0.00
ATOM    552 P    A   A  18       9.852  15.233  -5.483  0.00  0.00
ATOM    553 OP1  A   A  18       9.512  14.428  -6.681  0.00  0.00
ATOM    554 OP2  A   A  18       8.752  15.787  -4.657  0.00  0.00
ATOM    555 O5'  A   A  18      10.813  14.366  -4.531  0.00  0.00
ATOM    556 C5'  A   A  18      11.819  13.508  -5.058  0.00  0.00
ATOM    557 H5'  A   A  18      12.211  13.930  -5.986  0.00  0.00
ATOM    558 H5'' A   A  18      11.390  12.530  -5.284  0.00  0.00
ATOM    559 C4'  A   A  18      12.998  13.342  -4.087  0.00  0.00
ATOM    560 H4'  A   A  18      13.792  12.790  -4.593  0.00  0.00
ATOM    561 O4'  A   A  18      13.497  14.632  -3.734  0.00  0.00
ATOM    562 C1'  A   A  18      13.842  14.668  -2.356  0.00  0.00
ATOM    563 H1'  A   A  18      14.866  15.034  -2.231  0.00  0.00
ATOM    564 N9   A   A  18      12.929  15.548  -1.579  0.00  0.00
ATOM    565 C8   A   A  18      11.568  15.728  -1.686  0.00  0.00
ATOM    566 H8   A   A  18      10.964  15.226  -2.424  0.00  0.00
ATOM    567 N7   A   A  18      11.063  16.578  -0.829  0.00  0.00
ATOM    568 C5   A   A  18      12.173  16.947  -0.062  0.00  0.00
ATOM    569 C6   A   A  18      12.380  17.797   1.052  0.00  0.00
ATOM    570 N6   A   A  18      11.441  18.510   1.640  0.00  0.00
ATOM    571 H61  A   A  18      11.709  19.129   2.387  0.00  0.00
ATOM    572 H62  A   A  18      10.512  18.501   1.254  0.00  0.00
ATOM    573 N1   A   A  18      13.594  17.962   1.577  0.00  0.00
ATOM    574 C2   A   A  18      14.604  17.311   1.014  0.00  0.00
ATOM    575 H2   A   A  18      15.585  17.502   1.425  0.00  0.00
ATOM    576 N3   A   A  18      14.569  16.473  -0.016  0.00  0.00
ATOM    577 C4   A   A  18      13.308  16.325  -0.511  0.00  0.00
ATOM    578 C3'  A   A  18      12.690  12.614  -2.771  0.00  0.00
ATOM    579 H3'  A   A  18      11.692  12.891  -2.427  0.00  0.00
ATOM    580 C2'  A   A  18      13.766  13.227  -1.865  0.00  0.00
ATOM    581 H2'  A   A  18      13.463  13.189  -0.824  0.00  0.00
ATOM    582 O2'  A   A  18      15.051  12.629  -2.045  0.00  0.00
ATOM    583 HO2' A   A  18      14.920  11.669  -2.160  0.00  0.00
ATOM    584 O3'  A   A  18      12.857  11.201  -2.822  0.00  0.00
ATOM    585 P    G   A  19      12.002  10.228  -1.874  0.00  0.00
ATOM    586 OP1  G   A  19      12.667   8.902  -1.876  0.00  0.00
ATOM    587 OP2  G   A  19      10.591  10.315  -2.317  0.00  0.00
ATOM    588 O5'  G   A  19      12.080  10.846  -0.385  0.00  0.00
ATOM    589 C5'  G   A  19      13.202  10.672   0.470  0.00  0.00
ATOM    590 H5'  G   A  19      14.115  10.952  -0.053  0.00  0.00
ATOM    591 H5'' G   A  19      13.280   9.621   0.758  0.00  0.00
ATOM    592 C4'  G   A  19      13.084  11.529   1.746  0.00  0.00
ATOM    593 H4'  G   A  19      13.986  11.379   2.340  0.00  0.00
ATOM    594 O4'  G   A  19      12.975  12.925   1.450  0.00  0.00
ATOM    595 C1'  G   A  19      12.017  13.531   2.317  0.00  0.00
ATOM    596 H1'  G   A  19      12.420  14.435   2.778  0.00  0.00
ATOM    597 N9   G   A  19      10.777  13.887   1.580  0.00  0.00
ATOM    598 C8   G   A  19      10.330  13.446   0.359  0.00  0.00
ATOM    599 H8   G   A  19      10.923  12.811  -0.269  0.00  0.00
ATOM    600 N7   G   A  19       9.167  13.918  -0.001  0.00  0.00
ATOM    601 C5   G   A  19       8.821  14.763   1.059  0.00  0.00
ATOM    602 C6   G   A  19       7.672  15.605   1.269  0.00  0.00
ATOM    603 O6   G   A  19       6.686  15.772   0.553  0.00  0.00
ATOM    604 N1   G   A  19       7.714  16.301   2.458  0.00  0.00
ATOM    605 H1   G   A  19       6.928  16.893   2.672  0.00  0.00
ATOM    606 C2   G   A  19       8.737  16.227   3.343  0.00  0.00
ATOM    607 N2   G   A  19       8.649  16.955   4.423  0.00  0.00
ATOM    608 H21  G   A  19       9.414  16.914   5.078  0.00  0.00
ATOM    609 H22  G   A  19       7.853  17.553   4.584  0.00  0.00
ATOM    610 N3   G   A  19       9.822  15.470   3.191  0.00  0.00
ATOM    611 C4   G   A  19       9.806  14.756   2.024  0.00  0.00
ATOM    612 C3'  G   A  19      11.881  11.182   2.634  0.00  0.00
ATOM    613 H3'  G   A  19      11.005  11.007   2.006  0.00  0.00
ATOM    614 C2'  G   A  19      11.720  12.499   3.405  0.00  0.00
ATOM    615 H2'  G   A  19      10.706  12.606   3.797  0.00  0.00
ATOM    616 O2'  G   A  19      12.695  12.659   4.438  0.00  0.00
ATOM    617 HO2' G   A  19      12.822  11.795   4.869  0.00  0.00
ATOM    618 O3'  G   A  19      12.121  10.090   3.512  0.00  0.00
ATOM    619 P    U   A  20      10.916   9.163   4.025  0.00  0.00
ATOM    620 OP1  U   A  20      11.481   8.195   4.997  0.00  0.00
ATOM    621 OP2  U   A  20      10.205   8.641   2.833  0.00  0.00
ATOM    622 O5'  U   A  20       9.912  10.151   4.804  0.00  0.00
ATOM    623 C5'  U   A  20      10.221  10.674   6.089  0.00  0.00
ATOM    624 H5'  U   A  20      11.163  11.218   6.053  0.00  0.00
ATOM    625 H5'' U   A  20      10.329   9.853   6.798  0.00  0.00
ATOM    626 C4'  U   A  20       9.126  11.622   6.603  0.00  0.00
ATOM    627 H4'  U   A  20       9.435  12.018   7.573  0.00  0.00
ATOM    628 O4'  U   A  20       8.915  12.715   5.710  0.00  0.00
ATOM    629 C1'  U   A  20       7.539  13.088   5.748  0.00  0.00
ATOM    630 H1'  U   A  20       7.454  14.121   6.095  0.00  0.00
ATOM    631 N1   U   A  20       6.883  12.992   4.409  0.00  0.00
ATOM    632 C6   U   A  20       7.391  12.201   3.399  0.00  0.00
ATOM    633 H6   U   A  20       8.296  11.629   3.574  0.00  0.00
ATOM    634 C5   U   A  20       6.775  12.136   2.188  0.00  0.00
ATOM    635 H5   U   A  20       7.188  11.519   1.403  0.00  0.00
ATOM    636 C4   U   A  20       5.564  12.877   1.911  0.00  0.00
ATOM    637 O4   U   A  20       4.942  12.869   0.853  0.00  0.00
ATOM    638 N3   U   A  20       5.115  13.636   2.964  0.00  0.00
ATOM    639 H3   U   A  20       4.256  14.145   2.817  0.00  0.00
ATOM    640 C2   U   A  20       5.708  13.731   4.204  0.00  0.00
ATOM    641 O2   U   A  20       5.187  14.444   5.063  0.00  0.00
ATOM    642 C3'  U   A  20       7.767  10.941   6.787  0.00  0.00
ATOM    643 H3'  U   A  20       7.558  10.320   5.914  0.00  0.00
ATOM    644 C2'  U   A  20       6.854  12.177   6.775  0.00  0.00
ATOM    645 H2'  U   A  20       5.847  11.909   6.454  0.00  0.00
ATOM    646 O2'  U   A  20       6.824  12.887   8.012  0.00  0.00
ATOM    647 HO2' U   A  20       5.933  12.791   8.392  0.00  0.00
ATOM    648 O3'  U   A  20       7.719  10.173   7.988  0.00  0.00
ATOM    649 P    C   A  21       6.597   9.048   8.244  0.00  0.00
ATOM    650 OP1  C   A  21       6.958   8.331   9.492  0.00  0.00
ATOM    651 OP2  C   A  21       6.436   8.266   6.996  0.00  0.00
ATOM    652 O5'  C   A  21       5.224   9.843   8.499  0.00  0.00
ATOM    653 C5'  C   A  21       5.014  10.627   9.662  0.00  0.00
ATOM    654 H5'  C   A  21       5.893  11.240   9.862  0.00  0.00
ATOM    655 H5'' C   A  21       4.863   9.969  10.519  0.00  0.00
ATOM    656 C4'  C   A  21       3.790  11.549   9.516  0.00  0.00
ATOM    657 H4'  C   A  21       3.709  12.169  10.410  0.00  0.00
ATOM    658 O4'  C   A  21       3.929  12.398   8.373  0.00  0.00
ATOM    659 C1'  C   A  21       2.647  12.618   7.778  0.00  0.00
ATOM    660 H1'  C   A  21       2.451  13.693   7.734  0.00  0.00
ATOM    661 N1   C   A  21       2.561  12.067   6.386  0.00  0.00
ATOM    662 C6   C   A  21       3.395  11.075   5.937  0.00  0.00
ATOM    663 H6   C   A  21       4.029  10.538   6.635  0.00  0.00
ATOM    664 C5   C   A  21       3.422  10.739   4.626  0.00  0.00
ATOM    665 H5   C   A  21       4.110   9.990   4.278  0.00  0.00
ATOM    666 C4   C   A  21       2.515  11.402   3.761  0.00  0.00
ATOM    667 N4   C   A  21       2.515  11.117   2.489  0.00  0.00
ATOM    668 H41  C   A  21       1.864  11.587   1.872  0.00  0.00
ATOM    669 H42  C   A  21       3.156  10.429   2.137  0.00  0.00
ATOM    670 N3   C   A  21       1.649  12.302   4.178  0.00  0.00
ATOM    671 C2   C   A  21       1.647  12.641   5.491  0.00  0.00
ATOM    672 O2   C   A  21       0.815  13.471   5.853  0.00  0.00
ATOM    673 C3'  C   A  21       2.452  10.826   9.325  0.00  0.00
ATOM    674 H3'  C   A  21       2.578  10.026   8.594  0.00  0.00
ATOM    675 C2'  C   A  21       1.624  11.970   8.714  0.00  0.00
ATOM    676 H2'  C   A  21       0.769  11.585   8.162  0.00  0.00
ATOM    677 O2'  C   A  21       1.216  12.958   9.662  0.00  0.00
ATOM    678 HO2' C   A  21       0.501  13.499   9.277  0.00  0.00
ATOM    679 O3'  C   A  21       1.917  10.322  10.544  0.00  0.00
ATOM    680 P    G   A  22       0.736   9.236  10.547  0.00  0.00
ATOM    681 OP1  G   A  22       0.439   8.904  11.963  0.00  0.00
ATOM    682 OP2  G   A  22       1.125   8.137   9.631  0.00  0.00
ATOM    683 O5'  G   A  22      -0.553   9.964   9.910  0.00  0.00
ATOM    684 C5'  G   A  22      -1.321  10.911  10.640  0.00  0.00
ATOM    685 H5'  G   A  22      -0.688  11.745  10.948  0.00  0.00
ATOM    686 H5'' G   A  22      -1.719  10.437  11.538  0.00  0.00
ATOM    687 C4'  G   A  22      -2.503  11.454   9.820  0.00  0.00
ATOM    688 H4'  G   A  22      -3.070  12.136  10.454  0.00  0.00
ATOM    689 O4'  G   A  22      -2.097  12.174   8.648  0.00  0.00
ATOM    690 C1'  G   A  22      -2.975  11.833   7.572  0.00  0.00
ATOM    691 H1'  G   A  22      -3.435  12.692   7.066  0.00  0.00
ATOM    692 N9   G   A  22      -2.272  11.045   6.531  0.00  0.00
ATOM    693 C8   G   A  22      -1.100  10.335   6.619  0.00  0.00
ATOM    694 H8   G   A  22      -0.589  10.172   7.554  0.00  0.00
ATOM    695 N7   G   A  22      -0.639   9.908   5.474  0.00  0.00
ATOM    696 C5   G   A  22      -1.618  10.311   4.559  0.00  0.00
ATOM    697 C6   G   A  22      -1.717  10.144   3.133  0.00  0.00
ATOM    698 O6   G   A  22      -0.903   9.656   2.349  0.00  0.00
ATOM    699 N1   G   A  22      -2.905  10.610   2.608  0.00  0.00
ATOM    700 H1   G   A  22      -3.058  10.468   1.622  0.00  0.00
ATOM    701 C2   G   A  22      -3.872  11.211   3.342  0.00  0.00
ATOM    702 N2   G   A  22      -4.970  11.544   2.720  0.00  0.00
ATOM    703 H21  G   A  22      -5.085  11.310   1.737  0.00  0.00
ATOM    704 H22  G   A  22      -5.703  11.981   3.253  0.00  0.00
ATOM    705 N3   G   A  22      -3.801  11.438   4.652  0.00  0.00
ATOM    706 C4   G   A  22      -2.648  10.957   5.209  0.00  0.00
ATOM    707 C3'  G   A  22      -3.462  10.346   9.360  0.00  0.00
ATOM    708 H3'  G   A  22      -2.889   9.489   9.001  0.00  0.00
ATOM    709 C2'  G   A  22      -4.134  11.049   8.179  0.00  0.00
ATOM    710 H2'  G   A  22      -4.547  10.331   7.470  0.00  0.00
ATOM    711 O2'  G   A  22      -5.115  12.001   8.597  0.00  0.00
ATOM    712 HO2' G   A  22      -5.580  11.632   9.369  0.00  0.00
ATOM    713 O3'  G   A  22      -4.412   9.962  10.346  0.00  0.00
ATOM    714 P    C   A  23      -5.129   8.526  10.280  0.00  0.00
ATOM    715 OP1  C   A  23      -6.152   8.486  11.355  0.00  0.00
ATOM    716 OP2  C   A  23      -4.069   7.491  10.269  0.00  0.00
ATOM    717 O5'  C   A  23      -5.870   8.483   8.853  0.00  0.00
ATOM    718 C5'  C   A  23      -7.085   9.183   8.607  0.00  0.00
ATOM    719 H5'  C   A  23      -6.975  10.241   8.837  0.00  0.00
ATOM    720 H5'' C   A  23      -7.876   8.773   9.223  0.00  0.00
ATOM    721 C4'  C   A  23      -7.558   9.028   7.164  0.00  0.00
ATOM    722 H4'  C   A  23      -8.474   9.605   7.027  0.00  0.00
ATOM    723 O4'  C   A  23      -6.586   9.484   6.235  0.00  0.00
ATOM    724 C1'  C   A  23      -6.669   8.678   5.069  0.00  0.00
ATOM    725 H1'  C   A  23      -6.997   9.307   4.247  0.00  0.00
ATOM    726 N1   C   A  23      -5.341   8.073   4.745  0.00  0.00
ATOM    727 C6   C   A  23      -4.443   7.744   5.731  0.00  0.00
ATOM    728 H6   C   A  23      -4.735   7.843   6.759  0.00  0.00
ATOM    729 C5   C   A  23      -3.206   7.293   5.408  0.00  0.00
ATOM    730 H5   C   A  23      -2.502   7.045   6.186  0.00  0.00
ATOM    731 C4   C   A  23      -2.904   7.149   4.028  0.00  0.00
ATOM    732 N4   C   A  23      -1.720   6.757   3.651  0.00  0.00
ATOM    733 H41  C   A  23      -1.519   6.710   2.657  0.00  0.00
ATOM    734 H42  C   A  23      -1.006   6.603   4.340  0.00  0.00
ATOM    735 N3   C   A  23      -3.759   7.425   3.063  0.00  0.00
ATOM    736 C2   C   A  23      -4.992   7.878   3.402  0.00  0.00
ATOM    737 O2   C   A  23      -5.776   8.106   2.483  0.00  0.00
ATOM    738 C3'  C   A  23      -7.857   7.567   6.818  0.00  0.00
ATOM    739 H3'  C   A  23      -7.060   6.929   7.202  0.00  0.00
ATOM    740 C2'  C   A  23      -7.771   7.635   5.291  0.00  0.00
ATOM    741 H2'  C   A  23      -7.505   6.667   4.868  0.00  0.00
ATOM    742 O2'  C   A  23      -8.965   8.148   4.703  0.00  0.00
ATOM    743 HO2' C   A  23      -9.724   7.732   5.151  0.00  0.00
ATOM    744 O3'  C   A  23      -9.135   7.166   7.301  0.00  0.00
ATOM    745 P    A   A  24      -9.419   5.663   7.783  0.00  0.00
ATOM    746 OP1  A   A  24     -10.807   5.609   8.304  0.00  0.00
ATOM    747 OP2  A   A  24      -8.309   5.230   8.663  0.00  0.00
ATOM    748 O5'  A   A  24      -9.346   4.800   6.433  0.00  0.00
ATOM    749 C5'  A   A  24     -10.387   4.860   5.468  0.00  0.00
ATOM    750 H5'  A   A  24     -10.641   5.899   5.259  0.00  0.00
ATOM    751 H5'' A   A  24     -11.279   4.359   5.850  0.00  0.00
ATOM    752 C4'  A   A  24      -9.955   4.194   4.156  0.00  0.00
ATOM    753 H4'  A   A  24     -10.744   4.337   3.414  0.00  0.00
ATOM    754 O4'  A   A  24      -8.761   4.825   3.701  0.00  0.00
ATOM    755 C1'  A   A  24      -7.885   3.848   3.177  0.00  0.00
ATOM    756 H1'  A   A  24      -8.124   3.596   2.144  0.00  0.00
ATOM    757 N9   A   A  24      -6.466   4.260   3.330  0.00  0.00
ATOM    758 C8   A   A  24      -5.792   4.446   4.518  0.00  0.00
ATOM    759 H8   A   A  24      -6.311   4.642   5.450  0.00  0.00
ATOM    760 N7   A   A  24      -4.495   4.289   4.450  0.00  0.00
ATOM    761 C5   A   A  24      -4.287   4.009   3.092  0.00  0.00
ATOM    762 C6   A   A  24      -3.155   3.741   2.277  0.00  0.00
ATOM    763 N6   A   A  24      -1.910   3.640   2.701  0.00  0.00
ATOM    764 H61  A   A  24      -1.190   3.474   2.018  0.00  0.00
ATOM    765 H62  A   A  24      -1.706   3.777   3.679  0.00  0.00
ATOM    766 N1   A   A  24      -3.273   3.571   0.961  0.00  0.00
ATOM    767 C2   A   A  24      -4.488   3.636   0.441  0.00  0.00
ATOM    768 H2   A   A  24      -4.545   3.535  -0.633  0.00  0.00
ATOM    769 N3   A   A  24      -5.645   3.813   1.071  0.00  0.00
ATOM    770 C4   A   A  24      -5.475   3.992   2.412  0.00  0.00
ATOM    771 C3'  A   A  24      -9.685   2.689   4.308  0.00  0.00
ATOM    772 H3'  A   A  24      -9.902   2.360   5.322  0.00  0.00
ATOM    773 C2'  A   A  24      -8.171   2.643   4.077  0.00  0.00
ATOM    774 H2'  A   A  24      -7.705   2.819   5.044  0.00  0.00
ATOM    775 O2'  A   A  24      -7.680   1.425   3.562  0.00  0.00
ATOM    776 HO2' A   A  24      -8.401   1.013   3.051  0.00  0.00
ATOM    777 O3'  A   A  24     -10.473   1.972   3.361  0.00  0.00
ATOM    778 P    A   A  25     -10.861   0.422   3.569  0.00  0.00
ATOM    779 OP1  A   A  25     -12.206   0.211   2.982  0.00  0.00
ATOM    780 OP2  A   A  25     -10.648   0.050   4.988  0.00  0.00
ATOM    781 O5'  A   A  25      -9.763  -0.370   2.682  0.00  0.00
ATOM    782 C5'  A   A  25      -9.951  -0.668   1.302  0.00  0.00
ATOM    783 H5'  A   A  25     -10.864  -1.254   1.177  0.00  0.00
ATOM    784 H5'' A   A  25      -9.119  -1.282   0.960  0.00  0.00
ATOM    785 C4'  A   A  25     -10.046   0.583   0.413  0.00  0.00
ATOM    786 H4'  A   A  25     -10.994   1.074   0.632  0.00  0.00
ATOM    787 O4'  A   A  25      -8.990   1.517   0.655  0.00  0.00
ATOM    788 C1'  A   A  25      -8.052   1.510  -0.416  0.00  0.00
ATOM    789 H1'  A   A  25      -7.883   2.513  -0.816  0.00  0.00
ATOM    790 N9   A   A  25      -6.772   0.901   0.027  0.00  0.00
ATOM    791 C8   A   A  25      -6.549   0.084   1.108  0.00  0.00
ATOM    792 H8   A   A  25      -7.348  -0.174   1.792  0.00  0.00
ATOM    793 N7   A   A  25      -5.316  -0.343   1.228  0.00  0.00
ATOM    794 C5   A   A  25      -4.698   0.174   0.079  0.00  0.00
ATOM    795 C6   A   A  25      -3.395   0.104  -0.482  0.00  0.00
ATOM    796 N6   A   A  25      -2.350  -0.479   0.074  0.00  0.00
ATOM    797 H61  A   A  25      -1.452  -0.397  -0.388  0.00  0.00
ATOM    798 H62  A   A  25      -2.448  -0.908   0.981  0.00  0.00
ATOM    799 N1   A   A  25      -3.129   0.637  -1.677  0.00  0.00
ATOM    800 C2   A   A  25      -4.110   1.261  -2.312  0.00  0.00
ATOM    801 H2   A   A  25      -3.869   1.671  -3.283  0.00  0.00
ATOM    802 N3   A   A  25      -5.357   1.449  -1.900  0.00  0.00
ATOM    803 C4   A   A  25      -5.592   0.879  -0.685  0.00  0.00
ATOM    804 C3'  A   A  25     -10.017   0.233  -1.082  0.00  0.00
ATOM    805 H3'  A   A  25     -10.035  -0.851  -1.182  0.00  0.00
ATOM    806 C2'  A   A  25      -8.588   0.582  -1.492  0.00  0.00
ATOM    807 H2'  A   A  25      -8.002  -0.332  -1.513  0.00  0.00
ATOM    808 O2'  A   A  25      -8.530   1.236  -2.755  0.00  0.00
ATOM    809 HO2' A   A  25      -9.292   0.918  -3.274  0.00  0.00
ATOM    810 O3'  A   A  25     -11.041   0.821  -1.883  0.00  0.00
ATOM    811 P    G   A  26     -12.507   0.153  -1.979  0.00  0.00
ATOM    812 OP1  G   A  26     -13.355   1.075  -2.777  0.00  0.00
ATOM    813 OP2  G   A  26     -12.951  -0.171  -0.603  0.00  0.00
ATOM    814 O5'  G   A  26     -12.398  -1.259  -2.779  0.00  0.00
ATOM    815 C5'  G   A  26     -12.281  -1.336  -4.201  0.00  0.00
ATOM    816 H5'  G   A  26     -12.674  -0.428  -4.660  0.00  0.00
ATOM    817 H5'' G   A  26     -12.900  -2.161  -4.556  0.00  0.00
ATOM    818 C4'  G   A  26     -10.850  -1.559  -4.726  0.00  0.00
ATOM    819 H4'  G   A  26     -10.740  -0.990  -5.651  0.00  0.00
ATOM    820 O4'  G   A  26      -9.877  -1.125  -3.794  0.00  0.00
ATOM    821 C1'  G   A  26      -8.648  -1.785  -4.050  0.00  0.00
ATOM    822 H1'  G   A  26      -7.972  -1.001  -4.366  0.00  0.00
ATOM    823 N9   G   A  26      -8.078  -2.428  -2.832  0.00  0.00
ATOM    824 C8   G   A  26      -6.761  -2.411  -2.463  0.00  0.00
ATOM    825 H8   G   A  26      -6.012  -1.976  -3.089  0.00  0.00
ATOM    826 N7   G   A  26      -6.495  -2.999  -1.329  0.00  0.00
ATOM    827 C5   G   A  26      -7.744  -3.449  -0.892  0.00  0.00
ATOM    828 C6   G   A  26      -8.136  -4.163   0.300  0.00  0.00
ATOM    829 O6   G   A  26      -7.442  -4.553   1.239  0.00  0.00
ATOM    830 N1   G   A  26      -9.492  -4.422   0.368  0.00  0.00
ATOM    831 H1   G   A  26      -9.824  -4.916   1.174  0.00  0.00
ATOM    832 C2   G   A  26     -10.373  -4.055  -0.595  0.00  0.00
ATOM    833 N2   G   A  26     -11.637  -4.333  -0.410  0.00  0.00
ATOM    834 H21  G   A  26     -11.959  -4.817   0.412  0.00  0.00
ATOM    835 H22  G   A  26     -12.280  -4.014  -1.119  0.00  0.00
ATOM    836 N3   G   A  26     -10.052  -3.405  -1.708  0.00  0.00
ATOM    837 C4   G   A  26      -8.719  -3.121  -1.816  0.00  0.00
ATOM    838 C3'  G   A  26     -10.428  -3.002  -5.020  0.00  0.00
ATOM    839 H3'  G   A  26     -10.576  -3.628  -4.147  0.00  0.00
ATOM    840 C2'  G   A  26      -8.916  -2.794  -5.168  0.00  0.00
ATOM    841 H2'  G   A  26      -8.390  -3.727  -4.978  0.00  0.00
ATOM    842 O2'  G   A  26      -8.523  -2.174  -6.388  0.00  0.00
ATOM    843 HO2' G   A  26      -8.587  -2.821  -7.116  0.00  0.00
ATOM    844 O3'  G   A  26     -11.099  -3.591  -6.126  0.00  0.00
ATOM    845 P    C   A  27     -10.975  -5.165  -6.427  0.00  0.00
ATOM    846 OP1  C   A  27     -12.163  -5.573  -7.218  0.00  0.00
ATOM    847 OP2  C   A  27     -10.673  -5.886  -5.167  0.00  0.00
ATOM    848 O5'  C   A  27      -9.677  -5.249  -7.364  0.00  0.00
ATOM    849 C5'  C   A  27      -9.752  -4.883  -8.732  0.00  0.00
ATOM    850 H5'  C   A  27     -10.320  -3.957  -8.832  0.00  0.00
ATOM    851 H5'' C   A  27     -10.267  -5.665  -9.292  0.00  0.00
ATOM    852 C4'  C   A  27      -8.365  -4.657  -9.342  0.00  0.00
ATOM    853 H4'  C   A  27      -8.497  -4.322 -10.372  0.00  0.00
ATOM    854 O4'  C   A  27      -7.647  -3.659  -8.620  0.00  0.00
ATOM    855 C1'  C   A  27      -6.252  -3.944  -8.688  0.00  0.00
ATOM    856 H1'  C   A  27      -5.736  -3.109  -9.170  0.00  0.00
ATOM    857 N1   C   A  27      -5.649  -4.164  -7.334  0.00  0.00
ATOM    858 C6   C   A  27      -6.371  -4.667  -6.273  0.00  0.00
ATOM    859 H6   C   A  27      -7.422  -4.927  -6.397  0.00  0.00
ATOM    860 C5   C   A  27      -5.793  -4.793  -5.052  0.00  0.00
ATOM    861 H5   C   A  27      -6.365  -5.174  -4.221  0.00  0.00
ATOM    862 C4   C   A  27      -4.438  -4.388  -4.921  0.00  0.00
ATOM    863 N4   C   A  27      -3.844  -4.422  -3.761  0.00  0.00
ATOM    864 H41  C   A  27      -2.902  -4.052  -3.695  0.00  0.00
ATOM    865 H42  C   A  27      -4.358  -4.714  -2.947  0.00  0.00
ATOM    866 N3   C   A  27      -3.723  -3.910  -5.919  0.00  0.00
ATOM    867 C2   C   A  27      -4.303  -3.812  -7.139  0.00  0.00
ATOM    868 O2   C   A  27      -3.595  -3.396  -8.059  0.00  0.00
ATOM    869 C3'  C   A  27      -7.454  -5.886  -9.356  0.00  0.00
ATOM    870 H3'  C   A  27      -7.466  -6.349  -8.367  0.00  0.00
ATOM    871 C2'  C   A  27      -6.113  -5.173  -9.588  0.00  0.00
ATOM    872 H2'  C   A  27      -5.273  -5.793  -9.288  0.00  0.00
ATOM    873 O2'  C   A  27      -5.952  -4.707 -10.926  0.00  0.00
ATOM    874 HO2' C   A  27      -6.080  -5.458 -11.530  0.00  0.00
ATOM    875 O3'  C   A  27      -7.780  -6.834 -10.367  0.00  0.00
ATOM    876 P    A   A  28      -7.250  -8.350 -10.289  0.00  0.00
ATOM    877 OP1  A   A  28      -7.881  -9.103 -11.402  0.00  0.00
ATOM    878 OP2  A   A  28      -7.437  -8.838  -8.903  0.00  0.00
ATOM    879 O5'  A   A  28      -5.669  -8.250 -10.567  0.00  0.00
ATOM    880 C5'  A   A  28      -5.163  -8.026 -11.874  0.00  0.00
ATOM    881 H5'  A   A  28      -5.664  -7.171 -12.327  0.00  0.00
ATOM    882 H5'' A   A  28      -5.363  -8.901 -12.495  0.00  0.00
ATOM    883 C4'  A   A  28      -3.650  -7.764 -11.873  0.00  0.00
ATOM    884 H4'  A   A  28      -3.335  -7.548 -12.894  0.00  0.00
ATOM    885 O4'  A   A  28      -3.319  -6.647 -11.045  0.00  0.00
ATOM    886 C1'  A   A  28      -2.061  -6.887 -10.416  0.00  0.00
ATOM    887 H1'  A   A  28      -1.380  -6.059 -10.608  0.00  0.00
ATOM    888 N9   A   A  28      -2.223  -7.017  -8.946  0.00  0.00
ATOM    889 C8   A   A  28      -3.352  -7.300  -8.213  0.00  0.00
ATOM    890 H8   A   A  28      -4.309  -7.484  -8.662  0.00  0.00
ATOM    891 N7   A   A  28      -3.197  -7.201  -6.918  0.00  0.00
ATOM    892 C5   A   A  28      -1.842  -6.860  -6.787  0.00  0.00
ATOM    893 C6   A   A  28      -0.982  -6.573  -5.698  0.00  0.00
ATOM    894 N6   A   A  28      -1.353  -6.543  -4.433  0.00  0.00
ATOM    895 H61  A   A  28      -0.669  -6.328  -3.715  0.00  0.00
ATOM    896 H62  A   A  28      -2.313  -6.730  -4.202  0.00  0.00
ATOM    897 N1   A   A  28       0.306  -6.285  -5.892  0.00  0.00
ATOM    898 C2   A   A  28       0.757  -6.269  -7.141  0.00  0.00
ATOM    899 H2   A   A  28       1.807  -6.034  -7.263  0.00  0.00
ATOM    900 N3   A   A  28       0.074  -6.492  -8.259  0.00  0.00
ATOM    901 C4   A   A  28      -1.236  -6.780  -8.014  0.00  0.00
ATOM    902 C3'  A   A  28      -2.804  -8.927 -11.348  0.00  0.00
ATOM    903 H3'  A   A  28      -3.252  -9.316 -10.431  0.00  0.00
ATOM    904 C2'  A   A  28      -1.507  -8.177 -11.023  0.00  0.00
ATOM    905 H2'  A   A  28      -0.904  -8.727 -10.302  0.00  0.00
ATOM    906 O2'  A   A  28      -0.751  -7.837 -12.186  0.00  0.00
ATOM    907 HO2' A   A  28      -0.728  -8.614 -12.772  0.00  0.00
ATOM    908 O3'  A   A  28      -2.601  -9.962 -12.303  0.00  0.00
ATOM    909 P    C   A  29      -2.290 -11.464 -11.831  0.00  0.00
ATOM    910 OP1  C   A  29      -2.058 -12.279 -13.050  0.00  0.00
ATOM    911 OP2  C   A  29      -3.357 -11.880 -10.890  0.00  0.00
ATOM    912 O5'  C   A  29      -0.915 -11.363 -11.004  0.00  0.00
ATOM    913 C5'  C   A  29       0.340 -11.235 -11.660  0.00  0.00
ATOM    914 H5'  C   A  29       0.303 -10.406 -12.366  0.00  0.00
ATOM    915 H5'' C   A  29       0.552 -12.147 -12.218  0.00  0.00
ATOM    916 C4'  C   A  29       1.493 -10.982 -10.676  0.00  0.00
ATOM    917 H4'  C   A  29       2.411 -10.866 -11.255  0.00  0.00
ATOM    918 O4'  C   A  29       1.291  -9.801  -9.899  0.00  0.00
ATOM    919 C1'  C   A  29       1.884  -9.984  -8.613  0.00  0.00
ATOM    920 H1'  C   A  29       2.636  -9.208  -8.436  0.00  0.00
ATOM    921 N1   C   A  29       0.878  -9.942  -7.509  0.00  0.00
ATOM    922 C6   C   A  29      -0.448 -10.252  -7.703  0.00  0.00
ATOM    923 H6   C   A  29      -0.804 -10.489  -8.697  0.00  0.00
ATOM    924 C5   C   A  29      -1.307 -10.264  -6.654  0.00  0.00
ATOM    925 H5   C   A  29      -2.347 -10.503  -6.811  0.00  0.00
ATOM    926 C4   C   A  29      -0.780  -9.951  -5.371  0.00  0.00
ATOM    927 N4   C   A  29      -1.547  -9.922  -4.317  0.00  0.00
ATOM    928 H41  C   A  29      -1.121  -9.666  -3.434  0.00  0.00
ATOM    929 H42  C   A  29      -2.522 -10.145  -4.401  0.00  0.00
ATOM    930 N3   C   A  29       0.482  -9.646  -5.166  0.00  0.00
ATOM    931 C2   C   A  29       1.332  -9.647  -6.219  0.00  0.00
ATOM    932 O2   C   A  29       2.513  -9.398  -5.985  0.00  0.00
ATOM    933 C3'  C   A  29       1.716 -12.102  -9.658  0.00  0.00
ATOM    934 H3'  C   A  29       0.759 -12.362  -9.203  0.00  0.00
ATOM    935 C2'  C   A  29       2.587 -11.344  -8.647  0.00  0.00
ATOM    936 H2'  C   A  29       2.580 -11.834  -7.671  0.00  0.00
ATOM    937 O2'  C   A  29       3.920 -11.134  -9.107  0.00  0.00
ATOM    938 HO2' C   A  29       4.242 -11.964  -9.502  0.00  0.00
ATOM    939 O3'  C   A  29       2.360 -13.257 -10.180  0.00  0.00
ATOM    940 P    G   A  30       2.259 -14.667  -9.419  0.00  0.00
ATOM    941 OP1  G   A  30       2.963 -15.675 -10.250  0.00  0.00
ATOM    942 OP2  G   A  30       0.837 -14.905  -9.071  0.00  0.00
ATOM    943 O5'  G   A  30       3.074 -14.468  -8.045  0.00  0.00
ATOM    944 C5'  G   A  30       4.494 -14.442  -8.028  0.00  0.00
ATOM    945 H5'  G   A  30       4.861 -13.641  -8.670  0.00  0.00
ATOM    946 H5'' G   A  30       4.879 -15.385  -8.417  0.00  0.00
ATOM    947 C4'  G   A  30       5.066 -14.239  -6.618  0.00  0.00
ATOM    948 H4'  G   A  30       6.155 -14.198  -6.689  0.00  0.00
ATOM    949 O4'  G   A  30       4.604 -13.035  -6.005  0.00  0.00
ATOM    950 C1'  G   A  30       4.482 -13.258  -4.599  0.00  0.00
ATOM    951 H1'  G   A  30       5.059 -12.520  -4.039  0.00  0.00
ATOM    952 N9   G   A  30       3.063 -13.152  -4.174  0.00  0.00
ATOM    953 C8   G   A  30       1.925 -13.133  -4.943  0.00  0.00
ATOM    954 H8   G   A  30       1.950 -13.254  -6.018  0.00  0.00
ATOM    955 N7   G   A  30       0.822 -12.942  -4.266  0.00  0.00
ATOM    956 C5   G   A  30       1.257 -12.848  -2.936  0.00  0.00
ATOM    957 C6   G   A  30       0.544 -12.618  -1.703  0.00  0.00
ATOM    958 O6   G   A  30      -0.658 -12.409  -1.520  0.00  0.00
ATOM    959 N1   G   A  30       1.361 -12.616  -0.589  0.00  0.00
ATOM    960 H1   G   A  30       0.919 -12.463   0.305  0.00  0.00
ATOM    961 C2   G   A  30       2.702 -12.815  -0.641  0.00  0.00
ATOM    962 N2   G   A  30       3.345 -12.850   0.493  0.00  0.00
ATOM    963 H21  G   A  30       2.829 -12.779   1.369  0.00  0.00
ATOM    964 H22  G   A  30       4.333 -13.034   0.470  0.00  0.00
ATOM    965 N3   G   A  30       3.407 -13.003  -1.754  0.00  0.00
ATOM    966 C4   G   A  30       2.627 -13.007  -2.876  0.00  0.00
ATOM    967 C3'  G   A  30       4.705 -15.361  -5.644  0.00  0.00
ATOM    968 H3'  G   A  30       3.630 -15.545  -5.703  0.00  0.00
ATOM    969 C2'  G   A  30       5.033 -14.660  -4.316  0.00  0.00
ATOM    970 H2'  G   A  30       4.517 -15.137  -3.484  0.00  0.00
ATOM    971 O2'  G   A  30       6.434 -14.551  -4.054  0.00  0.00
ATOM    972 HO2' G   A  30       6.571 -14.321  -3.116  0.00  0.00
ATOM    973 O3'  G   A  30       5.431 -16.562  -5.878  0.00  0.00
ATOM    974 P    G   A  31       4.935 -17.961  -5.271  0.00  0.00
ATOM    975 OP1  G   A  31       5.846 -19.016  -5.780  0.00  0.00
ATOM    976 OP2  G   A  31       3.481 -18.092  -5.537  0.00  0.00
ATOM    977 O5'  G   A  31       5.130 -17.836  -3.680  0.00  0.00
ATOM    978 C5'  G   A  31       6.422 -17.871  -3.088  0.00  0.00
ATOM    979 H5'  G   A  31       7.036 -17.067  -3.499  0.00  0.00
ATOM    980 H5'' G   A  31       6.904 -18.821  -3.322  0.00  0.00
ATOM    981 C4'  G   A  31       6.359 -17.720  -1.562  0.00  0.00
ATOM    982 H4'  G   A  31       7.376 -17.747  -1.167  0.00  0.00
ATOM    983 O4'  G   A  31       5.754 -16.488  -1.172  0.00  0.00
ATOM    984 C1'  G   A  31       4.988 -16.703   0.011  0.00  0.00
ATOM    985 H1'  G   A  31       5.306 -16.023   0.803  0.00  0.00
ATOM    986 N9   G   A  31       3.546 -16.465  -0.246  0.00  0.00
ATOM    987 C8   G   A  31       2.878 -16.406  -1.445  0.00  0.00
ATOM    988 H8   G   A  31       3.373 -16.573  -2.388  0.00  0.00
ATOM    989 N7   G   A  31       1.610 -16.105  -1.341  0.00  0.00
ATOM    990 C5   G   A  31       1.411 -15.987   0.041  0.00  0.00
ATOM    991 C6   G   A  31       0.234 -15.690   0.815  0.00  0.00
ATOM    992 O6   G   A  31      -0.906 -15.441   0.430  0.00  0.00
ATOM    993 N1   G   A  31       0.447 -15.722   2.178  0.00  0.00
ATOM    994 H1   G   A  31      -0.336 -15.521   2.779  0.00  0.00
ATOM    995 C2   G   A  31       1.650 -15.967   2.747  0.00  0.00
ATOM    996 N2   G   A  31       1.687 -16.019   4.053  0.00  0.00
ATOM    997 H21  G   A  31       0.847 -15.884   4.606  0.00  0.00
ATOM    998 H22  G   A  31       2.576 -16.212   4.487  0.00  0.00
ATOM    999 N3   G   A  31       2.769 -16.231   2.074  0.00  0.00
ATOM   1000 C4   G   A  31       2.590 -16.228   0.717  0.00  0.00
ATOM   1001 C3'  G   A  31       5.563 -18.836  -0.880  0.00  0.00
ATOM   1002 H3'  G   A  31       4.641 -19.010  -1.438  0.00  0.00
ATOM   1003 C2'  G   A  31       5.232 -18.150   0.454  0.00  0.00
ATOM   1004 H2'  G   A  31       4.333 -18.584   0.890  0.00  0.00
ATOM   1005 O2'  G   A  31       6.314 -18.153   1.388  0.00  0.00
ATOM   1006 HO2' G   A  31       5.980 -17.900   2.269  0.00  0.00
ATOM   1007 O3'  G   A  31       6.306 -20.043  -0.732  0.00  0.00
ATOM   1008 P    U   A  32       5.570 -21.465  -0.622  0.00  0.00
ATOM   1009 OP1  U   A  32       6.605 -22.492  -0.346  0.00  0.00
ATOM   1010 OP2  U   A  32       4.715 -21.628  -1.821  0.00  0.00
ATOM   1011 O5'  U   A  32       4.594 -21.364   0.653  0.00  0.00
ATOM   1012 C5'  U   A  32       5.082 -21.390   1.985  0.00  0.00
ATOM   1013 H5'  U   A  32       5.882 -20.656   2.100  0.00  0.00
ATOM   1014 H5'' U   A  32       5.489 -22.378   2.207  0.00  0.00
ATOM   1015 C4'  U   A  32       3.968 -21.070   2.998  0.00  0.00
ATOM   1016 H4'  U   A  32       4.396 -21.070   4.002  0.00  0.00
ATOM   1017 O4'  U   A  32       3.387 -19.791   2.751  0.00  0.00
ATOM   1018 C1'  U   A  32       1.990 -19.837   3.024  0.00  0.00
ATOM   1019 H1'  U   A  32       1.751 -19.098   3.793  0.00  0.00
ATOM   1020 N1   U   A  32       1.153 -19.544   1.821  0.00  0.00
ATOM   1021 C6   U   A  32       1.611 -19.739   0.536  0.00  0.00
ATOM   1022 H6   U   A  32       2.609 -20.118   0.380  0.00  0.00
ATOM   1023 C5   U   A  32       0.830 -19.449  -0.538  0.00  0.00
ATOM   1024 H5   U   A  32       1.217 -19.587  -1.531  0.00  0.00
ATOM   1025 C4   U   A  32      -0.513 -18.932  -0.386  0.00  0.00
ATOM   1026 O4   U   A  32      -1.277 -18.654  -1.305  0.00  0.00
ATOM   1027 N3   U   A  32      -0.902 -18.758   0.922  0.00  0.00
ATOM   1028 H3   U   A  32      -1.822 -18.366   1.068  0.00  0.00
ATOM   1029 C2   U   A  32      -0.141 -19.054   2.035  0.00  0.00
ATOM   1030 O2   U   A  32      -0.616 -18.881   3.158  0.00  0.00
ATOM   1031 C3'  U   A  32       2.817 -22.080   2.980  0.00  0.00
ATOM   1032 H3'  U   A  32       2.572 -22.317   1.944  0.00  0.00
ATOM   1033 C2'  U   A  32       1.690 -21.231   3.586  0.00  0.00
ATOM   1034 H2'  U   A  32       0.716 -21.586   3.252  0.00  0.00
ATOM   1035 O2'  U   A  32       1.739 -21.135   5.008  0.00  0.00
ATOM   1036 HO2' U   A  32       1.255 -21.891   5.384  0.00  0.00
ATOM   1037 O3'  U   A  32       3.127 -23.264   3.710  0.00  0.00
ATOM   1038 P    U   A  33       2.225 -24.588   3.592  0.00  0.00
ATOM   1039 OP1  U   A  33       2.968 -25.698   4.237  0.00  0.00
ATOM   1040 OP2  U   A  33       1.805 -24.740   2.178  0.00  0.00
ATOM   1041 O5'  U   A  33       0.908 -24.280   4.461  0.00  0.00
ATOM   1042 C5'  U   A  33       0.910 -24.334   5.879  0.00  0.00
ATOM   1043 H5'  U   A  33       1.709 -23.702   6.273  0.00  0.00
ATOM   1044 H5'' U   A  33       1.096 -25.359   6.207  0.00  0.00
ATOM   1045 C4'  U   A  33      -0.431 -23.867   6.467  0.00  0.00
ATOM   1046 H4'  U   A  33      -0.355 -23.885   7.555  0.00  0.00
ATOM   1047 O4'  U   A  33      -0.750 -22.535   6.052  0.00  0.00
ATOM   1048 C1'  U   A  33      -2.170 -22.411   5.909  0.00  0.00
ATOM   1049 H1'  U   A  33      -2.539 -21.618   6.564  0.00  0.00
ATOM   1050 N1   U   A  33      -2.564 -22.089   4.502  0.00  0.00
ATOM   1051 C6   U   A  33      -1.786 -22.466   3.429  0.00  0.00
ATOM   1052 H6   U   A  33      -0.938 -23.116   3.590  0.00  0.00
ATOM   1053 C5   U   A  33      -2.054 -22.016   2.176  0.00  0.00
ATOM   1054 H5   U   A  33      -1.420 -22.300   1.349  0.00  0.00
ATOM   1055 C4   U   A  33      -3.174 -21.146   1.916  0.00  0.00
ATOM   1056 O4   U   A  33      -3.442 -20.642   0.832  0.00  0.00
ATOM   1057 N3   U   A  33      -3.972 -20.901   3.007  0.00  0.00
ATOM   1058 H3   U   A  33      -4.808 -20.363   2.842  0.00  0.00
ATOM   1059 C2   U   A  33      -3.736 -21.348   4.292  0.00  0.00
ATOM   1060 O2   U   A  33      -4.549 -21.087   5.178  0.00  0.00
ATOM   1061 C3'  U   A  33      -1.634 -24.726   6.062  0.00  0.00
ATOM   1062 H3'  U   A  33      -1.595 -24.918   4.989  0.00  0.00
ATOM   1063 C2'  U   A  33      -2.765 -23.740   6.378  0.00  0.00
ATOM   1064 H2'  U   A  33      -3.670 -23.987   5.825  0.00  0.00
ATOM   1065 O2'  U   A  33      -3.022 -23.632   7.779  0.00  0.00
ATOM   1066 HO2' U   A  33      -3.033 -24.530   8.155  0.00  0.00
ATOM   1067 O3'  U   A  33      -1.758 -25.940   6.796  0.00  0.00
ATOM   1068 P    C   A  34      -2.613 -27.174   6.219  0.00  0.00
ATOM   1069 OP1  C   A  34      -2.555 -28.271   7.214  0.00  0.00
ATOM   1070 OP2  C   A  34      -2.153 -27.443   4.836  0.00  0.00
ATOM   1071 O5'  C   A  34      -4.130 -26.643   6.130  0.00  0.00
ATOM   1072 C5'  C   A  34      -4.956 -26.521   7.278  0.00  0.00
ATOM   1073 H5'  C   A  34      -4.425 -25.978   8.060  0.00  0.00
ATOM   1074 H5'' C   A  34      -5.191 -27.514   7.664  0.00  0.00
ATOM   1075 C4'  C   A  34      -6.269 -25.776   6.977  0.00  0.00
ATOM   1076 H4'  C   A  34      -6.832 -25.683   7.909  0.00  0.00
ATOM   1077 O4'  C   A  34      -6.035 -24.466   6.462  0.00  0.00
ATOM   1078 C1'  C   A  34      -7.059 -24.124   5.528  0.00  0.00
ATOM   1079 H1'  C   A  34      -7.543 -23.201   5.854  0.00  0.00
ATOM   1080 N1   C   A  34      -6.506 -23.899   4.156  0.00  0.00
ATOM   1081 C6   C   A  34      -5.389 -24.559   3.705  0.00  0.00
ATOM   1082 H6   C   A  34      -4.862 -25.234   4.364  0.00  0.00
ATOM   1083 C5   C   A  34      -4.940 -24.372   2.441  0.00  0.00
ATOM   1084 H5   C   A  34      -4.059 -24.892   2.096  0.00  0.00
ATOM   1085 C4   C   A  34      -5.682 -23.491   1.612  0.00  0.00
ATOM   1086 N4   C   A  34      -5.314 -23.284   0.381  0.00  0.00
ATOM   1087 H41  C   A  34      -5.852 -22.628  -0.174  0.00  0.00
ATOM   1088 H42  C   A  34      -4.489 -23.731   0.023  0.00  0.00
ATOM   1089 N3   C   A  34      -6.760 -22.850   2.015  0.00  0.00
ATOM   1090 C2   C   A  34      -7.192 -23.036   3.286  0.00  0.00
ATOM   1091 O2   C   A  34      -8.214 -22.437   3.622  0.00  0.00
ATOM   1092 C3'  C   A  34      -7.178 -26.467   5.952  0.00  0.00
ATOM   1093 H3'  C   A  34      -6.588 -26.797   5.094  0.00  0.00
ATOM   1094 C2'  C   A  34      -8.065 -25.284   5.530  0.00  0.00
ATOM   1095 H2'  C   A  34      -8.488 -25.453   4.536  0.00  0.00
ATOM   1096 O2'  C   A  34      -9.095 -24.999   6.476  0.00  0.00
ATOM   1097 HO2' C   A  34      -9.532 -25.843   6.702  0.00  0.00
ATOM   1098 O3'  C   A  34      -7.947 -27.549   6.474  0.00  0.00
ATOM   1099 HO3' C   A  34      -7.361 -28.327   6.577  0.00  0.00
TER    1100      C   A  34
ENDMDL
MODEL        4
ATOM      1 HO5' G   A   1     -11.022 -18.344  -7.054  0.00  0.00
ATOM      2 O5'  G   A   1     -11.422 -17.452  -7.030  0.00  0.00
ATOM      3 C5'  G   A   1     -12.744 -17.558  -6.508  0.00  0.00
ATOM      4 H5'  G   A   1     -13.318 -18.269  -7.105  0.00  0.00
ATOM      5 H5'' G   A   1     -13.237 -16.586  -6.578  0.00  0.00
ATOM      6 C4'  G   A   1     -12.771 -18.012  -5.039  0.00  0.00
ATOM      7 H4'  G   A   1     -13.810 -18.113  -4.718  0.00  0.00
ATOM      8 O4'  G   A   1     -12.121 -19.264  -4.859  0.00  0.00
ATOM      9 C1'  G   A   1     -11.731 -19.357  -3.491  0.00  0.00
ATOM     10 H1'  G   A   1     -12.348 -20.095  -2.976  0.00  0.00
ATOM     11 N9   G   A   1     -10.305 -19.756  -3.365  0.00  0.00
ATOM     12 C8   G   A   1      -9.363 -19.939  -4.349  0.00  0.00
ATOM     13 H8   G   A   1      -9.584 -19.793  -5.398  0.00  0.00
ATOM     14 N7   G   A   1      -8.186 -20.309  -3.907  0.00  0.00
ATOM     15 C5   G   A   1      -8.360 -20.377  -2.516  0.00  0.00
ATOM     16 C6   G   A   1      -7.455 -20.729  -1.449  0.00  0.00
ATOM     17 O6   G   A   1      -6.273 -21.072  -1.507  0.00  0.00
ATOM     18 N1   G   A   1      -8.034 -20.670  -0.196  0.00  0.00
ATOM     19 H1   G   A   1      -7.459 -20.925   0.592  0.00  0.00
ATOM     20 C2   G   A   1      -9.331 -20.348   0.019  0.00  0.00
ATOM     21 N2   G   A   1      -9.758 -20.341   1.251  0.00  0.00
ATOM     22 H21  G   A   1      -9.118 -20.533   2.020  0.00  0.00
ATOM     23 H22  G   A   1     -10.725 -20.122   1.413  0.00  0.00
ATOM     24 N3   G   A   1     -10.206 -20.031  -0.932  0.00  0.00
ATOM     25 C4   G   A   1      -9.660 -20.054  -2.185  0.00  0.00
ATOM     26 C3'  G   A   1     -12.063 -17.062  -4.069  0.00  0.00
ATOM     27 H3'  G   A   1     -11.057 -16.865  -4.446  0.00  0.00
ATOM     28 C2'  G   A   1     -11.984 -17.985  -2.845  0.00  0.00
ATOM     29 H2'  G   A   1     -11.164 -17.692  -2.187  0.00  0.00
ATOM     30 O2'  G   A   1     -13.210 -18.074  -2.123  0.00  0.00
ATOM     31 HO2' G   A   1     -13.347 -17.234  -1.651  0.00  0.00
ATOM     32 O3'  G   A   1     -12.779 -15.851  -3.846  0.00  0.00
ATOM     33 P    A   A   2     -12.044 -14.523  -3.315  0.00  0.00
ATOM     34 OP1  A   A   2     -13.018 -13.409  -3.404  0.00  0.00
ATOM     35 OP2  A   A   2     -10.749 -14.393  -4.027  0.00  0.00
ATOM     36 O5'  A   A   2     -11.721 -14.799  -1.765  0.00  0.00
ATOM     37 C5'  A   A   2     -12.740 -14.755  -0.775  0.00  0.00
ATOM     38 H5'  A   A   2     -13.575 -15.390  -1.071  0.00  0.00
ATOM     39 H5'' A   A   2     -13.109 -13.733  -0.681  0.00  0.00
ATOM     40 C4'  A   A   2     -12.227 -15.218   0.596  0.00  0.00
ATOM     41 H4'  A   A   2     -13.058 -15.226   1.303  0.00  0.00
ATOM     42 O4'  A   A   2     -11.689 -16.536   0.500  0.00  0.00
ATOM     43 C1'  A   A   2     -10.567 -16.641   1.371  0.00  0.00
ATOM     44 H1'  A   A   2     -10.690 -17.500   2.024  0.00  0.00
ATOM     45 N9   A   A   2      -9.307 -16.825   0.614  0.00  0.00
ATOM     46 C8   A   A   2      -9.033 -16.612  -0.716  0.00  0.00
ATOM     47 H8   A   A   2      -9.766 -16.220  -1.407  0.00  0.00
ATOM     48 N7   A   A   2      -7.817 -16.941  -1.076  0.00  0.00
ATOM     49 C5   A   A   2      -7.238 -17.375   0.127  0.00  0.00
ATOM     50 C6   A   A   2      -5.971 -17.884   0.515  0.00  0.00
ATOM     51 N6   A   A   2      -4.955 -18.096  -0.302  0.00  0.00
ATOM     52 H61  A   A   2      -4.111 -18.519   0.064  0.00  0.00
ATOM     53 H62  A   A   2      -5.054 -17.878  -1.281  0.00  0.00
ATOM     54 N1   A   A   2      -5.725 -18.225   1.779  0.00  0.00
ATOM     55 C2   A   A   2      -6.696 -18.072   2.669  0.00  0.00
ATOM     56 H2   A   A   2      -6.454 -18.335   3.688  0.00  0.00
ATOM     57 N3   A   A   2      -7.924 -17.618   2.465  0.00  0.00
ATOM     58 C4   A   A   2      -8.134 -17.288   1.159  0.00  0.00
ATOM     59 C3'  A   A   2     -11.107 -14.356   1.192  0.00  0.00
ATOM     60 H3'  A   A   2     -10.379 -14.136   0.409  0.00  0.00
ATOM     61 C2'  A   A   2     -10.503 -15.354   2.194  0.00  0.00
ATOM     62 H2'  A   A   2      -9.473 -15.088   2.444  0.00  0.00
ATOM     63 O2'  A   A   2     -11.280 -15.563   3.372  0.00  0.00
ATOM     64 HO2' A   A   2     -10.835 -15.121   4.117  0.00  0.00
ATOM     65 O3'  A   A   2     -11.590 -13.154   1.782  0.00  0.00
ATOM     66 P    G   A   3     -10.599 -11.945   2.148  0.00  0.00
ATOM     67 OP1  G   A   3     -11.436 -10.795   2.572  0.00  0.00
ATOM     68 OP2  G   A   3      -9.657 -11.759   1.017  0.00  0.00
ATOM     69 O5'  G   A   3      -9.746 -12.449   3.414  0.00  0.00
ATOM     70 C5'  G   A   3     -10.345 -12.613   4.690  0.00  0.00
ATOM     71 H5'  G   A   3     -11.215 -13.266   4.619  0.00  0.00
ATOM     72 H5'' G   A   3     -10.688 -11.642   5.053  0.00  0.00
ATOM     73 C4'  G   A   3      -9.358 -13.188   5.717  0.00  0.00
ATOM     74 H4'  G   A   3      -9.882 -13.333   6.664  0.00  0.00
ATOM     75 O4'  G   A   3      -8.821 -14.445   5.290  0.00  0.00
ATOM     76 C1'  G   A   3      -7.449 -14.521   5.687  0.00  0.00
ATOM     77 H1'  G   A   3      -7.251 -15.393   6.316  0.00  0.00
ATOM     78 N9   G   A   3      -6.540 -14.610   4.520  0.00  0.00
ATOM     79 C8   G   A   3      -6.734 -14.191   3.230  0.00  0.00
ATOM     80 H8   G   A   3      -7.615 -13.648   2.940  0.00  0.00
ATOM     81 N7   G   A   3      -5.797 -14.566   2.394  0.00  0.00
ATOM     82 C5   G   A   3      -4.876 -15.237   3.213  0.00  0.00
ATOM     83 C6   G   A   3      -3.616 -15.880   2.926  0.00  0.00
ATOM     84 O6   G   A   3      -3.043 -16.061   1.852  0.00  0.00
ATOM     85 N1   G   A   3      -2.967 -16.337   4.055  0.00  0.00
ATOM     86 H1   G   A   3      -2.036 -16.700   3.937  0.00  0.00
ATOM     87 C2   G   A   3      -3.471 -16.251   5.306  0.00  0.00
ATOM     88 N2   G   A   3      -2.697 -16.646   6.284  0.00  0.00
ATOM     89 H21  G   A   3      -1.752 -16.942   6.102  0.00  0.00
ATOM     90 H22  G   A   3      -3.052 -16.562   7.222  0.00  0.00
ATOM     91 N3   G   A   3      -4.652 -15.723   5.615  0.00  0.00
ATOM     92 C4   G   A   3      -5.308 -15.222   4.524  0.00  0.00
ATOM     93 C3'  G   A   3      -8.154 -12.276   5.974  0.00  0.00
ATOM     94 H3'  G   A   3      -7.784 -11.878   5.027  0.00  0.00
ATOM     95 C2'  G   A   3      -7.161 -13.293   6.542  0.00  0.00
ATOM     96 H2'  G   A   3      -6.131 -12.954   6.429  0.00  0.00
ATOM     97 O2'  G   A   3      -7.453 -13.653   7.892  0.00  0.00
ATOM     98 HO2' G   A   3      -7.694 -12.842   8.373  0.00  0.00
ATOM     99 O3'  G   A   3      -8.445 -11.238   6.902  0.00  0.00
ATOM    100 P    C   A   4      -7.533  -9.922   6.979  0.00  0.00
ATOM    101 OP1  C   A   4      -8.084  -9.060   8.055  0.00  0.00
ATOM    102 OP2  C   A   4      -7.413  -9.366   5.609  0.00  0.00
ATOM    103 O5'  C   A   4      -6.083 -10.453   7.427  0.00  0.00
ATOM    104 C5'  C   A   4      -5.795 -10.814   8.771  0.00  0.00
ATOM    105 H5'  C   A   4      -6.523 -11.536   9.136  0.00  0.00
ATOM    106 H5'' C   A   4      -5.857  -9.927   9.403  0.00  0.00
ATOM    107 C4'  C   A   4      -4.389 -11.415   8.913  0.00  0.00
ATOM    108 H4'  C   A   4      -4.226 -11.668   9.963  0.00  0.00
ATOM    109 O4'  C   A   4      -4.187 -12.595   8.120  0.00  0.00
ATOM    110 C1'  C   A   4      -2.825 -12.650   7.674  0.00  0.00
ATOM    111 H1'  C   A   4      -2.340 -13.562   8.033  0.00  0.00
ATOM    112 N1   C   A   4      -2.719 -12.589   6.177  0.00  0.00
ATOM    113 C6   C   A   4      -3.642 -11.898   5.444  0.00  0.00
ATOM    114 H6   C   A   4      -4.342 -11.278   5.953  0.00  0.00
ATOM    115 C5   C   A   4      -3.688 -11.989   4.100  0.00  0.00
ATOM    116 H5   C   A   4      -4.469 -11.483   3.556  0.00  0.00
ATOM    117 C4   C   A   4      -2.670 -12.742   3.473  0.00  0.00
ATOM    118 N4   C   A   4      -2.669 -12.845   2.178  0.00  0.00
ATOM    119 H41  C   A   4      -1.937 -13.372   1.718  0.00  0.00
ATOM    120 H42  C   A   4      -3.403 -12.413   1.650  0.00  0.00
ATOM    121 N3   C   A   4      -1.695 -13.334   4.140  0.00  0.00
ATOM    122 C2   C   A   4      -1.695 -13.268   5.498  0.00  0.00
ATOM    123 O2   C   A   4      -0.763 -13.816   6.086  0.00  0.00
ATOM    124 C3'  C   A   4      -3.293 -10.438   8.487  0.00  0.00
ATOM    125 H3'  C   A   4      -3.545 -10.010   7.516  0.00  0.00
ATOM    126 C2'  C   A   4      -2.154 -11.445   8.326  0.00  0.00
ATOM    127 H2'  C   A   4      -1.418 -11.037   7.660  0.00  0.00
ATOM    128 O2'  C   A   4      -1.575 -11.852   9.566  0.00  0.00
ATOM    129 HO2' C   A   4      -1.449 -11.061  10.121  0.00  0.00
ATOM    130 O3'  C   A   4      -2.982  -9.409   9.419  0.00  0.00
ATOM    131 P    C   A   5      -2.560  -7.941   8.905  0.00  0.00
ATOM    132 OP1  C   A   5      -2.146  -7.150  10.090  0.00  0.00
ATOM    133 OP2  C   A   5      -3.647  -7.419   8.045  0.00  0.00
ATOM    134 O5'  C   A   5      -1.269  -8.184   7.975  0.00  0.00
ATOM    135 C5'  C   A   5      -0.048  -8.645   8.535  0.00  0.00
ATOM    136 H5'  C   A   5      -0.246  -9.454   9.237  0.00  0.00
ATOM    137 H5'' C   A   5       0.425  -7.831   9.087  0.00  0.00
ATOM    138 C4'  C   A   5       0.935  -9.163   7.479  0.00  0.00
ATOM    139 H4'  C   A   5       1.792  -9.612   7.984  0.00  0.00
ATOM    140 O4'  C   A   5       0.281 -10.135   6.675  0.00  0.00
ATOM    141 C1'  C   A   5       0.926 -10.262   5.430  0.00  0.00
ATOM    142 H1'  C   A   5       1.284 -11.286   5.379  0.00  0.00
ATOM    143 N1   C   A   5       0.038 -10.083   4.252  0.00  0.00
ATOM    144 C6   C   A   5      -1.194  -9.483   4.326  0.00  0.00
ATOM    145 H6   C   A   5      -1.569  -9.156   5.294  0.00  0.00
ATOM    146 C5   C   A   5      -1.930  -9.318   3.195  0.00  0.00
ATOM    147 H5   C   A   5      -2.900  -8.848   3.248  0.00  0.00
ATOM    148 C4   C   A   5      -1.375  -9.800   1.974  0.00  0.00
ATOM    149 N4   C   A   5      -2.017  -9.708   0.843  0.00  0.00
ATOM    150 H41  C   A   5      -1.557 -10.096   0.028  0.00  0.00
ATOM    151 H42  C   A   5      -2.914  -9.256   0.803  0.00  0.00
ATOM    152 N3   C   A   5      -0.207 -10.398   1.894  0.00  0.00
ATOM    153 C2   C   A   5       0.518 -10.543   3.020  0.00  0.00
ATOM    154 O2   C   A   5       1.617 -11.085   2.911  0.00  0.00
ATOM    155 C3'  C   A   5       1.439  -8.180   6.431  0.00  0.00
ATOM    156 H3'  C   A   5       0.579  -7.679   5.982  0.00  0.00
ATOM    157 C2'  C   A   5       2.039  -9.195   5.433  0.00  0.00
ATOM    158 H2'  C   A   5       2.167  -8.735   4.453  0.00  0.00
ATOM    159 O2'  C   A   5       3.257  -9.798   5.874  0.00  0.00
ATOM    160 HO2' C   A   5       3.661 -10.289   5.135  0.00  0.00
ATOM    161 O3'  C   A   5       2.350  -7.232   6.971  0.00  0.00
ATOM    162 P    G   A   6       2.686  -5.869   6.198  0.00  0.00
ATOM    163 OP1  G   A   6       3.476  -5.016   7.121  0.00  0.00
ATOM    164 OP2  G   A   6       1.427  -5.327   5.633  0.00  0.00
ATOM    165 O5'  G   A   6       3.626  -6.307   4.970  0.00  0.00
ATOM    166 C5'  G   A   6       4.964  -6.723   5.187  0.00  0.00
ATOM    167 H5'  G   A   6       4.974  -7.604   5.831  0.00  0.00
ATOM    168 H5'' G   A   6       5.519  -5.927   5.686  0.00  0.00
ATOM    169 C4'  G   A   6       5.684  -7.062   3.875  0.00  0.00
ATOM    170 H4'  G   A   6       6.707  -7.354   4.110  0.00  0.00
ATOM    171 O4'  G   A   6       5.053  -8.141   3.184  0.00  0.00
ATOM    172 C1'  G   A   6       5.125  -7.890   1.782  0.00  0.00
ATOM    173 H1'  G   A   6       5.582  -8.732   1.259  0.00  0.00
ATOM    174 N9   G   A   6       3.767  -7.679   1.222  0.00  0.00
ATOM    175 C8   G   A   6       2.584  -7.433   1.871  0.00  0.00
ATOM    176 H8   G   A   6       2.533  -7.261   2.937  0.00  0.00
ATOM    177 N7   G   A   6       1.530  -7.447   1.096  0.00  0.00
ATOM    178 C5   G   A   6       2.062  -7.688  -0.178  0.00  0.00
ATOM    179 C6   G   A   6       1.438  -7.835  -1.471  0.00  0.00
ATOM    180 O6   G   A   6       0.246  -7.822  -1.774  0.00  0.00
ATOM    181 N1   G   A   6       2.345  -8.017  -2.497  0.00  0.00
ATOM    182 H1   G   A   6       1.971  -8.111  -3.429  0.00  0.00
ATOM    183 C2   G   A   6       3.686  -8.079  -2.319  0.00  0.00
ATOM    184 N2   G   A   6       4.430  -8.190  -3.385  0.00  0.00
ATOM    185 H21  G   A   6       4.002  -8.179  -4.310  0.00  0.00
ATOM    186 H22  G   A   6       5.427  -8.211  -3.263  0.00  0.00
ATOM    187 N3   G   A   6       4.301  -7.983  -1.146  0.00  0.00
ATOM    188 C4   G   A   6       3.435  -7.789  -0.107  0.00  0.00
ATOM    189 C3'  G   A   6       5.744  -5.889   2.890  0.00  0.00
ATOM    190 H3'  G   A   6       4.768  -5.400   2.843  0.00  0.00
ATOM    191 C2'  G   A   6       6.005  -6.654   1.588  0.00  0.00
ATOM    192 H2'  G   A   6       5.700  -6.072   0.717  0.00  0.00
ATOM    193 O2'  G   A   6       7.359  -7.095   1.471  0.00  0.00
ATOM    194 HO2' G   A   6       7.937  -6.379   1.789  0.00  0.00
ATOM    195 O3'  G   A   6       6.778  -4.953   3.175  0.00  0.00
ATOM    196 P    U   A   7       6.669  -3.433   2.672  0.00  0.00
ATOM    197 OP1  U   A   7       7.929  -2.746   3.053  0.00  0.00
ATOM    198 OP2  U   A   7       5.383  -2.881   3.154  0.00  0.00
ATOM    199 O5'  U   A   7       6.595  -3.530   1.067  0.00  0.00
ATOM    200 C5'  U   A   7       7.753  -3.781   0.285  0.00  0.00
ATOM    201 H5'  U   A   7       8.231  -4.703   0.610  0.00  0.00
ATOM    202 H5'' U   A   7       8.466  -2.964   0.417  0.00  0.00
ATOM    203 C4'  U   A   7       7.427  -3.901  -1.211  0.00  0.00
ATOM    204 H4'  U   A   7       8.351  -4.113  -1.752  0.00  0.00
ATOM    205 O4'  U   A   7       6.482  -4.936  -1.482  0.00  0.00
ATOM    206 C1'  U   A   7       5.717  -4.567  -2.632  0.00  0.00
ATOM    207 H1'  U   A   7       5.792  -5.357  -3.376  0.00  0.00
ATOM    208 N1   U   A   7       4.256  -4.484  -2.340  0.00  0.00
ATOM    209 C6   U   A   7       3.756  -4.246  -1.074  0.00  0.00
ATOM    210 H6   U   A   7       4.442  -4.052  -0.258  0.00  0.00
ATOM    211 C5   U   A   7       2.413  -4.264  -0.848  0.00  0.00
ATOM    212 H5   U   A   7       2.028  -4.079   0.144  0.00  0.00
ATOM    213 C4   U   A   7       1.465  -4.530  -1.912  0.00  0.00
ATOM    214 O4   U   A   7       0.244  -4.575  -1.804  0.00  0.00
ATOM    215 N3   U   A   7       2.043  -4.766  -3.133  0.00  0.00
ATOM    216 H3   U   A   7       1.420  -4.943  -3.906  0.00  0.00
ATOM    217 C2   U   A   7       3.386  -4.721  -3.413  0.00  0.00
ATOM    218 O2   U   A   7       3.762  -4.882  -4.574  0.00  0.00
ATOM    219 C3'  U   A   7       6.808  -2.637  -1.805  0.00  0.00
ATOM    220 H3'  U   A   7       5.974  -2.330  -1.173  0.00  0.00
ATOM    221 C2'  U   A   7       6.267  -3.224  -3.116  0.00  0.00
ATOM    222 H2'  U   A   7       5.467  -2.595  -3.492  0.00  0.00
ATOM    223 O2'  U   A   7       7.269  -3.467  -4.107  0.00  0.00
ATOM    224 HO2' U   A   7       6.838  -3.581  -4.975  0.00  0.00
ATOM    225 O3'  U   A   7       7.720  -1.558  -1.973  0.00  0.00
ATOM    226 P    G   A   8       7.190  -0.043  -2.076  0.00  0.00
ATOM    227 OP1  G   A   8       8.371   0.831  -2.287  0.00  0.00
ATOM    228 OP2  G   A   8       6.312   0.218  -0.910  0.00  0.00
ATOM    229 O5'  G   A   8       6.276  -0.002  -3.398  0.00  0.00
ATOM    230 C5'  G   A   8       6.868  -0.074  -4.686  0.00  0.00
ATOM    231 H5'  G   A   8       7.612  -0.871  -4.703  0.00  0.00
ATOM    232 H5'' G   A   8       7.375   0.868  -4.905  0.00  0.00
ATOM    233 C4'  G   A   8       5.844  -0.352  -5.794  0.00  0.00
ATOM    234 H4'  G   A   8       6.380  -0.459  -6.737  0.00  0.00
ATOM    235 O4'  G   A   8       5.132  -1.558  -5.528  0.00  0.00
ATOM    236 C1'  G   A   8       3.831  -1.479  -6.094  0.00  0.00
ATOM    237 H1'  G   A   8       3.717  -2.279  -6.834  0.00  0.00
ATOM    238 N9   G   A   8       2.745  -1.564  -5.086  0.00  0.00
ATOM    239 C8   G   A   8       2.796  -1.417  -3.720  0.00  0.00
ATOM    240 H8   G   A   8       3.721  -1.294  -3.189  0.00  0.00
ATOM    241 N7   G   A   8       1.633  -1.519  -3.128  0.00  0.00
ATOM    242 C5   G   A   8       0.733  -1.730  -4.182  0.00  0.00
ATOM    243 C6   G   A   8      -0.699  -1.923  -4.213  0.00  0.00
ATOM    244 O6   G   A   8      -1.505  -1.975  -3.285  0.00  0.00
ATOM    245 N1   G   A   8      -1.210  -2.047  -5.491  0.00  0.00
ATOM    246 H1   G   A   8      -2.202  -2.201  -5.591  0.00  0.00
ATOM    247 C2   G   A   8      -0.447  -2.031  -6.611  0.00  0.00
ATOM    248 N2   G   A   8      -1.057  -2.138  -7.758  0.00  0.00
ATOM    249 H21  G   A   8      -2.069  -2.212  -7.809  0.00  0.00
ATOM    250 H22  G   A   8      -0.489  -2.123  -8.587  0.00  0.00
ATOM    251 N3   G   A   8       0.875  -1.892  -6.629  0.00  0.00
ATOM    252 C4   G   A   8       1.412  -1.744  -5.382  0.00  0.00
ATOM    253 C3'  G   A   8       4.759   0.709  -5.978  0.00  0.00
ATOM    254 H3'  G   A   8       4.336   0.971  -5.005  0.00  0.00
ATOM    255 C2'  G   A   8       3.755  -0.118  -6.795  0.00  0.00
ATOM    256 H2'  G   A   8       2.756   0.315  -6.734  0.00  0.00
ATOM    257 O2'  G   A   8       4.159  -0.290  -8.154  0.00  0.00
ATOM    258 HO2' G   A   8       4.496   0.563  -8.482  0.00  0.00
ATOM    259 O3'  G   A   8       5.196   1.861  -6.688  0.00  0.00
ATOM    260 P    U   A   9       4.461   3.273  -6.490  0.00  0.00
ATOM    261 OP1  U   A   9       5.048   4.224  -7.466  0.00  0.00
ATOM    262 OP2  U   A   9       4.506   3.611  -5.047  0.00  0.00
ATOM    263 O5'  U   A   9       2.923   3.005  -6.884  0.00  0.00
ATOM    264 C5'  U   A   9       2.506   2.872  -8.236  0.00  0.00
ATOM    265 H5'  U   A   9       3.052   2.065  -8.719  0.00  0.00
ATOM    266 H5'' U   A   9       2.721   3.797  -8.774  0.00  0.00
ATOM    267 C4'  U   A   9       1.001   2.585  -8.345  0.00  0.00
ATOM    268 H4'  U   A   9       0.746   2.452  -9.399  0.00  0.00
ATOM    269 O4'  U   A   9       0.609   1.416  -7.626  0.00  0.00
ATOM    270 C1'  U   A   9      -0.714   1.605  -7.121  0.00  0.00
ATOM    271 H1'  U   A   9      -1.367   0.829  -7.528  0.00  0.00
ATOM    272 N1   U   A   9      -0.769   1.532  -5.629  0.00  0.00
ATOM    273 C6   U   A   9       0.340   1.759  -4.843  0.00  0.00
ATOM    274 H6   U   A   9       1.296   1.958  -5.312  0.00  0.00
ATOM    275 C5   U   A   9       0.253   1.710  -3.487  0.00  0.00
ATOM    276 H5   U   A   9       1.135   1.836  -2.885  0.00  0.00
ATOM    277 C4   U   A   9      -0.997   1.435  -2.812  0.00  0.00
ATOM    278 O4   U   A   9      -1.161   1.409  -1.596  0.00  0.00
ATOM    279 N3   U   A   9      -2.051   1.181  -3.659  0.00  0.00
ATOM    280 H3   U   A   9      -2.905   0.849  -3.236  0.00  0.00
ATOM    281 C2   U   A   9      -2.001   1.212  -5.038  0.00  0.00
ATOM    282 O2   U   A   9      -3.015   0.951  -5.685  0.00  0.00
ATOM    283 C3'  U   A   9       0.138   3.717  -7.792  0.00  0.00
ATOM    284 H3'  U   A   9       0.523   4.011  -6.813  0.00  0.00
ATOM    285 C2'  U   A   9      -1.196   2.976  -7.619  0.00  0.00
ATOM    286 H2'  U   A   9      -1.825   3.481  -6.882  0.00  0.00
ATOM    287 O2'  U   A   9      -1.903   2.779  -8.848  0.00  0.00
ATOM    288 HO2' U   A   9      -2.800   2.442  -8.662  0.00  0.00
ATOM    289 O3'  U   A   9       0.084   4.833  -8.672  0.00  0.00
ATOM    290 P    G   A  10      -0.153   6.315  -8.114  0.00  0.00
ATOM    291 OP1  G   A  10      -0.221   7.229  -9.281  0.00  0.00
ATOM    292 OP2  G   A  10       0.854   6.580  -7.061  0.00  0.00
ATOM    293 O5'  G   A  10      -1.596   6.268  -7.409  0.00  0.00
ATOM    294 C5'  G   A  10      -2.783   6.117  -8.171  0.00  0.00
ATOM    295 H5'  G   A  10      -2.763   5.171  -8.708  0.00  0.00
ATOM    296 H5'' G   A  10      -2.848   6.921  -8.905  0.00  0.00
ATOM    297 C4'  G   A  10      -4.038   6.166  -7.290  0.00  0.00
ATOM    298 H4'  G   A  10      -4.905   5.993  -7.931  0.00  0.00
ATOM    299 O4'  G   A  10      -4.038   5.182  -6.255  0.00  0.00
ATOM    300 C1'  G   A  10      -4.599   5.751  -5.072  0.00  0.00
ATOM    301 H1'  G   A  10      -5.436   5.148  -4.713  0.00  0.00
ATOM    302 N9   G   A  10      -3.587   5.782  -3.984  0.00  0.00
ATOM    303 C8   G   A  10      -2.221   5.670  -4.072  0.00  0.00
ATOM    304 H8   G   A  10      -1.698   5.645  -5.022  0.00  0.00
ATOM    305 N7   G   A  10      -1.612   5.570  -2.918  0.00  0.00
ATOM    306 C5   G   A  10      -2.655   5.643  -1.985  0.00  0.00
ATOM    307 C6   G   A  10      -2.657   5.584  -0.542  0.00  0.00
ATOM    308 O6   G   A  10      -1.712   5.425   0.233  0.00  0.00
ATOM    309 N1   G   A  10      -3.913   5.734   0.010  0.00  0.00
ATOM    310 H1   G   A  10      -3.987   5.710   1.014  0.00  0.00
ATOM    311 C2   G   A  10      -5.040   5.914  -0.718  0.00  0.00
ATOM    312 N2   G   A  10      -6.145   6.110  -0.053  0.00  0.00
ATOM    313 H21  G   A  10      -6.119   6.211   0.959  0.00  0.00
ATOM    314 H22  G   A  10      -6.993   6.259  -0.573  0.00  0.00
ATOM    315 N3   G   A  10      -5.095   5.939  -2.049  0.00  0.00
ATOM    316 C4   G   A  10      -3.863   5.803  -2.632  0.00  0.00
ATOM    317 C3'  G   A  10      -4.211   7.525  -6.610  0.00  0.00
ATOM    318 H3'  G   A  10      -3.245   7.859  -6.225  0.00  0.00
ATOM    319 C2'  G   A  10      -5.125   7.144  -5.436  0.00  0.00
ATOM    320 H2'  G   A  10      -5.006   7.837  -4.605  0.00  0.00
ATOM    321 O2'  G   A  10      -6.504   7.019  -5.790  0.00  0.00
ATOM    322 HO2' G   A  10      -6.582   6.580  -6.655  0.00  0.00
ATOM    323 O3'  G   A  10      -4.768   8.476  -7.508  0.00  0.00
ATOM    324 P    C   A  11      -4.498  10.044  -7.329  0.00  0.00
ATOM    325 OP1  C   A  11      -5.201  10.755  -8.427  0.00  0.00
ATOM    326 OP2  C   A  11      -3.038  10.251  -7.168  0.00  0.00
ATOM    327 O5'  C   A  11      -5.205  10.412  -5.937  0.00  0.00
ATOM    328 C5'  C   A  11      -6.615  10.517  -5.830  0.00  0.00
ATOM    329 H5'  C   A  11      -7.085   9.609  -6.209  0.00  0.00
ATOM    330 H5'' C   A  11      -6.963  11.360  -6.429  0.00  0.00
ATOM    331 C4'  C   A  11      -7.060  10.732  -4.377  0.00  0.00
ATOM    332 H4'  C   A  11      -8.142  10.875  -4.366  0.00  0.00
ATOM    333 O4'  C   A  11      -6.744   9.618  -3.545  0.00  0.00
ATOM    334 C1'  C   A  11      -6.447  10.090  -2.232  0.00  0.00
ATOM    335 H1'  C   A  11      -7.143   9.642  -1.517  0.00  0.00
ATOM    336 N1   C   A  11      -5.048   9.733  -1.834  0.00  0.00
ATOM    337 C6   C   A  11      -4.030   9.618  -2.750  0.00  0.00
ATOM    338 H6   C   A  11      -4.227   9.804  -3.796  0.00  0.00
ATOM    339 C5   C   A  11      -2.787   9.254  -2.349  0.00  0.00
ATOM    340 H5   C   A  11      -2.000   9.144  -3.079  0.00  0.00
ATOM    341 C4   C   A  11      -2.581   9.040  -0.960  0.00  0.00
ATOM    342 N4   C   A  11      -1.407   8.694  -0.510  0.00  0.00
ATOM    343 H41  C   A  11      -1.286   8.543   0.485  0.00  0.00
ATOM    344 H42  C   A  11      -0.641   8.597  -1.150  0.00  0.00
ATOM    345 N3   C   A  11      -3.542   9.142  -0.064  0.00  0.00
ATOM    346 C2   C   A  11      -4.782   9.493  -0.481  0.00  0.00
ATOM    347 O2   C   A  11      -5.657   9.601   0.376  0.00  0.00
ATOM    348 C3'  C   A  11      -6.413  11.950  -3.713  0.00  0.00
ATOM    349 H3'  C   A  11      -5.339  11.930  -3.901  0.00  0.00
ATOM    350 C2'  C   A  11      -6.676  11.608  -2.241  0.00  0.00
ATOM    351 H2'  C   A  11      -5.983  12.126  -1.580  0.00  0.00
ATOM    352 O2'  C   A  11      -8.027  11.852  -1.851  0.00  0.00
ATOM    353 HO2' C   A  11      -8.269  12.752  -2.133  0.00  0.00
ATOM    354 O3'  C   A  11      -6.982  13.187  -4.125  0.00  0.00
ATOM    355 P    G   A  12      -6.114  14.537  -4.117  0.00  0.00
ATOM    356 OP1  G   A  12      -6.944  15.608  -4.723  0.00  0.00
ATOM    357 OP2  G   A  12      -4.784  14.252  -4.706  0.00  0.00
ATOM    358 O5'  G   A  12      -5.903  14.868  -2.559  0.00  0.00
ATOM    359 C5'  G   A  12      -6.947  15.436  -1.784  0.00  0.00
ATOM    360 H5'  G   A  12      -7.848  14.829  -1.873  0.00  0.00
ATOM    361 H5'' G   A  12      -7.171  16.437  -2.156  0.00  0.00
ATOM    362 C4'  G   A  12      -6.574  15.541  -0.301  0.00  0.00
ATOM    363 H4'  G   A  12      -7.412  15.995   0.230  0.00  0.00
ATOM    364 O4'  G   A  12      -6.321  14.256   0.268  0.00  0.00
ATOM    365 C1'  G   A  12      -5.302  14.391   1.256  0.00  0.00
ATOM    366 H1'  G   A  12      -5.643  14.028   2.226  0.00  0.00
ATOM    367 N9   G   A  12      -4.083  13.646   0.865  0.00  0.00
ATOM    368 C8   G   A  12      -3.692  13.185  -0.370  0.00  0.00
ATOM    369 H8   G   A  12      -4.281  13.347  -1.262  0.00  0.00
ATOM    370 N7   G   A  12      -2.558  12.533  -0.366  0.00  0.00
ATOM    371 C5   G   A  12      -2.138  12.607   0.970  0.00  0.00
ATOM    372 C6   G   A  12      -0.950  12.133   1.636  0.00  0.00
ATOM    373 O6   G   A  12      -0.002  11.491   1.185  0.00  0.00
ATOM    374 N1   G   A  12      -0.894  12.480   2.973  0.00  0.00
ATOM    375 H1   G   A  12      -0.068  12.212   3.487  0.00  0.00
ATOM    376 C2   G   A  12      -1.858  13.189   3.609  0.00  0.00
ATOM    377 N2   G   A  12      -1.645  13.522   4.852  0.00  0.00
ATOM    378 H21  G   A  12      -0.761  13.294   5.302  0.00  0.00
ATOM    379 H22  G   A  12      -2.352  14.063   5.318  0.00  0.00
ATOM    380 N3   G   A  12      -2.979  13.622   3.045  0.00  0.00
ATOM    381 C4   G   A  12      -3.061  13.304   1.720  0.00  0.00
ATOM    382 C3'  G   A  12      -5.325  16.387  -0.021  0.00  0.00
ATOM    383 H3'  G   A  12      -4.531  16.096  -0.713  0.00  0.00
ATOM    384 C2'  G   A  12      -5.000  15.885   1.390  0.00  0.00
ATOM    385 H2'  G   A  12      -3.954  16.068   1.645  0.00  0.00
ATOM    386 O2'  G   A  12      -5.879  16.418   2.381  0.00  0.00
ATOM    387 HO2' G   A  12      -6.025  17.359   2.181  0.00  0.00
ATOM    388 O3'  G   A  12      -5.549  17.791  -0.051  0.00  0.00
ATOM    389 P    A   A  13      -4.334  18.814  -0.296  0.00  0.00
ATOM    390 OP1  A   A  13      -4.892  20.188  -0.240  0.00  0.00
ATOM    391 OP2  A   A  13      -3.616  18.390  -1.521  0.00  0.00
ATOM    392 O5'  A   A  13      -3.336  18.613   0.953  0.00  0.00
ATOM    393 C5'  A   A  13      -3.656  19.117   2.244  0.00  0.00
ATOM    394 H5'  A   A  13      -4.620  18.728   2.567  0.00  0.00
ATOM    395 H5'' A   A  13      -3.730  20.205   2.200  0.00  0.00
ATOM    396 C4'  A   A  13      -2.602  18.749   3.299  0.00  0.00
ATOM    397 H4'  A   A  13      -2.934  19.129   4.266  0.00  0.00
ATOM    398 O4'  A   A  13      -2.417  17.338   3.398  0.00  0.00
ATOM    399 C1'  A   A  13      -1.060  17.079   3.750  0.00  0.00
ATOM    400 H1'  A   A  13      -1.009  16.506   4.679  0.00  0.00
ATOM    401 N9   A   A  13      -0.381  16.295   2.691  0.00  0.00
ATOM    402 C8   A   A  13      -0.740  16.105   1.377  0.00  0.00
ATOM    403 H8   A   A  13      -1.558  16.664   0.912  0.00  0.00
ATOM    404 N7   A   A  13       0.036  15.276   0.726  0.00  0.00
ATOM    405 C5   A   A  13       1.015  14.939   1.674  0.00  0.00
ATOM    406 C6   A   A  13       2.188  14.135   1.680  0.00  0.00
ATOM    407 N6   A   A  13       2.612  13.395   0.676  0.00  0.00
ATOM    408 H61  A   A  13       3.434  12.818   0.806  0.00  0.00
ATOM    409 H62  A   A  13       2.064  13.355  -0.168  0.00  0.00
ATOM    410 N1   A   A  13       2.998  14.104   2.742  0.00  0.00
ATOM    411 C2   A   A  13       2.646  14.804   3.811  0.00  0.00
ATOM    412 H2   A   A  13       3.319  14.746   4.656  0.00  0.00
ATOM    413 N3   A   A  13       1.570  15.566   3.972  0.00  0.00
ATOM    414 C4   A   A  13       0.789  15.594   2.856  0.00  0.00
ATOM    415 C3'  A   A  13      -1.214  19.326   3.018  0.00  0.00
ATOM    416 H3'  A   A  13      -0.950  19.127   1.978  0.00  0.00
ATOM    417 C2'  A   A  13      -0.377  18.435   3.950  0.00  0.00
ATOM    418 H2'  A   A  13       0.665  18.409   3.628  0.00  0.00
ATOM    419 O2'  A   A  13      -0.481  18.781   5.333  0.00  0.00
ATOM    420 HO2' A   A  13       0.216  18.317   5.834  0.00  0.00
ATOM    421 O3'  A   A  13      -1.121  20.716   3.308  0.00  0.00
ATOM    422 P    U   A  14       0.010  21.630   2.634  0.00  0.00
ATOM    423 OP1  U   A  14      -0.119  22.994   3.205  0.00  0.00
ATOM    424 OP2  U   A  14      -0.088  21.464   1.163  0.00  0.00
ATOM    425 O5'  U   A  14       1.413  21.001   3.106  0.00  0.00
ATOM    426 C5'  U   A  14       1.865  21.130   4.444  0.00  0.00
ATOM    427 H5'  U   A  14       1.101  20.772   5.133  0.00  0.00
ATOM    428 H5'' U   A  14       2.049  22.184   4.662  0.00  0.00
ATOM    429 C4'  U   A  14       3.161  20.348   4.689  0.00  0.00
ATOM    430 H4'  U   A  14       3.495  20.521   5.696  0.00  0.00
ATOM    431 O4'  U   A  14       3.005  18.944   4.504  0.00  0.00
ATOM    432 C1'  U   A  14       4.234  18.412   4.019  0.00  0.00
ATOM    433 H1'  U   A  14       4.582  17.619   4.686  0.00  0.00
ATOM    434 N1   U   A  14       4.085  17.841   2.646  0.00  0.00
ATOM    435 C6   U   A  14       3.018  18.153   1.828  0.00  0.00
ATOM    436 H6   U   A  14       2.291  18.885   2.155  0.00  0.00
ATOM    437 C5   U   A  14       2.864  17.550   0.620  0.00  0.00
ATOM    438 H5   U   A  14       2.022  17.801  -0.008  0.00  0.00
ATOM    439 C4   U   A  14       3.818  16.579   0.132  0.00  0.00
ATOM    440 O4   U   A  14       3.753  15.990  -0.941  0.00  0.00
ATOM    441 N3   U   A  14       4.868  16.345   0.984  0.00  0.00
ATOM    442 H3   U   A  14       5.551  15.662   0.688  0.00  0.00
ATOM    443 C2   U   A  14       5.055  16.926   2.219  0.00  0.00
ATOM    444 O2   U   A  14       6.051  16.632   2.882  0.00  0.00
ATOM    445 C3'  U   A  14       4.352  20.799   3.868  0.00  0.00
ATOM    446 H3'  U   A  14       4.051  20.931   2.828  0.00  0.00
ATOM    447 C2'  U   A  14       5.249  19.563   4.057  0.00  0.00
ATOM    448 H2'  U   A  14       5.983  19.468   3.263  0.00  0.00
ATOM    449 O2'  U   A  14       5.903  19.542   5.328  0.00  0.00
ATOM    450 HO2' U   A  14       6.261  20.432   5.497  0.00  0.00
ATOM    451 O3'  U   A  14       4.910  21.972   4.450  0.00  0.00
ATOM    452 P    G   A  15       5.360  23.217   3.559  0.00  0.00
ATOM    453 OP1  G   A  15       5.835  24.290   4.468  0.00  0.00
ATOM    454 OP2  G   A  15       4.289  23.520   2.581  0.00  0.00
ATOM    455 O5'  G   A  15       6.607  22.602   2.774  0.00  0.00
ATOM    456 C5'  G   A  15       7.869  22.431   3.397  0.00  0.00
ATOM    457 H5'  G   A  15       7.743  21.982   4.383  0.00  0.00
ATOM    458 H5'' G   A  15       8.354  23.402   3.514  0.00  0.00
ATOM    459 C4'  G   A  15       8.764  21.517   2.554  0.00  0.00
ATOM    460 H4'  G   A  15       9.761  21.485   2.993  0.00  0.00
ATOM    461 O4'  G   A  15       8.238  20.194   2.512  0.00  0.00
ATOM    462 C1'  G   A  15       8.412  19.672   1.201  0.00  0.00
ATOM    463 H1'  G   A  15       8.931  18.716   1.240  0.00  0.00
ATOM    464 N9   G   A  15       7.115  19.465   0.516  0.00  0.00
ATOM    465 C8   G   A  15       5.904  20.093   0.700  0.00  0.00
ATOM    466 H8   G   A  15       5.669  20.703   1.576  0.00  0.00
ATOM    467 N7   G   A  15       5.054  19.876  -0.273  0.00  0.00
ATOM    468 C5   G   A  15       5.726  18.986  -1.127  0.00  0.00
ATOM    469 C6   G   A  15       5.338  18.347  -2.365  0.00  0.00
ATOM    470 O6   G   A  15       4.303  18.490  -3.022  0.00  0.00
ATOM    471 N1   G   A  15       6.273  17.441  -2.835  0.00  0.00
ATOM    472 H1   G   A  15       6.066  16.964  -3.690  0.00  0.00
ATOM    473 C2   G   A  15       7.455  17.193  -2.216  0.00  0.00
ATOM    474 N2   G   A  15       8.225  16.259  -2.711  0.00  0.00
ATOM    475 H21  G   A  15       7.979  15.711  -3.532  0.00  0.00
ATOM    476 H22  G   A  15       9.026  15.985  -2.155  0.00  0.00
ATOM    477 N3   G   A  15       7.866  17.780  -1.093  0.00  0.00
ATOM    478 C4   G   A  15       6.957  18.671  -0.597  0.00  0.00
ATOM    479 C3'  G   A  15       8.907  21.989   1.106  0.00  0.00
ATOM    480 H3'  G   A  15       7.933  22.321   0.748  0.00  0.00
ATOM    481 C2'  G   A  15       9.261  20.674   0.405  0.00  0.00
ATOM    482 H2'  G   A  15       8.965  20.714  -0.646  0.00  0.00
ATOM    483 O2'  G   A  15      10.629  20.298   0.525  0.00  0.00
ATOM    484 HO2' G   A  15      10.851  19.750  -0.257  0.00  0.00
ATOM    485 O3'  G   A  15       9.874  23.016   0.945  0.00  0.00
ATOM    486 P    A   A  16       9.734  24.079  -0.241  0.00  0.00
ATOM    487 OP1  A   A  16      10.908  24.984  -0.170  0.00  0.00
ATOM    488 OP2  A   A  16       8.377  24.672  -0.173  0.00  0.00
ATOM    489 O5'  A   A  16       9.860  23.222  -1.599  0.00  0.00
ATOM    490 C5'  A   A  16       9.248  23.687  -2.788  0.00  0.00
ATOM    491 H5'  A   A  16       9.264  24.778  -2.808  0.00  0.00
ATOM    492 H5'' A   A  16       8.218  23.356  -2.759  0.00  0.00
ATOM    493 C4'  A   A  16       9.881  23.192  -4.096  0.00  0.00
ATOM    494 H4'  A   A  16       9.334  23.673  -4.909  0.00  0.00
ATOM    495 O4'  A   A  16      11.240  23.629  -4.172  0.00  0.00
ATOM    496 C1'  A   A  16      12.098  22.517  -4.383  0.00  0.00
ATOM    497 H1'  A   A  16      12.527  22.546  -5.386  0.00  0.00
ATOM    498 N9   A   A  16      13.169  22.421  -3.364  0.00  0.00
ATOM    499 C8   A   A  16      13.016  22.480  -2.001  0.00  0.00
ATOM    500 H8   A   A  16      12.078  22.786  -1.556  0.00  0.00
ATOM    501 N7   A   A  16      14.062  22.086  -1.317  0.00  0.00
ATOM    502 C5   A   A  16      14.965  21.698  -2.322  0.00  0.00
ATOM    503 C6   A   A  16      16.258  21.111  -2.339  0.00  0.00
ATOM    504 N6   A   A  16      16.971  20.794  -1.273  0.00  0.00
ATOM    505 H61  A   A  16      17.867  20.356  -1.413  0.00  0.00
ATOM    506 H62  A   A  16      16.578  20.932  -0.355  0.00  0.00
ATOM    507 N1   A   A  16      16.864  20.796  -3.483  0.00  0.00
ATOM    508 C2   A   A  16      16.219  21.050  -4.614  0.00  0.00
ATOM    509 H2   A   A  16      16.733  20.769  -5.523  0.00  0.00
ATOM    510 N3   A   A  16      15.017  21.601  -4.766  0.00  0.00
ATOM    511 C4   A   A  16      14.430  21.903  -3.568  0.00  0.00
ATOM    512 C3'  A   A  16       9.803  21.676  -4.345  0.00  0.00
ATOM    513 H3'  A   A  16       9.270  21.213  -3.511  0.00  0.00
ATOM    514 C2'  A   A  16      11.266  21.257  -4.223  0.00  0.00
ATOM    515 H2'  A   A  16      11.424  20.799  -3.248  0.00  0.00
ATOM    516 O2'  A   A  16      11.719  20.435  -5.281  0.00  0.00
ATOM    517 HO2' A   A  16      11.134  19.664  -5.374  0.00  0.00
ATOM    518 O3'  A   A  16       9.178  21.315  -5.576  0.00  0.00
ATOM    519 P    A   A  17       8.304  19.963  -5.680  0.00  0.00
ATOM    520 OP1  A   A  17       7.708  19.927  -7.039  0.00  0.00
ATOM    521 OP2  A   A  17       7.398  19.927  -4.510  0.00  0.00
ATOM    522 O5'  A   A  17       9.354  18.734  -5.533  0.00  0.00
ATOM    523 C5'  A   A  17       9.829  18.018  -6.669  0.00  0.00
ATOM    524 H5'  A   A  17      10.146  18.732  -7.432  0.00  0.00
ATOM    525 H5'' A   A  17       9.018  17.418  -7.083  0.00  0.00
ATOM    526 C4'  A   A  17      11.026  17.092  -6.373  0.00  0.00
ATOM    527 H4'  A   A  17      11.392  16.718  -7.331  0.00  0.00
ATOM    528 O4'  A   A  17      12.084  17.822  -5.774  0.00  0.00
ATOM    529 C1'  A   A  17      12.728  17.074  -4.755  0.00  0.00
ATOM    530 H1'  A   A  17      13.812  17.047  -4.899  0.00  0.00
ATOM    531 N9   A   A  17      12.485  17.677  -3.415  0.00  0.00
ATOM    532 C8   A   A  17      11.362  18.272  -2.884  0.00  0.00
ATOM    533 H8   A   A  17      10.445  18.422  -3.438  0.00  0.00
ATOM    534 N7   A   A  17      11.518  18.735  -1.670  0.00  0.00
ATOM    535 C5   A   A  17      12.845  18.403  -1.365  0.00  0.00
ATOM    536 C6   A   A  17      13.722  18.647  -0.273  0.00  0.00
ATOM    537 N6   A   A  17      13.427  19.332   0.816  0.00  0.00
ATOM    538 H61  A   A  17      14.137  19.440   1.519  0.00  0.00
ATOM    539 H62  A   A  17      12.513  19.762   0.902  0.00  0.00
ATOM    540 N1   A   A  17      14.980  18.203  -0.288  0.00  0.00
ATOM    541 C2   A   A  17      15.386  17.527  -1.355  0.00  0.00
ATOM    542 H2   A   A  17      16.414  17.192  -1.343  0.00  0.00
ATOM    543 N3   A   A  17      14.692  17.229  -2.451  0.00  0.00
ATOM    544 C4   A   A  17      13.412  17.697  -2.395  0.00  0.00
ATOM    545 C3'  A   A  17      10.765  15.867  -5.493  0.00  0.00
ATOM    546 H3'  A   A  17      10.077  16.109  -4.682  0.00  0.00
ATOM    547 C2'  A   A  17      12.182  15.656  -4.922  0.00  0.00
ATOM    548 H2'  A   A  17      12.150  15.157  -3.964  0.00  0.00
ATOM    549 O2'  A   A  17      13.060  14.982  -5.824  0.00  0.00
ATOM    550 HO2' A   A  17      12.857  14.030  -5.780  0.00  0.00
ATOM    551 O3'  A   A  17      10.290  14.793  -6.305  0.00  0.00
ATOM    552 P    A   A  18       9.252  13.692  -5.773  0.00  0.00
ATOM    553 OP1  A   A  18       8.736  12.951  -6.949  0.00  0.00
ATOM    554 OP2  A   A  18       8.288  14.369  -4.869  0.00  0.00
ATOM    555 O5'  A   A  18      10.142  12.682  -4.892  0.00  0.00
ATOM    556 C5'  A   A  18      11.094  11.797  -5.464  0.00  0.00
ATOM    557 H5'  A   A  18      11.536  12.253  -6.351  0.00  0.00
ATOM    558 H5'' A   A  18      10.606  10.868  -5.762  0.00  0.00
ATOM    559 C4'  A   A  18      12.227  11.493  -4.469  0.00  0.00
ATOM    560 H4'  A   A  18      12.986  10.901  -4.981  0.00  0.00
ATOM    561 O4'  A   A  18      12.820  12.721  -4.046  0.00  0.00
ATOM    562 C1'  A   A  18      13.066  12.715  -2.647  0.00  0.00
ATOM    563 H1'  A   A  18      14.105  12.994  -2.448  0.00  0.00
ATOM    564 N9   A   A  18      12.193  13.665  -1.898  0.00  0.00
ATOM    565 C8   A   A  18      10.879  14.028  -2.103  0.00  0.00
ATOM    566 H8   A   A  18      10.275  13.652  -2.908  0.00  0.00
ATOM    567 N7   A   A  18      10.420  14.924  -1.273  0.00  0.00
ATOM    568 C5   A   A  18      11.500  15.136  -0.415  0.00  0.00
ATOM    569 C6   A   A  18      11.712  15.949   0.722  0.00  0.00
ATOM    570 N6   A   A  18      10.812  16.768   1.227  0.00  0.00
ATOM    571 H61  A   A  18      11.078  17.348   2.006  0.00  0.00
ATOM    572 H62  A   A  18       9.931  16.865   0.744  0.00  0.00
ATOM    573 N1   A   A  18      12.893  15.972   1.338  0.00  0.00
ATOM    574 C2   A   A  18      13.860  15.208   0.844  0.00  0.00
ATOM    575 H2   A   A  18      14.822  15.286   1.323  0.00  0.00
ATOM    576 N3   A   A  18      13.806  14.379  -0.195  0.00  0.00
ATOM    577 C4   A   A  18      12.579  14.381  -0.788  0.00  0.00
ATOM    578 C3'  A   A  18      11.815  10.738  -3.198  0.00  0.00
ATOM    579 H3'  A   A  18      10.811  11.051  -2.901  0.00  0.00
ATOM    580 C2'  A   A  18      12.854  11.275  -2.199  0.00  0.00
ATOM    581 H2'  A   A  18      12.448  11.261  -1.198  0.00  0.00
ATOM    582 O2'  A   A  18      14.116  10.603  -2.241  0.00  0.00
ATOM    583 HO2' A   A  18      14.342  10.396  -3.166  0.00  0.00
ATOM    584 O3'  A   A  18      11.902   9.321  -3.322  0.00  0.00
ATOM    585 P    G   A  19      10.996   8.338  -2.427  0.00  0.00
ATOM    586 OP1  G   A  19      11.486   6.956  -2.642  0.00  0.00
ATOM    587 OP2  G   A  19       9.581   8.644  -2.747  0.00  0.00
ATOM    588 O5'  G   A  19      11.229   8.731  -0.878  0.00  0.00
ATOM    589 C5'  G   A  19      12.380   8.337  -0.146  0.00  0.00
ATOM    590 H5'  G   A  19      13.273   8.517  -0.748  0.00  0.00
ATOM    591 H5'' G   A  19      12.324   7.268   0.071  0.00  0.00
ATOM    592 C4'  G   A  19      12.526   9.114   1.179  0.00  0.00
ATOM    593 H4'  G   A  19      13.438   8.768   1.668  0.00  0.00
ATOM    594 O4'  G   A  19      12.660  10.520   0.947  0.00  0.00
ATOM    595 C1'  G   A  19      11.884  11.257   1.888  0.00  0.00
ATOM    596 H1'  G   A  19      12.468  12.072   2.321  0.00  0.00
ATOM    597 N9   G   A  19      10.650  11.834   1.284  0.00  0.00
ATOM    598 C8   G   A  19      10.014  11.500   0.115  0.00  0.00
ATOM    599 H8   G   A  19      10.425  10.808  -0.589  0.00  0.00
ATOM    600 N7   G   A  19       8.926  12.174  -0.133  0.00  0.00
ATOM    601 C5   G   A  19       8.839  13.053   0.950  0.00  0.00
ATOM    602 C6   G   A  19       7.893  14.092   1.249  0.00  0.00
ATOM    603 O6   G   A  19       6.899  14.443   0.614  0.00  0.00
ATOM    604 N1   G   A  19       8.163  14.761   2.427  0.00  0.00
ATOM    605 H1   G   A  19       7.509  15.475   2.706  0.00  0.00
ATOM    606 C2   G   A  19       9.229  14.486   3.217  0.00  0.00
ATOM    607 N2   G   A  19       9.347  15.172   4.323  0.00  0.00
ATOM    608 H21  G   A  19       8.678  15.885   4.566  0.00  0.00
ATOM    609 H22  G   A  19      10.143  14.976   4.910  0.00  0.00
ATOM    610 N3   G   A  19      10.140  13.545   2.973  0.00  0.00
ATOM    611 C4   G   A  19       9.894  12.854   1.818  0.00  0.00
ATOM    612 C3'  G   A  19      11.377   8.948   2.186  0.00  0.00
ATOM    613 H3'  G   A  19      10.422   8.938   1.657  0.00  0.00
ATOM    614 C2'  G   A  19      11.538  10.252   2.978  0.00  0.00
ATOM    615 H2'  G   A  19      10.611  10.520   3.478  0.00  0.00
ATOM    616 O2'  G   A  19      12.639  10.218   3.888  0.00  0.00
ATOM    617 HO2' G   A  19      12.709   9.313   4.241  0.00  0.00
ATOM    618 O3'  G   A  19      11.508   7.820   3.048  0.00  0.00
ATOM    619 P    U   A  20      10.228   7.172   3.780  0.00  0.00
ATOM    620 OP1  U   A  20      10.729   6.123   4.700  0.00  0.00
ATOM    621 OP2  U   A  20       9.259   6.788   2.726  0.00  0.00
ATOM    622 O5'  U   A  20       9.548   8.341   4.660  0.00  0.00
ATOM    623 C5'  U   A  20      10.165   8.861   5.828  0.00  0.00
ATOM    624 H5'  U   A  20      11.201   9.123   5.626  0.00  0.00
ATOM    625 H5'' U   A  20      10.166   8.092   6.604  0.00  0.00
ATOM    626 C4'  U   A  20       9.445  10.105   6.381  0.00  0.00
ATOM    627 H4'  U   A  20      10.006  10.473   7.242  0.00  0.00
ATOM    628 O4'  U   A  20       9.373  11.152   5.408  0.00  0.00
ATOM    629 C1'  U   A  20       8.131  11.851   5.530  0.00  0.00
ATOM    630 H1'  U   A  20       8.325  12.914   5.685  0.00  0.00
ATOM    631 N1   U   A  20       7.257  11.706   4.323  0.00  0.00
ATOM    632 C6   U   A  20       7.448  10.708   3.390  0.00  0.00
ATOM    633 H6   U   A  20       8.239   9.985   3.538  0.00  0.00
ATOM    634 C5   U   A  20       6.666  10.625   2.282  0.00  0.00
ATOM    635 H5   U   A  20       6.837   9.841   1.556  0.00  0.00
ATOM    636 C4   U   A  20       5.600  11.568   2.033  0.00  0.00
ATOM    637 O4   U   A  20       4.853  11.568   1.061  0.00  0.00
ATOM    638 N3   U   A  20       5.457  12.523   3.009  0.00  0.00
ATOM    639 H3   U   A  20       4.699  13.178   2.889  0.00  0.00
ATOM    640 C2   U   A  20       6.233  12.648   4.142  0.00  0.00
ATOM    641 O2   U   A  20       6.008  13.572   4.923  0.00  0.00
ATOM    642 C3'  U   A  20       8.003   9.858   6.825  0.00  0.00
ATOM    643 H3'  U   A  20       7.492   9.235   6.089  0.00  0.00
ATOM    644 C2'  U   A  20       7.460  11.293   6.787  0.00  0.00
ATOM    645 H2'  U   A  20       6.372  11.306   6.708  0.00  0.00
ATOM    646 O2'  U   A  20       7.905  12.078   7.893  0.00  0.00
ATOM    647 HO2' U   A  20       7.904  11.510   8.685  0.00  0.00
ATOM    648 O3'  U   A  20       7.947   9.296   8.131  0.00  0.00
ATOM    649 P    C   A  21       6.664   8.475   8.631  0.00  0.00
ATOM    650 OP1  C   A  21       6.932   8.030  10.021  0.00  0.00
ATOM    651 OP2  C   A  21       6.341   7.456   7.605  0.00  0.00
ATOM    652 O5'  C   A  21       5.472   9.551   8.651  0.00  0.00
ATOM    653 C5'  C   A  21       5.358  10.523   9.682  0.00  0.00
ATOM    654 H5'  C   A  21       6.271  11.111   9.746  0.00  0.00
ATOM    655 H5'' C   A  21       5.208  10.023  10.639  0.00  0.00
ATOM    656 C4'  C   A  21       4.177  11.473   9.438  0.00  0.00
ATOM    657 H4'  C   A  21       4.159  12.214  10.239  0.00  0.00
ATOM    658 O4'  C   A  21       4.270  12.152   8.186  0.00  0.00
ATOM    659 C1'  C   A  21       2.952  12.349   7.671  0.00  0.00
ATOM    660 H1'  C   A  21       2.764  13.419   7.538  0.00  0.00
ATOM    661 N1   C   A  21       2.760  11.669   6.353  0.00  0.00
ATOM    662 C6   C   A  21       3.594  10.674   5.902  0.00  0.00
ATOM    663 H6   C   A  21       4.342  10.242   6.568  0.00  0.00
ATOM    664 C5   C   A  21       3.460  10.190   4.641  0.00  0.00
ATOM    665 H5   C   A  21       4.116   9.410   4.288  0.00  0.00
ATOM    666 C4   C   A  21       2.411  10.727   3.842  0.00  0.00
ATOM    667 N4   C   A  21       2.237  10.329   2.615  0.00  0.00
ATOM    668 H41  C   A  21       1.477  10.743   2.087  0.00  0.00
ATOM    669 H42  C   A  21       2.868   9.663   2.206  0.00  0.00
ATOM    670 N3   C   A  21       1.560  11.629   4.279  0.00  0.00
ATOM    671 C2   C   A  21       1.708  12.103   5.538  0.00  0.00
ATOM    672 O2   C   A  21       0.884  12.927   5.929  0.00  0.00
ATOM    673 C3'  C   A  21       2.827  10.755   9.423  0.00  0.00
ATOM    674 H3'  C   A  21       2.899   9.872   8.786  0.00  0.00
ATOM    675 C2'  C   A  21       1.974  11.824   8.728  0.00  0.00
ATOM    676 H2'  C   A  21       1.080  11.389   8.282  0.00  0.00
ATOM    677 O2'  C   A  21       1.642  12.911   9.591  0.00  0.00
ATOM    678 HO2' C   A  21       1.357  12.544  10.447  0.00  0.00
ATOM    679 O3'  C   A  21       2.347  10.426  10.719  0.00  0.00
ATOM    680 P    G   A  22       1.318   9.213  10.924  0.00  0.00
ATOM    681 OP1  G   A  22       1.029   9.114  12.376  0.00  0.00
ATOM    682 OP2  G   A  22       1.854   8.024  10.220  0.00  0.00
ATOM    683 O5'  G   A  22      -0.016   9.682  10.158  0.00  0.00
ATOM    684 C5'  G   A  22      -0.902  10.634  10.729  0.00  0.00
ATOM    685 H5'  G   A  22      -0.377  11.569  10.922  0.00  0.00
ATOM    686 H5'' G   A  22      -1.281  10.252  11.680  0.00  0.00
ATOM    687 C4'  G   A  22      -2.101  10.920   9.816  0.00  0.00
ATOM    688 H4'  G   A  22      -2.758  11.629  10.322  0.00  0.00
ATOM    689 O4'  G   A  22      -1.708  11.484   8.565  0.00  0.00
ATOM    690 C1'  G   A  22      -2.588  10.997   7.556  0.00  0.00
ATOM    691 H1'  G   A  22      -3.124  11.799   7.037  0.00  0.00
ATOM    692 N9   G   A  22      -1.861  10.213   6.529  0.00  0.00
ATOM    693 C8   G   A  22      -0.647   9.572   6.591  0.00  0.00
ATOM    694 H8   G   A  22      -0.049   9.544   7.494  0.00  0.00
ATOM    695 N7   G   A  22      -0.280   9.017   5.463  0.00  0.00
ATOM    696 C5   G   A  22      -1.346   9.290   4.590  0.00  0.00
ATOM    697 C6   G   A  22      -1.579   8.969   3.200  0.00  0.00
ATOM    698 O6   G   A  22      -0.853   8.396   2.388  0.00  0.00
ATOM    699 N1   G   A  22      -2.815   9.383   2.742  0.00  0.00
ATOM    700 H1   G   A  22      -3.055   9.176   1.785  0.00  0.00
ATOM    701 C2   G   A  22      -3.711  10.059   3.498  0.00  0.00
ATOM    702 N2   G   A  22      -4.850  10.382   2.955  0.00  0.00
ATOM    703 H21  G   A  22      -5.082  10.081   2.011  0.00  0.00
ATOM    704 H22  G   A  22      -5.513  10.881   3.523  0.00  0.00
ATOM    705 N3   G   A  22      -3.524  10.414   4.762  0.00  0.00
ATOM    706 C4   G   A  22      -2.324   9.995   5.257  0.00  0.00
ATOM    707 C3'  G   A  22      -2.920   9.665   9.495  0.00  0.00
ATOM    708 H3'  G   A  22      -2.245   8.845   9.237  0.00  0.00
ATOM    709 C2'  G   A  22      -3.655  10.144   8.243  0.00  0.00
ATOM    710 H2'  G   A  22      -3.966   9.302   7.620  0.00  0.00
ATOM    711 O2'  G   A  22      -4.757  10.998   8.550  0.00  0.00
ATOM    712 HO2' G   A  22      -5.220  10.629   9.324  0.00  0.00
ATOM    713 O3'  G   A  22      -3.820   9.291  10.531  0.00  0.00
ATOM    714 P    C   A  23      -4.307   7.769  10.685  0.00  0.00
ATOM    715 OP1  C   A  23      -5.305   7.729  11.781  0.00  0.00
ATOM    716 OP2  C   A  23      -3.103   6.911  10.789  0.00  0.00
ATOM    717 O5'  C   A  23      -5.046   7.418   9.297  0.00  0.00
ATOM    718 C5'  C   A  23      -6.361   7.880   9.016  0.00  0.00
ATOM    719 H5'  C   A  23      -6.401   8.967   9.070  0.00  0.00
ATOM    720 H5'' C   A  23      -7.057   7.476   9.748  0.00  0.00
ATOM    721 C4'  C   A  23      -6.852   7.436   7.636  0.00  0.00
ATOM    722 H4'  C   A  23      -7.867   7.809   7.488  0.00  0.00
ATOM    723 O4'  C   A  23      -6.021   7.915   6.589  0.00  0.00
ATOM    724 C1'  C   A  23      -6.200   7.053   5.471  0.00  0.00
ATOM    725 H1'  C   A  23      -6.786   7.583   4.720  0.00  0.00
ATOM    726 N1   C   A  23      -4.895   6.631   4.887  0.00  0.00
ATOM    727 C6   C   A  23      -3.807   6.372   5.685  0.00  0.00
ATOM    728 H6   C   A  23      -3.890   6.520   6.744  0.00  0.00
ATOM    729 C5   C   A  23      -2.651   5.923   5.134  0.00  0.00
ATOM    730 H5   C   A  23      -1.797   5.720   5.761  0.00  0.00
ATOM    731 C4   C   A  23      -2.631   5.731   3.725  0.00  0.00
ATOM    732 N4   C   A  23      -1.553   5.316   3.124  0.00  0.00
ATOM    733 H41  C   A  23      -1.568   5.297   2.109  0.00  0.00
ATOM    734 H42  C   A  23      -0.713   5.162   3.650  0.00  0.00
ATOM    735 N3   C   A  23      -3.664   5.975   2.942  0.00  0.00
ATOM    736 C2   C   A  23      -4.816   6.406   3.505  0.00  0.00
ATOM    737 O2   C   A  23      -5.776   6.577   2.755  0.00  0.00
ATOM    738 C3'  C   A  23      -6.871   5.918   7.465  0.00  0.00
ATOM    739 H3'  C   A  23      -5.893   5.523   7.752  0.00  0.00
ATOM    740 C2'  C   A  23      -7.018   5.841   5.938  0.00  0.00
ATOM    741 H2'  C   A  23      -6.607   4.906   5.557  0.00  0.00
ATOM    742 O2'  C   A  23      -8.347   6.043   5.471  0.00  0.00
ATOM    743 HO2' C   A  23      -8.684   5.191   5.137  0.00  0.00
ATOM    744 O3'  C   A  23      -7.901   5.283   8.216  0.00  0.00
ATOM    745 P    A   A  24      -7.891   3.698   8.477  0.00  0.00
ATOM    746 OP1  A   A  24      -8.968   3.392   9.451  0.00  0.00
ATOM    747 OP2  A   A  24      -6.505   3.277   8.792  0.00  0.00
ATOM    748 O5'  A   A  24      -8.287   3.051   7.065  0.00  0.00
ATOM    749 C5'  A   A  24      -9.601   3.183   6.542  0.00  0.00
ATOM    750 H5'  A   A  24      -9.909   4.228   6.571  0.00  0.00
ATOM    751 H5'' A   A  24     -10.301   2.609   7.153  0.00  0.00
ATOM    752 C4'  A   A  24      -9.671   2.683   5.094  0.00  0.00
ATOM    753 H4'  A   A  24     -10.660   2.912   4.694  0.00  0.00
ATOM    754 O4'  A   A  24      -8.675   3.341   4.310  0.00  0.00
ATOM    755 C1'  A   A  24      -7.992   2.394   3.498  0.00  0.00
ATOM    756 H1'  A   A  24      -8.553   2.141   2.589  0.00  0.00
ATOM    757 N9   A   A  24      -6.593   2.793   3.188  0.00  0.00
ATOM    758 C8   A   A  24      -5.538   2.840   4.075  0.00  0.00
ATOM    759 H8   A   A  24      -5.691   2.914   5.146  0.00  0.00
ATOM    760 N7   A   A  24      -4.351   2.713   3.539  0.00  0.00
ATOM    761 C5   A   A  24      -4.638   2.585   2.172  0.00  0.00
ATOM    762 C6   A   A  24      -3.871   2.417   0.985  0.00  0.00
ATOM    763 N6   A   A  24      -2.559   2.284   0.928  0.00  0.00
ATOM    764 H61  A   A  24      -2.018   2.312   1.777  0.00  0.00
ATOM    765 H62  A   A  24      -2.134   2.115   0.023  0.00  0.00
ATOM    766 N1   A   A  24      -4.451   2.390  -0.215  0.00  0.00
ATOM    767 C2   A   A  24      -5.772   2.476  -0.260  0.00  0.00
ATOM    768 H2   A   A  24      -6.211   2.478  -1.253  0.00  0.00
ATOM    769 N3   A   A  24      -6.627   2.562   0.753  0.00  0.00
ATOM    770 C4   A   A  24      -5.992   2.608   1.960  0.00  0.00
ATOM    771 C3'  A   A  24      -9.428   1.172   4.989  0.00  0.00
ATOM    772 H3'  A   A  24      -9.437   0.700   5.972  0.00  0.00
ATOM    773 C2'  A   A  24      -8.019   1.144   4.385  0.00  0.00
ATOM    774 H2'  A   A  24      -7.326   1.291   5.212  0.00  0.00
ATOM    775 O2'  A   A  24      -7.671  -0.059   3.723  0.00  0.00
ATOM    776 HO2' A   A  24      -8.200  -0.777   4.128  0.00  0.00
ATOM    777 O3'  A   A  24     -10.441   0.623   4.154  0.00  0.00
ATOM    778 P    A   A  25     -10.760  -0.951   4.122  0.00  0.00
ATOM    779 OP1  A   A  25     -12.149  -1.155   4.605  0.00  0.00
ATOM    780 OP2  A   A  25      -9.649  -1.682   4.781  0.00  0.00
ATOM    781 O5'  A   A  25     -10.692  -1.285   2.555  0.00  0.00
ATOM    782 C5'  A   A  25     -11.673  -0.776   1.661  0.00  0.00
ATOM    783 H5'  A   A  25     -11.844   0.282   1.869  0.00  0.00
ATOM    784 H5'' A   A  25     -12.614  -1.311   1.804  0.00  0.00
ATOM    785 C4'  A   A  25     -11.231  -0.908   0.197  0.00  0.00
ATOM    786 H4'  A   A  25     -12.009  -0.486  -0.438  0.00  0.00
ATOM    787 O4'  A   A  25     -10.019  -0.176   0.006  0.00  0.00
ATOM    788 C1'  A   A  25      -9.128  -0.946  -0.786  0.00  0.00
ATOM    789 H1'  A   A  25      -9.313  -0.831  -1.853  0.00  0.00
ATOM    790 N9   A   A  25      -7.714  -0.687  -0.439  0.00  0.00
ATOM    791 C8   A   A  25      -7.141  -0.970   0.775  0.00  0.00
ATOM    792 H8   A   A  25      -7.771  -1.191   1.632  0.00  0.00
ATOM    793 N7   A   A  25      -5.832  -1.055   0.767  0.00  0.00
ATOM    794 C5   A   A  25      -5.520  -0.830  -0.583  0.00  0.00
ATOM    795 C6   A   A  25      -4.326  -0.797  -1.351  0.00  0.00
ATOM    796 N6   A   A  25      -3.110  -1.015  -0.890  0.00  0.00
ATOM    797 H61  A   A  25      -2.971  -1.194   0.091  0.00  0.00
ATOM    798 H62  A   A  25      -2.355  -1.055  -1.562  0.00  0.00
ATOM    799 N1   A   A  25      -4.353  -0.573  -2.666  0.00  0.00
ATOM    800 C2   A   A  25      -5.535  -0.422  -3.244  0.00  0.00
ATOM    801 H2   A   A  25      -5.520  -0.251  -4.313  0.00  0.00
ATOM    802 N3   A   A  25      -6.736  -0.452  -2.673  0.00  0.00
ATOM    803 C4   A   A  25      -6.661  -0.664  -1.326  0.00  0.00
ATOM    804 C3'  A   A  25     -10.974  -2.363  -0.232  0.00  0.00
ATOM    805 H3'  A   A  25     -11.218  -3.083   0.544  0.00  0.00
ATOM    806 C2'  A   A  25      -9.462  -2.371  -0.363  0.00  0.00
ATOM    807 H2'  A   A  25      -9.067  -2.559   0.632  0.00  0.00
ATOM    808 O2'  A   A  25      -8.970  -3.357  -1.242  0.00  0.00
ATOM    809 HO2' A   A  25      -9.725  -3.632  -1.795  0.00  0.00
ATOM    810 O3'  A   A  25     -11.581  -2.642  -1.491  0.00  0.00
ATOM    811 P    G   A  26     -13.122  -3.081  -1.630  0.00  0.00
ATOM    812 OP1  G   A  26     -13.778  -2.144  -2.573  0.00  0.00
ATOM    813 OP2  G   A  26     -13.698  -3.241  -0.272  0.00  0.00
ATOM    814 O5'  G   A  26     -13.068  -4.549  -2.312  0.00  0.00
ATOM    815 C5'  G   A  26     -12.820  -4.751  -3.709  0.00  0.00
ATOM    816 H5'  G   A  26     -13.616  -4.287  -4.295  0.00  0.00
ATOM    817 H5'' G   A  26     -12.831  -5.823  -3.913  0.00  0.00
ATOM    818 C4'  G   A  26     -11.469  -4.182  -4.168  0.00  0.00
ATOM    819 H4'  G   A  26     -11.524  -3.093  -4.130  0.00  0.00
ATOM    820 O4'  G   A  26     -10.428  -4.623  -3.325  0.00  0.00
ATOM    821 C1'  G   A  26      -9.192  -4.511  -4.015  0.00  0.00
ATOM    822 H1'  G   A  26      -8.579  -3.707  -3.602  0.00  0.00
ATOM    823 N9   G   A  26      -8.508  -5.808  -3.749  0.00  0.00
ATOM    824 C8   G   A  26      -8.024  -6.207  -2.521  0.00  0.00
ATOM    825 H8   G   A  26      -8.156  -5.640  -1.612  0.00  0.00
ATOM    826 N7   G   A  26      -7.534  -7.418  -2.495  0.00  0.00
ATOM    827 C5   G   A  26      -7.746  -7.890  -3.795  0.00  0.00
ATOM    828 C6   G   A  26      -7.471  -9.175  -4.391  0.00  0.00
ATOM    829 O6   G   A  26      -6.938 -10.170  -3.893  0.00  0.00
ATOM    830 N1   G   A  26      -7.889  -9.276  -5.704  0.00  0.00
ATOM    831 H1   G   A  26      -7.748 -10.153  -6.165  0.00  0.00
ATOM    832 C2   G   A  26      -8.536  -8.280  -6.357  0.00  0.00
ATOM    833 N2   G   A  26      -8.917  -8.499  -7.586  0.00  0.00
ATOM    834 H21  G   A  26      -8.594  -9.304  -8.099  0.00  0.00
ATOM    835 H22  G   A  26      -9.423  -7.766  -8.050  0.00  0.00
ATOM    836 N3   G   A  26      -8.812  -7.085  -5.845  0.00  0.00
ATOM    837 C4   G   A  26      -8.398  -6.934  -4.551  0.00  0.00
ATOM    838 C3'  G   A  26     -11.001  -4.580  -5.567  0.00  0.00
ATOM    839 H3'  G   A  26     -10.977  -5.664  -5.670  0.00  0.00
ATOM    840 C2'  G   A  26      -9.542  -4.121  -5.467  0.00  0.00
ATOM    841 H2'  G   A  26      -8.938  -4.643  -6.194  0.00  0.00
ATOM    842 O2'  G   A  26      -9.387  -2.711  -5.618  0.00  0.00
ATOM    843 HO2' G   A  26      -9.716  -2.459  -6.501  0.00  0.00
ATOM    844 O3'  G   A  26     -11.773  -3.967  -6.591  0.00  0.00
ATOM    845 P    C   A  27     -11.890  -4.590  -8.065  0.00  0.00
ATOM    846 OP1  C   A  27     -12.978  -3.857  -8.759  0.00  0.00
ATOM    847 OP2  C   A  27     -11.987  -6.066  -7.958  0.00  0.00
ATOM    848 O5'  C   A  27     -10.515  -4.203  -8.804  0.00  0.00
ATOM    849 C5'  C   A  27      -9.491  -5.156  -9.039  0.00  0.00
ATOM    850 H5'  C   A  27      -9.847  -5.915  -9.738  0.00  0.00
ATOM    851 H5'' C   A  27      -9.217  -5.643  -8.104  0.00  0.00
ATOM    852 C4'  C   A  27      -8.253  -4.476  -9.629  0.00  0.00
ATOM    853 H4'  C   A  27      -8.523  -3.998 -10.572  0.00  0.00
ATOM    854 O4'  C   A  27      -7.731  -3.495  -8.739  0.00  0.00
ATOM    855 C1'  C   A  27      -6.315  -3.438  -8.878  0.00  0.00
ATOM    856 H1'  C   A  27      -6.024  -2.449  -9.243  0.00  0.00
ATOM    857 N1   C   A  27      -5.659  -3.674  -7.554  0.00  0.00
ATOM    858 C6   C   A  27      -6.215  -4.487  -6.593  0.00  0.00
ATOM    859 H6   C   A  27      -7.105  -5.073  -6.817  0.00  0.00
ATOM    860 C5   C   A  27      -5.672  -4.531  -5.349  0.00  0.00
ATOM    861 H5   C   A  27      -6.110  -5.155  -4.592  0.00  0.00
ATOM    862 C4   C   A  27      -4.531  -3.724  -5.097  0.00  0.00
ATOM    863 N4   C   A  27      -4.022  -3.660  -3.897  0.00  0.00
ATOM    864 H41  C   A  27      -3.261  -3.014  -3.727  0.00  0.00
ATOM    865 H42  C   A  27      -4.481  -4.136  -3.141  0.00  0.00
ATOM    866 N3   C   A  27      -3.941  -2.991  -6.018  0.00  0.00
ATOM    867 C2   C   A  27      -4.474  -2.981  -7.265  0.00  0.00
ATOM    868 O2   C   A  27      -3.875  -2.332  -8.124  0.00  0.00
ATOM    869 C3'  C   A  27      -7.105  -5.452  -9.891  0.00  0.00
ATOM    870 H3'  C   A  27      -6.995  -6.114  -9.030  0.00  0.00
ATOM    871 C2'  C   A  27      -5.928  -4.470  -9.946  0.00  0.00
ATOM    872 H2'  C   A  27      -4.984  -4.963  -9.718  0.00  0.00
ATOM    873 O2'  C   A  27      -5.858  -3.790 -11.199  0.00  0.00
ATOM    874 HO2' C   A  27      -6.045  -4.434 -11.904  0.00  0.00
ATOM    875 O3'  C   A  27      -7.263  -6.190 -11.097  0.00  0.00
ATOM    876 P    A   A  28      -6.641  -7.661 -11.247  0.00  0.00
ATOM    877 OP1  A   A  28      -6.969  -8.148 -12.608  0.00  0.00
ATOM    878 OP2  A   A  28      -7.071  -8.465 -10.080  0.00  0.00
ATOM    879 O5'  A   A  28      -5.051  -7.443 -11.143  0.00  0.00
ATOM    880 C5'  A   A  28      -4.302  -6.934 -12.239  0.00  0.00
ATOM    881 H5'  A   A  28      -4.724  -5.985 -12.572  0.00  0.00
ATOM    882 H5'' A   A  28      -4.353  -7.640 -13.070  0.00  0.00
ATOM    883 C4'  A   A  28      -2.825  -6.716 -11.882  0.00  0.00
ATOM    884 H4'  A   A  28      -2.289  -6.434 -12.789  0.00  0.00
ATOM    885 O4'  A   A  28      -2.662  -5.681 -10.916  0.00  0.00
ATOM    886 C1'  A   A  28      -1.486  -5.957 -10.159  0.00  0.00
ATOM    887 H1'  A   A  28      -0.753  -5.155 -10.291  0.00  0.00
ATOM    888 N9   A   A  28      -1.816  -6.055  -8.718  0.00  0.00
ATOM    889 C8   A   A  28      -3.021  -6.331  -8.118  0.00  0.00
ATOM    890 H8   A   A  28      -3.914  -6.522  -8.686  0.00  0.00
ATOM    891 N7   A   A  28      -3.012  -6.214  -6.814  0.00  0.00
ATOM    892 C5   A   A  28      -1.686  -5.845  -6.533  0.00  0.00
ATOM    893 C6   A   A  28      -0.955  -5.500  -5.366  0.00  0.00
ATOM    894 N6   A   A  28      -1.446  -5.435  -4.143  0.00  0.00
ATOM    895 H61  A   A  28      -0.842  -5.162  -3.377  0.00  0.00
ATOM    896 H62  A   A  28      -2.428  -5.607  -4.001  0.00  0.00
ATOM    897 N1   A   A  28       0.332  -5.164  -5.433  0.00  0.00
ATOM    898 C2   A   A  28       0.918  -5.170  -6.623  0.00  0.00
ATOM    899 H2   A   A  28       1.965  -4.898  -6.640  0.00  0.00
ATOM    900 N3   A   A  28       0.372  -5.455  -7.800  0.00  0.00
ATOM    901 C4   A   A  28      -0.948  -5.777  -7.686  0.00  0.00
ATOM    902 C3'  A   A  28      -2.133  -7.946 -11.286  0.00  0.00
ATOM    903 H3'  A   A  28      -2.753  -8.340 -10.479  0.00  0.00
ATOM    904 C2'  A   A  28      -0.893  -7.269 -10.687  0.00  0.00
ATOM    905 H2'  A   A  28      -0.476  -7.870  -9.880  0.00  0.00
ATOM    906 O2'  A   A  28       0.106  -6.943 -11.658  0.00  0.00
ATOM    907 HO2' A   A  28       0.965  -6.847 -11.209  0.00  0.00
ATOM    908 O3'  A   A  28      -1.841  -8.968 -12.233  0.00  0.00
ATOM    909 P    C   A  29      -1.549 -10.475 -11.757  0.00  0.00
ATOM    910 OP1  C   A  29      -1.270 -11.283 -12.971  0.00  0.00
ATOM    911 OP2  C   A  29      -2.656 -10.898 -10.866  0.00  0.00
ATOM    912 O5'  C   A  29      -0.209 -10.406 -10.866  0.00  0.00
ATOM    913 C5'  C   A  29       1.070 -10.269 -11.470  0.00  0.00
ATOM    914 H5'  C   A  29       1.043  -9.452 -12.192  0.00  0.00
ATOM    915 H5'' C   A  29       1.320 -11.187 -12.005  0.00  0.00
ATOM    916 C4'  C   A  29       2.180  -9.973 -10.449  0.00  0.00
ATOM    917 H4'  C   A  29       3.114  -9.837 -10.997  0.00  0.00
ATOM    918 O4'  C   A  29       1.909  -8.781  -9.710  0.00  0.00
ATOM    919 C1'  C   A  29       2.473  -8.905  -8.405  0.00  0.00
ATOM    920 H1'  C   A  29       3.198  -8.103  -8.238  0.00  0.00
ATOM    921 N1   C   A  29       1.439  -8.858  -7.329  0.00  0.00
ATOM    922 C6   C   A  29       0.144  -9.277  -7.528  0.00  0.00
ATOM    923 H6   C   A  29      -0.167  -9.617  -8.506  0.00  0.00
ATOM    924 C5   C   A  29      -0.743  -9.265  -6.501  0.00  0.00
ATOM    925 H5   C   A  29      -1.760  -9.587  -6.661  0.00  0.00
ATOM    926 C4   C   A  29      -0.271  -8.828  -5.234  0.00  0.00
ATOM    927 N4   C   A  29      -1.064  -8.775  -4.204  0.00  0.00
ATOM    928 H41  C   A  29      -0.670  -8.447  -3.328  0.00  0.00
ATOM    929 H42  C   A  29      -2.019  -9.070  -4.287  0.00  0.00
ATOM    930 N3   C   A  29       0.965  -8.429  -5.022  0.00  0.00
ATOM    931 C2   C   A  29       1.841  -8.445  -6.053  0.00  0.00
ATOM    932 O2   C   A  29       2.997  -8.102  -5.813  0.00  0.00
ATOM    933 C3'  C   A  29       2.408 -11.060  -9.392  0.00  0.00
ATOM    934 H3'  C   A  29       1.445 -11.347  -8.965  0.00  0.00
ATOM    935 C2'  C   A  29       3.212 -10.244  -8.373  0.00  0.00
ATOM    936 H2'  C   A  29       3.184 -10.703  -7.384  0.00  0.00
ATOM    937 O2'  C   A  29       4.557 -10.009  -8.790  0.00  0.00
ATOM    938 HO2' C   A  29       4.912 -10.838  -9.155  0.00  0.00
ATOM    939 O3'  C   A  29       3.125 -12.203  -9.842  0.00  0.00
ATOM    940 P    G   A  30       3.060 -13.586  -9.022  0.00  0.00
ATOM    941 OP1  G   A  30       3.876 -14.579  -9.764  0.00  0.00
ATOM    942 OP2  G   A  30       1.635 -13.896  -8.758  0.00  0.00
ATOM    943 O5'  G   A  30       3.769 -13.295  -7.602  0.00  0.00
ATOM    944 C5'  G   A  30       5.185 -13.223  -7.479  0.00  0.00
ATOM    945 H5'  G   A  30       5.574 -12.448  -8.139  0.00  0.00
ATOM    946 H5'' G   A  30       5.623 -14.174  -7.781  0.00  0.00
ATOM    947 C4'  G   A  30       5.645 -12.918  -6.045  0.00  0.00
ATOM    948 H4'  G   A  30       6.734 -12.845  -6.043  0.00  0.00
ATOM    949 O4'  G   A  30       5.108 -11.692  -5.550  0.00  0.00
ATOM    950 C1'  G   A  30       4.908 -11.820  -4.142  0.00  0.00
ATOM    951 H1'  G   A  30       5.436 -11.030  -3.602  0.00  0.00
ATOM    952 N9   G   A  30       3.466 -11.727  -3.806  0.00  0.00
ATOM    953 C8   G   A  30       2.368 -11.827  -4.626  0.00  0.00
ATOM    954 H8   G   A  30       2.456 -12.014  -5.689  0.00  0.00
ATOM    955 N7   G   A  30       1.224 -11.673  -4.013  0.00  0.00
ATOM    956 C5   G   A  30       1.586 -11.471  -2.673  0.00  0.00
ATOM    957 C6   G   A  30       0.799 -11.233  -1.485  0.00  0.00
ATOM    958 O6   G   A  30      -0.423 -11.107  -1.365  0.00  0.00
ATOM    959 N1   G   A  30       1.562 -11.123  -0.338  0.00  0.00
ATOM    960 H1   G   A  30       1.069 -10.952   0.525  0.00  0.00
ATOM    961 C2   G   A  30       2.914 -11.225  -0.319  0.00  0.00
ATOM    962 N2   G   A  30       3.505 -11.150   0.840  0.00  0.00
ATOM    963 H21  G   A  30       2.947 -11.079   1.689  0.00  0.00
ATOM    964 H22  G   A  30       4.505 -11.245   0.866  0.00  0.00
ATOM    965 N3   G   A  30       3.681 -11.408  -1.389  0.00  0.00
ATOM    966 C4   G   A  30       2.958 -11.527  -2.542  0.00  0.00
ATOM    967 C3'  G   A  30       5.248 -13.985  -5.022  0.00  0.00
ATOM    968 H3'  G   A  30       4.186 -14.205  -5.142  0.00  0.00
ATOM    969 C2'  G   A  30       5.465 -13.188  -3.726  0.00  0.00
ATOM    970 H2'  G   A  30       4.896 -13.622  -2.902  0.00  0.00
ATOM    971 O2'  G   A  30       6.841 -13.030  -3.368  0.00  0.00
ATOM    972 HO2' G   A  30       6.901 -12.730  -2.443  0.00  0.00
ATOM    973 O3'  G   A  30       6.021 -15.176  -5.115  0.00  0.00
ATOM    974 P    G   A  31       5.524 -16.548  -4.440  0.00  0.00
ATOM    975 OP1  G   A  31       6.463 -17.617  -4.864  0.00  0.00
ATOM    976 OP2  G   A  31       4.082 -16.716  -4.745  0.00  0.00
ATOM    977 O5'  G   A  31       5.660 -16.351  -2.848  0.00  0.00
ATOM    978 C5'  G   A  31       6.927 -16.347  -2.206  0.00  0.00
ATOM    979 H5'  G   A  31       7.544 -15.551  -2.622  0.00  0.00
ATOM    980 H5'' G   A  31       7.429 -17.299  -2.386  0.00  0.00
ATOM    981 C4'  G   A  31       6.813 -16.142  -0.686  0.00  0.00
ATOM    982 H4'  G   A  31       7.821 -16.130  -0.268  0.00  0.00
ATOM    983 O4'  G   A  31       6.183 -14.899  -0.366  0.00  0.00
ATOM    984 C1'  G   A  31       5.350 -15.076   0.778  0.00  0.00
ATOM    985 H1'  G   A  31       5.600 -14.354   1.559  0.00  0.00
ATOM    986 N9   G   A  31       3.924 -14.896   0.418  0.00  0.00
ATOM    987 C8   G   A  31       3.343 -14.918  -0.827  0.00  0.00
ATOM    988 H8   G   A  31       3.908 -15.115  -1.726  0.00  0.00
ATOM    989 N7   G   A  31       2.062 -14.663  -0.833  0.00  0.00
ATOM    990 C5   G   A  31       1.760 -14.484   0.521  0.00  0.00
ATOM    991 C6   G   A  31       0.516 -14.203   1.185  0.00  0.00
ATOM    992 O6   G   A  31      -0.600 -14.042   0.698  0.00  0.00
ATOM    993 N1   G   A  31       0.623 -14.140   2.559  0.00  0.00
ATOM    994 H1   G   A  31      -0.211 -13.934   3.085  0.00  0.00
ATOM    995 C2   G   A  31       1.787 -14.298   3.231  0.00  0.00
ATOM    996 N2   G   A  31       1.721 -14.267   4.536  0.00  0.00
ATOM    997 H21  G   A  31       0.835 -14.130   5.014  0.00  0.00
ATOM    998 H22  G   A  31       2.577 -14.396   5.050  0.00  0.00
ATOM    999 N3   G   A  31       2.965 -14.557   2.661  0.00  0.00
ATOM   1000 C4   G   A  31       2.892 -14.637   1.295  0.00  0.00
ATOM   1001 C3'  G   A  31       6.027 -17.245   0.036  0.00  0.00
ATOM   1002 H3'  G   A  31       5.142 -17.510  -0.547  0.00  0.00
ATOM   1003 C2'  G   A  31       5.617 -16.487   1.305  0.00  0.00
ATOM   1004 H2'  G   A  31       4.720 -16.921   1.740  0.00  0.00
ATOM   1005 O2'  G   A  31       6.677 -16.403   2.258  0.00  0.00
ATOM   1006 HO2' G   A  31       7.156 -17.251   2.247  0.00  0.00
ATOM   1007 O3'  G   A  31       6.817 -18.393   0.347  0.00  0.00
ATOM   1008 P    U   A  32       6.158 -19.851   0.507  0.00  0.00
ATOM   1009 OP1  U   A  32       7.235 -20.787   0.917  0.00  0.00
ATOM   1010 OP2  U   A  32       5.397 -20.144  -0.729  0.00  0.00
ATOM   1011 O5'  U   A  32       5.098 -19.737   1.713  0.00  0.00
ATOM   1012 C5'  U   A  32       5.497 -19.649   3.072  0.00  0.00
ATOM   1013 H5'  U   A  32       6.269 -18.888   3.185  0.00  0.00
ATOM   1014 H5'' U   A  32       5.915 -20.607   3.390  0.00  0.00
ATOM   1015 C4'  U   A  32       4.322 -19.290   3.999  0.00  0.00
ATOM   1016 H4'  U   A  32       4.704 -19.191   5.016  0.00  0.00
ATOM   1017 O4'  U   A  32       3.728 -18.048   3.615  0.00  0.00
ATOM   1018 C1'  U   A  32       2.319 -18.097   3.834  0.00  0.00
ATOM   1019 H1'  U   A  32       2.027 -17.277   4.495  0.00  0.00
ATOM   1020 N1   U   A  32       1.531 -17.976   2.568  0.00  0.00
ATOM   1021 C6   U   A  32       2.063 -18.288   1.335  0.00  0.00
ATOM   1022 H6   U   A  32       3.069 -18.674   1.273  0.00  0.00
ATOM   1023 C5   U   A  32       1.349 -18.104   0.194  0.00  0.00
ATOM   1024 H5   U   A  32       1.788 -18.345  -0.764  0.00  0.00
ATOM   1025 C4   U   A  32       0.004 -17.575   0.217  0.00  0.00
ATOM   1026 O4   U   A  32      -0.696 -17.367  -0.770  0.00  0.00
ATOM   1027 N3   U   A  32      -0.472 -17.305   1.478  0.00  0.00
ATOM   1028 H3   U   A  32      -1.396 -16.900   1.530  0.00  0.00
ATOM   1029 C2   U   A  32       0.218 -17.498   2.659  0.00  0.00
ATOM   1030 O2   U   A  32      -0.335 -17.246   3.729  0.00  0.00
ATOM   1031 C3'  U   A  32       3.181 -20.315   4.026  0.00  0.00
ATOM   1032 H3'  U   A  32       2.957 -20.633   3.005  0.00  0.00
ATOM   1033 C2'  U   A  32       2.052 -19.418   4.560  0.00  0.00
ATOM   1034 H2'  U   A  32       1.071 -19.820   4.310  0.00  0.00
ATOM   1035 O2'  U   A  32       2.161 -19.149   5.956  0.00  0.00
ATOM   1036 HO2' U   A  32       2.053 -19.987   6.437  0.00  0.00
ATOM   1037 O3'  U   A  32       3.471 -21.430   4.866  0.00  0.00
ATOM   1038 P    U   A  33       2.662 -22.818   4.759  0.00  0.00
ATOM   1039 OP1  U   A  33       3.362 -23.811   5.611  0.00  0.00
ATOM   1040 OP2  U   A  33       2.462 -23.129   3.324  0.00  0.00
ATOM   1041 O5'  U   A  33       1.216 -22.531   5.400  0.00  0.00
ATOM   1042 C5'  U   A  33       1.040 -22.336   6.795  0.00  0.00
ATOM   1043 H5'  U   A  33       1.797 -21.654   7.180  0.00  0.00
ATOM   1044 H5'' U   A  33       1.161 -23.292   7.310  0.00  0.00
ATOM   1045 C4'  U   A  33      -0.350 -21.771   7.125  0.00  0.00
ATOM   1046 H4'  U   A  33      -0.404 -21.582   8.198  0.00  0.00
ATOM   1047 O4'  U   A  33      -0.565 -20.540   6.429  0.00  0.00
ATOM   1048 C1'  U   A  33      -1.941 -20.424   6.068  0.00  0.00
ATOM   1049 H1'  U   A  33      -2.356 -19.509   6.494  0.00  0.00
ATOM   1050 N1   U   A  33      -2.148 -20.389   4.587  0.00  0.00
ATOM   1051 C6   U   A  33      -1.245 -20.936   3.699  0.00  0.00
ATOM   1052 H6   U   A  33      -0.408 -21.501   4.073  0.00  0.00
ATOM   1053 C5   U   A  33      -1.378 -20.748   2.358  0.00  0.00
ATOM   1054 H5   U   A  33      -0.649 -21.162   1.676  0.00  0.00
ATOM   1055 C4   U   A  33      -2.478 -19.989   1.809  0.00  0.00
ATOM   1056 O4   U   A  33      -2.657 -19.729   0.624  0.00  0.00
ATOM   1057 N3   U   A  33      -3.370 -19.541   2.746  0.00  0.00
ATOM   1058 H3   U   A  33      -4.178 -19.049   2.398  0.00  0.00
ATOM   1059 C2   U   A  33      -3.284 -19.726   4.107  0.00  0.00
ATOM   1060 O2   U   A  33      -4.192 -19.312   4.828  0.00  0.00
ATOM   1061 C3'  U   A  33      -1.536 -22.667   6.742  0.00  0.00
ATOM   1062 H3'  U   A  33      -1.376 -23.082   5.744  0.00  0.00
ATOM   1063 C2'  U   A  33      -2.650 -21.613   6.715  0.00  0.00
ATOM   1064 H2'  U   A  33      -3.499 -21.945   6.120  0.00  0.00
ATOM   1065 O2'  U   A  33      -3.057 -21.207   8.021  0.00  0.00
ATOM   1066 HO2' U   A  33      -3.122 -22.000   8.579  0.00  0.00
ATOM   1067 O3'  U   A  33      -1.796 -23.692   7.698  0.00  0.00
ATOM   1068 P    C   A  34      -2.671 -24.988   7.325  0.00  0.00
ATOM   1069 OP1  C   A  34      -2.724 -25.857   8.527  0.00  0.00
ATOM   1070 OP2  C   A  34      -2.140 -25.552   6.063  0.00  0.00
ATOM   1071 O5'  C   A  34      -4.156 -24.445   7.024  0.00  0.00
ATOM   1072 C5'  C   A  34      -5.034 -24.028   8.060  0.00  0.00
ATOM   1073 H5'  C   A  34      -4.526 -23.324   8.721  0.00  0.00
ATOM   1074 H5'' C   A  34      -5.328 -24.891   8.658  0.00  0.00
ATOM   1075 C4'  C   A  34      -6.297 -23.349   7.504  0.00  0.00
ATOM   1076 H4'  C   A  34      -6.901 -23.009   8.346  0.00  0.00
ATOM   1077 O4'  C   A  34      -5.971 -22.222   6.695  0.00  0.00
ATOM   1078 C1'  C   A  34      -6.902 -22.110   5.619  0.00  0.00
ATOM   1079 H1'  C   A  34      -7.388 -21.132   5.671  0.00  0.00
ATOM   1080 N1   C   A  34      -6.237 -22.221   4.283  0.00  0.00
ATOM   1081 C6   C   A  34      -5.073 -22.925   4.089  0.00  0.00
ATOM   1082 H6   C   A  34      -4.601 -23.420   4.925  0.00  0.00
ATOM   1083 C5   C   A  34      -4.504 -22.985   2.857  0.00  0.00
ATOM   1084 H5   C   A  34      -3.576 -23.494   2.712  0.00  0.00
ATOM   1085 C4   C   A  34      -5.180 -22.331   1.795  0.00  0.00
ATOM   1086 N4   C   A  34      -4.705 -22.368   0.582  0.00  0.00
ATOM   1087 H41  C   A  34      -5.212 -21.872  -0.143  0.00  0.00
ATOM   1088 H42  C   A  34      -3.844 -22.852   0.395  0.00  0.00
ATOM   1089 N3   C   A  34      -6.305 -21.666   1.952  0.00  0.00
ATOM   1090 C2   C   A  34      -6.848 -21.594   3.189  0.00  0.00
ATOM   1091 O2   C   A  34      -7.904 -20.972   3.303  0.00  0.00
ATOM   1092 C3'  C   A  34      -7.169 -24.255   6.623  0.00  0.00
ATOM   1093 H3'  C   A  34      -6.535 -24.832   5.946  0.00  0.00
ATOM   1094 C2'  C   A  34      -7.951 -23.213   5.805  0.00  0.00
ATOM   1095 H2'  C   A  34      -8.255 -23.634   4.843  0.00  0.00
ATOM   1096 O2'  C   A  34      -9.084 -22.655   6.476  0.00  0.00
ATOM   1097 HO2' C   A  34      -8.907 -22.622   7.435  0.00  0.00
ATOM   1098 O3'  C   A  34      -8.024 -25.127   7.364  0.00  0.00
ATOM   1099 HO3' C   A  34      -7.486 -25.850   7.742  0.00  0.00
TER    1100      C   A  34
ENDMDL
MODEL        5
ATOM      1 HO5' G   A   1     -10.929 -19.714  -6.587  0.00  0.00
ATOM      2 O5'  G   A   1     -11.288 -18.805  -6.621  0.00  0.00
ATOM      3 C5'  G   A   1     -12.652 -18.832  -6.208  0.00  0.00
ATOM      4 H5'  G   A   1     -13.177 -19.638  -6.727  0.00  0.00
ATOM      5 H5'' G   A   1     -13.127 -17.889  -6.483  0.00  0.00
ATOM      6 C4'  G   A   1     -12.812 -19.031  -4.692  0.00  0.00
ATOM      7 H4'  G   A   1     -13.869 -19.114  -4.440  0.00  0.00
ATOM      8 O4'  G   A   1     -12.183 -20.220  -4.236  0.00  0.00
ATOM      9 C1'  G   A   1     -11.867 -20.036  -2.857  0.00  0.00
ATOM     10 H1'  G   A   1     -12.453 -20.728  -2.252  0.00  0.00
ATOM     11 N9   G   A   1     -10.412 -20.253  -2.650  0.00  0.00
ATOM     12 C8   G   A   1      -9.413 -20.216  -3.593  0.00  0.00
ATOM     13 H8   G   A   1      -9.611 -20.001  -4.639  0.00  0.00
ATOM     14 N7   G   A   1      -8.218 -20.453  -3.125  0.00  0.00
ATOM     15 C5   G   A   1      -8.434 -20.637  -1.755  0.00  0.00
ATOM     16 C6   G   A   1      -7.516 -20.917  -0.682  0.00  0.00
ATOM     17 O6   G   A   1      -6.299 -21.093  -0.733  0.00  0.00
ATOM     18 N1   G   A   1      -8.121 -20.994   0.556  0.00  0.00
ATOM     19 H1   G   A   1      -7.528 -21.201   1.347  0.00  0.00
ATOM     20 C2   G   A   1      -9.452 -20.843   0.754  0.00  0.00
ATOM     21 N2   G   A   1      -9.876 -20.936   1.987  0.00  0.00
ATOM     22 H21  G   A   1      -9.214 -21.079   2.747  0.00  0.00
ATOM     23 H22  G   A   1     -10.863 -20.840   2.159  0.00  0.00
ATOM     24 N3   G   A   1     -10.346 -20.602  -0.207  0.00  0.00
ATOM     25 C4   G   A   1      -9.775 -20.503  -1.451  0.00  0.00
ATOM     26 C3'  G   A   1     -12.202 -17.914  -3.842  0.00  0.00
ATOM     27 H3'  G   A   1     -11.163 -17.767  -4.140  0.00  0.00
ATOM     28 C2'  G   A   1     -12.262 -18.608  -2.477  0.00  0.00
ATOM     29 H2'  G   A   1     -11.556 -18.164  -1.773  0.00  0.00
ATOM     30 O2'  G   A   1     -13.583 -18.651  -1.934  0.00  0.00
ATOM     31 HO2' G   A   1     -13.997 -17.780  -2.069  0.00  0.00
ATOM     32 O3'  G   A   1     -12.921 -16.688  -3.874  0.00  0.00
ATOM     33 P    A   A   2     -12.202 -15.305  -3.485  0.00  0.00
ATOM     34 OP1  A   A   2     -13.203 -14.221  -3.636  0.00  0.00
ATOM     35 OP2  A   A   2     -10.931 -15.213  -4.243  0.00  0.00
ATOM     36 O5'  A   A   2     -11.835 -15.456  -1.925  0.00  0.00
ATOM     37 C5'  A   A   2     -12.847 -15.400  -0.932  0.00  0.00
ATOM     38 H5'  A   A   2     -13.657 -16.083  -1.185  0.00  0.00
ATOM     39 H5'' A   A   2     -13.262 -14.391  -0.899  0.00  0.00
ATOM     40 C4'  A   A   2     -12.335 -15.757   0.469  0.00  0.00
ATOM     41 H4'  A   A   2     -13.185 -15.729   1.150  0.00  0.00
ATOM     42 O4'  A   A   2     -11.744 -17.056   0.517  0.00  0.00
ATOM     43 C1'  A   A   2     -10.662 -17.050   1.449  0.00  0.00
ATOM     44 H1'  A   A   2     -10.779 -17.862   2.162  0.00  0.00
ATOM     45 N9   A   A   2      -9.359 -17.236   0.764  0.00  0.00
ATOM     46 C8   A   A   2      -9.030 -17.051  -0.558  0.00  0.00
ATOM     47 H8   A   A   2      -9.751 -16.728  -1.298  0.00  0.00
ATOM     48 N7   A   A   2      -7.776 -17.301  -0.841  0.00  0.00
ATOM     49 C5   A   A   2      -7.234 -17.664   0.404  0.00  0.00
ATOM     50 C6   A   A   2      -5.954 -18.069   0.867  0.00  0.00
ATOM     51 N6   A   A   2      -4.886 -18.212   0.105  0.00  0.00
ATOM     52 H61  A   A   2      -4.032 -18.568   0.517  0.00  0.00
ATOM     53 H62  A   A   2      -4.958 -18.029  -0.882  0.00  0.00
ATOM     54 N1   A   A   2      -5.748 -18.373   2.152  0.00  0.00
ATOM     55 C2   A   A   2      -6.778 -18.283   2.982  0.00  0.00
ATOM     56 H2   A   A   2      -6.578 -18.536   4.016  0.00  0.00
ATOM     57 N3   A   A   2      -8.026 -17.923   2.701  0.00  0.00
ATOM     58 C4   A   A   2      -8.191 -17.624   1.382  0.00  0.00
ATOM     59 C3'  A   A   2     -11.259 -14.816   1.013  0.00  0.00
ATOM     60 H3'  A   A   2     -10.496 -14.680   0.245  0.00  0.00
ATOM     61 C2'  A   A   2     -10.699 -15.690   2.152  0.00  0.00
ATOM     62 H2'  A   A   2      -9.699 -15.360   2.440  0.00  0.00
ATOM     63 O2'  A   A   2     -11.543 -15.806   3.301  0.00  0.00
ATOM     64 HO2' A   A   2     -12.430 -16.106   3.038  0.00  0.00
ATOM     65 O3'  A   A   2     -11.785 -13.563   1.421  0.00  0.00
ATOM     66 P    G   A   3     -10.830 -12.283   1.591  0.00  0.00
ATOM     67 OP1  G   A   3     -11.694 -11.118   1.908  0.00  0.00
ATOM     68 OP2  G   A   3      -9.936 -12.206   0.411  0.00  0.00
ATOM     69 O5'  G   A   3      -9.924 -12.614   2.873  0.00  0.00
ATOM     70 C5'  G   A   3     -10.508 -12.722   4.162  0.00  0.00
ATOM     71 H5'  G   A   3     -11.306 -13.462   4.152  0.00  0.00
ATOM     72 H5'' G   A   3     -10.946 -11.762   4.439  0.00  0.00
ATOM     73 C4'  G   A   3      -9.483 -13.114   5.231  0.00  0.00
ATOM     74 H4'  G   A   3     -10.001 -13.208   6.187  0.00  0.00
ATOM     75 O4'  G   A   3      -8.828 -14.349   4.942  0.00  0.00
ATOM     76 C1'  G   A   3      -7.479 -14.272   5.400  0.00  0.00
ATOM     77 H1'  G   A   3      -7.264 -15.055   6.124  0.00  0.00
ATOM     78 N9   G   A   3      -6.529 -14.448   4.280  0.00  0.00
ATOM     79 C8   G   A   3      -6.718 -14.209   2.944  0.00  0.00
ATOM     80 H8   G   A   3      -7.620 -13.762   2.576  0.00  0.00
ATOM     81 N7   G   A   3      -5.757 -14.658   2.176  0.00  0.00
ATOM     82 C5   G   A   3      -4.828 -15.189   3.086  0.00  0.00
ATOM     83 C6   G   A   3      -3.546 -15.823   2.899  0.00  0.00
ATOM     84 O6   G   A   3      -2.945 -16.102   1.863  0.00  0.00
ATOM     85 N1   G   A   3      -2.911 -16.136   4.084  0.00  0.00
ATOM     86 H1   G   A   3      -1.966 -16.475   4.022  0.00  0.00
ATOM     87 C2   G   A   3      -3.443 -15.917   5.308  0.00  0.00
ATOM     88 N2   G   A   3      -2.691 -16.201   6.340  0.00  0.00
ATOM     89 H21  G   A   3      -1.739 -16.505   6.215  0.00  0.00
ATOM     90 H22  G   A   3      -3.067 -16.014   7.256  0.00  0.00
ATOM     91 N3   G   A   3      -4.639 -15.378   5.533  0.00  0.00
ATOM     92 C4   G   A   3      -5.283 -15.025   4.378  0.00  0.00
ATOM     93 C3'  G   A   3      -8.375 -12.072   5.393  0.00  0.00
ATOM     94 H3'  G   A   3      -8.008 -11.771   4.409  0.00  0.00
ATOM     95 C2'  G   A   3      -7.322 -12.928   6.104  0.00  0.00
ATOM     96 H2'  G   A   3      -6.322 -12.519   5.970  0.00  0.00
ATOM     97 O2'  G   A   3      -7.635 -13.145   7.480  0.00  0.00
ATOM     98 HO2' G   A   3      -7.977 -12.311   7.845  0.00  0.00
ATOM     99 O3'  G   A   3      -8.794 -10.952   6.160  0.00  0.00
ATOM    100 P    C   A   4      -8.015  -9.553   6.075  0.00  0.00
ATOM    101 OP1  C   A   4      -8.691  -8.602   6.990  0.00  0.00
ATOM    102 OP2  C   A   4      -7.869  -9.190   4.645  0.00  0.00
ATOM    103 O5'  C   A   4      -6.556  -9.888   6.653  0.00  0.00
ATOM    104 C5'  C   A   4      -6.333 -10.085   8.042  0.00  0.00
ATOM    105 H5'  C   A   4      -7.062 -10.782   8.448  0.00  0.00
ATOM    106 H5'' C   A   4      -6.453  -9.134   8.563  0.00  0.00
ATOM    107 C4'  C   A   4      -4.923 -10.625   8.323  0.00  0.00
ATOM    108 H4'  C   A   4      -4.819 -10.778   9.399  0.00  0.00
ATOM    109 O4'  C   A   4      -4.639 -11.861   7.651  0.00  0.00
ATOM    110 C1'  C   A   4      -3.259 -11.911   7.272  0.00  0.00
ATOM    111 H1'  C   A   4      -2.766 -12.769   7.739  0.00  0.00
ATOM    112 N1   C   A   4      -3.078 -11.994   5.781  0.00  0.00
ATOM    113 C6   C   A   4      -3.976 -11.399   4.941  0.00  0.00
ATOM    114 H6   C   A   4      -4.695 -10.728   5.349  0.00  0.00
ATOM    115 C5   C   A   4      -3.979 -11.657   3.617  0.00  0.00
ATOM    116 H5   C   A   4      -4.749 -11.232   2.993  0.00  0.00
ATOM    117 C4   C   A   4      -2.941 -12.475   3.117  0.00  0.00
ATOM    118 N4   C   A   4      -2.902 -12.736   1.843  0.00  0.00
ATOM    119 H41  C   A   4      -2.167 -13.319   1.462  0.00  0.00
ATOM    120 H42  C   A   4      -3.630 -12.381   1.250  0.00  0.00
ATOM    121 N3   C   A   4      -1.981 -12.969   3.878  0.00  0.00
ATOM    122 C2   C   A   4      -2.026 -12.737   5.220  0.00  0.00
ATOM    123 O2   C   A   4      -1.105 -13.189   5.896  0.00  0.00
ATOM    124 C3'  C   A   4      -3.837  -9.650   7.877  0.00  0.00
ATOM    125 H3'  C   A   4      -4.050  -9.296   6.867  0.00  0.00
ATOM    126 C2'  C   A   4      -2.663 -10.632   7.848  0.00  0.00
ATOM    127 H2'  C   A   4      -1.915 -10.260   7.181  0.00  0.00
ATOM    128 O2'  C   A   4      -2.133 -10.916   9.142  0.00  0.00
ATOM    129 HO2' C   A   4      -2.110 -10.085   9.652  0.00  0.00
ATOM    130 O3'  C   A   4      -3.615  -8.556   8.760  0.00  0.00
ATOM    131 P    C   A   5      -3.185  -7.110   8.192  0.00  0.00
ATOM    132 OP1  C   A   5      -2.877  -6.241   9.354  0.00  0.00
ATOM    133 OP2  C   A   5      -4.216  -6.668   7.224  0.00  0.00
ATOM    134 O5'  C   A   5      -1.826  -7.382   7.378  0.00  0.00
ATOM    135 C5'  C   A   5      -0.652  -7.810   8.050  0.00  0.00
ATOM    136 H5'  C   A   5      -0.895  -8.590   8.770  0.00  0.00
ATOM    137 H5'' C   A   5      -0.223  -6.970   8.599  0.00  0.00
ATOM    138 C4'  C   A   5       0.402  -8.362   7.083  0.00  0.00
ATOM    139 H4'  C   A   5       1.233  -8.783   7.653  0.00  0.00
ATOM    140 O4'  C   A   5      -0.190  -9.364   6.274  0.00  0.00
ATOM    141 C1'  C   A   5       0.522  -9.523   5.074  0.00  0.00
ATOM    142 H1'  C   A   5       0.950 -10.522   5.110  0.00  0.00
ATOM    143 N1   C   A   5      -0.323  -9.486   3.852  0.00  0.00
ATOM    144 C6   C   A   5      -1.572  -8.916   3.824  0.00  0.00
ATOM    145 H6   C   A   5      -1.980  -8.484   4.734  0.00  0.00
ATOM    146 C5   C   A   5      -2.283  -8.913   2.665  0.00  0.00
ATOM    147 H5   C   A   5      -3.266  -8.471   2.638  0.00  0.00
ATOM    148 C4   C   A   5      -1.686  -9.525   1.524  0.00  0.00
ATOM    149 N4   C   A   5      -2.299  -9.590   0.376  0.00  0.00
ATOM    150 H41  C   A   5      -1.804 -10.049  -0.377  0.00  0.00
ATOM    151 H42  C   A   5      -3.205  -9.173   0.261  0.00  0.00
ATOM    152 N3   C   A   5      -0.499 -10.087   1.542  0.00  0.00
ATOM    153 C2   C   A   5       0.203 -10.073   2.694  0.00  0.00
ATOM    154 O2   C   A   5       1.315 -10.598   2.674  0.00  0.00
ATOM    155 C3'  C   A   5       0.954  -7.390   6.052  0.00  0.00
ATOM    156 H3'  C   A   5       0.120  -6.869   5.577  0.00  0.00
ATOM    157 C2'  C   A   5       1.577  -8.404   5.069  0.00  0.00
ATOM    158 H2'  C   A   5       1.677  -7.971   4.077  0.00  0.00
ATOM    159 O2'  C   A   5       2.814  -8.954   5.515  0.00  0.00
ATOM    160 HO2' C   A   5       3.493  -8.260   5.470  0.00  0.00
ATOM    161 O3'  C   A   5       1.856  -6.480   6.667  0.00  0.00
ATOM    162 P    G   A   6       2.236  -5.085   5.983  0.00  0.00
ATOM    163 OP1  G   A   6       2.915  -4.250   7.005  0.00  0.00
ATOM    164 OP2  G   A   6       1.039  -4.548   5.295  0.00  0.00
ATOM    165 O5'  G   A   6       3.303  -5.509   4.865  0.00  0.00
ATOM    166 C5'  G   A   6       4.646  -5.822   5.198  0.00  0.00
ATOM    167 H5'  G   A   6       4.678  -6.654   5.900  0.00  0.00
ATOM    168 H5'' G   A   6       5.117  -4.958   5.668  0.00  0.00
ATOM    169 C4'  G   A   6       5.448  -6.186   3.943  0.00  0.00
ATOM    170 H4'  G   A   6       6.483  -6.381   4.227  0.00  0.00
ATOM    171 O4'  G   A   6       4.927  -7.339   3.284  0.00  0.00
ATOM    172 C1'  G   A   6       5.037  -7.147   1.873  0.00  0.00
ATOM    173 H1'  G   A   6       5.570  -7.981   1.415  0.00  0.00
ATOM    174 N9   G   A   6       3.688  -7.073   1.257  0.00  0.00
ATOM    175 C8   G   A   6       2.480  -6.778   1.839  0.00  0.00
ATOM    176 H8   G   A   6       2.399  -6.459   2.867  0.00  0.00
ATOM    177 N7   G   A   6       1.447  -6.949   1.058  0.00  0.00
ATOM    178 C5   G   A   6       2.019  -7.325  -0.164  0.00  0.00
ATOM    179 C6   G   A   6       1.431  -7.636  -1.442  0.00  0.00
ATOM    180 O6   G   A   6       0.243  -7.713  -1.762  0.00  0.00
ATOM    181 N1   G   A   6       2.367  -7.869  -2.430  0.00  0.00
ATOM    182 H1   G   A   6       2.018  -8.039  -3.361  0.00  0.00
ATOM    183 C2   G   A   6       3.705  -7.860  -2.219  0.00  0.00
ATOM    184 N2   G   A   6       4.476  -8.029  -3.259  0.00  0.00
ATOM    185 H21  G   A   6       4.064  -8.092  -4.187  0.00  0.00
ATOM    186 H22  G   A   6       5.470  -7.993  -3.120  0.00  0.00
ATOM    187 N3   G   A   6       4.293  -7.624  -1.049  0.00  0.00
ATOM    188 C4   G   A   6       3.394  -7.356  -0.056  0.00  0.00
ATOM    189 C3'  G   A   6       5.444  -5.062   2.905  0.00  0.00
ATOM    190 H3'  G   A   6       4.427  -4.685   2.791  0.00  0.00
ATOM    191 C2'  G   A   6       5.826  -5.853   1.647  0.00  0.00
ATOM    192 H2'  G   A   6       5.492  -5.336   0.747  0.00  0.00
ATOM    193 O2'  G   A   6       7.215  -6.186   1.571  0.00  0.00
ATOM    194 HO2' G   A   6       7.425  -6.488   0.668  0.00  0.00
ATOM    195 O3'  G   A   6       6.330  -4.002   3.240  0.00  0.00
ATOM    196 P    U   A   7       6.087  -2.524   2.673  0.00  0.00
ATOM    197 OP1  U   A   7       7.201  -1.666   3.151  0.00  0.00
ATOM    198 OP2  U   A   7       4.694  -2.125   2.989  0.00  0.00
ATOM    199 O5'  U   A   7       6.203  -2.687   1.080  0.00  0.00
ATOM    200 C5'  U   A   7       7.456  -2.917   0.460  0.00  0.00
ATOM    201 H5'  U   A   7       7.947  -3.776   0.920  0.00  0.00
ATOM    202 H5'' U   A   7       8.097  -2.044   0.605  0.00  0.00
ATOM    203 C4'  U   A   7       7.318  -3.177  -1.045  0.00  0.00
ATOM    204 H4'  U   A   7       8.319  -3.340  -1.447  0.00  0.00
ATOM    205 O4'  U   A   7       6.507  -4.313  -1.344  0.00  0.00
ATOM    206 C1'  U   A   7       5.793  -4.076  -2.561  0.00  0.00
ATOM    207 H1'  U   A   7       5.951  -4.927  -3.221  0.00  0.00
ATOM    208 N1   U   A   7       4.312  -4.061  -2.352  0.00  0.00
ATOM    209 C6   U   A   7       3.734  -3.824  -1.121  0.00  0.00
ATOM    210 H6   U   A   7       4.359  -3.558  -0.280  0.00  0.00
ATOM    211 C5   U   A   7       2.389  -3.932  -0.952  0.00  0.00
ATOM    212 H5   U   A   7       1.946  -3.749   0.017  0.00  0.00
ATOM    213 C4   U   A   7       1.512  -4.289  -2.046  0.00  0.00
ATOM    214 O4   U   A   7       0.293  -4.413  -1.987  0.00  0.00
ATOM    215 N3   U   A   7       2.159  -4.513  -3.236  0.00  0.00
ATOM    216 H3   U   A   7       1.582  -4.749  -4.030  0.00  0.00
ATOM    217 C2   U   A   7       3.511  -4.393  -3.454  0.00  0.00
ATOM    218 O2   U   A   7       3.951  -4.574  -4.590  0.00  0.00
ATOM    219 C3'  U   A   7       6.677  -2.019  -1.806  0.00  0.00
ATOM    220 H3'  U   A   7       5.762  -1.727  -1.288  0.00  0.00
ATOM    221 C2'  U   A   7       6.307  -2.744  -3.112  0.00  0.00
ATOM    222 H2'  U   A   7       5.504  -2.218  -3.612  0.00  0.00
ATOM    223 O2'  U   A   7       7.401  -2.976  -4.005  0.00  0.00
ATOM    224 HO2' U   A   7       8.142  -3.390  -3.527  0.00  0.00
ATOM    225 O3'  U   A   7       7.544  -0.901  -1.956  0.00  0.00
ATOM    226 P    G   A   8       6.951   0.591  -2.053  0.00  0.00
ATOM    227 OP1  G   A   8       8.097   1.526  -2.166  0.00  0.00
ATOM    228 OP2  G   A   8       5.974   0.784  -0.956  0.00  0.00
ATOM    229 O5'  G   A   8       6.142   0.592  -3.439  0.00  0.00
ATOM    230 C5'  G   A   8       6.836   0.594  -4.677  0.00  0.00
ATOM    231 H5'  G   A   8       7.646  -0.135  -4.642  0.00  0.00
ATOM    232 H5'' G   A   8       7.266   1.582  -4.855  0.00  0.00
ATOM    233 C4'  G   A   8       5.914   0.227  -5.843  0.00  0.00
ATOM    234 H4'  G   A   8       6.508   0.171  -6.756  0.00  0.00
ATOM    235 O4'  G   A   8       5.325  -1.043  -5.591  0.00  0.00
ATOM    236 C1'  G   A   8       4.018  -1.084  -6.134  0.00  0.00
ATOM    237 H1'  G   A   8       3.948  -1.945  -6.804  0.00  0.00
ATOM    238 N9   G   A   8       2.945  -1.201  -5.113  0.00  0.00
ATOM    239 C8   G   A   8       2.975  -1.013  -3.752  0.00  0.00
ATOM    240 H8   G   A   8       3.882  -0.797  -3.211  0.00  0.00
ATOM    241 N7   G   A   8       1.814  -1.172  -3.165  0.00  0.00
ATOM    242 C5   G   A   8       0.935  -1.456  -4.222  0.00  0.00
ATOM    243 C6   G   A   8      -0.489  -1.703  -4.268  0.00  0.00
ATOM    244 O6   G   A   8      -1.309  -1.773  -3.352  0.00  0.00
ATOM    245 N1   G   A   8      -0.975  -1.860  -5.550  0.00  0.00
ATOM    246 H1   G   A   8      -1.964  -2.021  -5.663  0.00  0.00
ATOM    247 C2   G   A   8      -0.194  -1.854  -6.657  0.00  0.00
ATOM    248 N2   G   A   8      -0.778  -1.976  -7.815  0.00  0.00
ATOM    249 H21  G   A   8      -0.195  -1.943  -8.633  0.00  0.00
ATOM    250 H22  G   A   8      -1.791  -2.029  -7.886  0.00  0.00
ATOM    251 N3   G   A   8       1.122  -1.676  -6.660  0.00  0.00
ATOM    252 C4   G   A   8       1.631  -1.470  -5.412  0.00  0.00
ATOM    253 C3'  G   A   8       4.743   1.178  -6.093  0.00  0.00
ATOM    254 H3'  G   A   8       4.270   1.423  -5.139  0.00  0.00
ATOM    255 C2'  G   A   8       3.836   0.234  -6.901  0.00  0.00
ATOM    256 H2'  G   A   8       2.804   0.581  -6.860  0.00  0.00
ATOM    257 O2'  G   A   8       4.255   0.039  -8.255  0.00  0.00
ATOM    258 HO2' G   A   8       3.562  -0.448  -8.740  0.00  0.00
ATOM    259 O3'  G   A   8       5.103   2.358  -6.803  0.00  0.00
ATOM    260 P    U   A   9       4.258   3.712  -6.634  0.00  0.00
ATOM    261 OP1  U   A   9       4.749   4.678  -7.648  0.00  0.00
ATOM    262 OP2  U   A   9       4.306   4.098  -5.205  0.00  0.00
ATOM    263 O5'  U   A   9       2.732   3.332  -6.981  0.00  0.00
ATOM    264 C5'  U   A   9       2.313   3.056  -8.310  0.00  0.00
ATOM    265 H5'  U   A   9       2.946   2.283  -8.742  0.00  0.00
ATOM    266 H5'' U   A   9       2.413   3.957  -8.920  0.00  0.00
ATOM    267 C4'  U   A   9       0.852   2.584  -8.361  0.00  0.00
ATOM    268 H4'  U   A   9       0.619   2.279  -9.383  0.00  0.00
ATOM    269 O4'  U   A   9       0.615   1.476  -7.491  0.00  0.00
ATOM    270 C1'  U   A   9      -0.699   1.576  -6.944  0.00  0.00
ATOM    271 H1'  U   A   9      -1.276   0.691  -7.222  0.00  0.00
ATOM    272 N1   U   A   9      -0.700   1.687  -5.454  0.00  0.00
ATOM    273 C6   U   A   9       0.424   2.035  -4.733  0.00  0.00
ATOM    274 H6   U   A   9       1.344   2.268  -5.256  0.00  0.00
ATOM    275 C5   U   A   9       0.395   2.062  -3.373  0.00  0.00
ATOM    276 H5   U   A   9       1.286   2.295  -2.816  0.00  0.00
ATOM    277 C4   U   A   9      -0.804   1.740  -2.630  0.00  0.00
ATOM    278 O4   U   A   9      -0.910   1.729  -1.407  0.00  0.00
ATOM    279 N3   U   A   9      -1.882   1.413  -3.415  0.00  0.00
ATOM    280 H3   U   A   9      -2.702   1.066  -2.943  0.00  0.00
ATOM    281 C2   U   A   9      -1.891   1.365  -4.792  0.00  0.00
ATOM    282 O2   U   A   9      -2.922   1.036  -5.380  0.00  0.00
ATOM    283 C3'  U   A   9      -0.153   3.661  -7.951  0.00  0.00
ATOM    284 H3'  U   A   9       0.213   4.183  -7.064  0.00  0.00
ATOM    285 C2'  U   A   9      -1.363   2.792  -7.593  0.00  0.00
ATOM    286 H2'  U   A   9      -2.028   3.312  -6.901  0.00  0.00
ATOM    287 O2'  U   A   9      -2.071   2.342  -8.748  0.00  0.00
ATOM    288 HO2' U   A   9      -2.101   3.076  -9.389  0.00  0.00
ATOM    289 O3'  U   A   9      -0.465   4.563  -9.003  0.00  0.00
ATOM    290 P    G   A  10      -0.938   6.055  -8.682  0.00  0.00
ATOM    291 OP1  G   A  10      -1.384   6.665  -9.959  0.00  0.00
ATOM    292 OP2  G   A  10       0.147   6.715  -7.918  0.00  0.00
ATOM    293 O5'  G   A  10      -2.207   5.889  -7.700  0.00  0.00
ATOM    294 C5'  G   A  10      -3.507   5.587  -8.192  0.00  0.00
ATOM    295 H5'  G   A  10      -3.539   4.572  -8.583  0.00  0.00
ATOM    296 H5'' G   A  10      -3.760   6.273  -9.002  0.00  0.00
ATOM    297 C4'  G   A  10      -4.578   5.740  -7.101  0.00  0.00
ATOM    298 H4'  G   A  10      -5.561   5.600  -7.555  0.00  0.00
ATOM    299 O4'  G   A  10      -4.435   4.803  -6.037  0.00  0.00
ATOM    300 C1'  G   A  10      -4.877   5.421  -4.826  0.00  0.00
ATOM    301 H1'  G   A  10      -5.712   4.867  -4.395  0.00  0.00
ATOM    302 N9   G   A  10      -3.775   5.421  -3.833  0.00  0.00
ATOM    303 C8   G   A  10      -2.438   5.178  -4.034  0.00  0.00
ATOM    304 H8   G   A  10      -2.013   5.044  -5.035  0.00  0.00
ATOM    305 N7   G   A  10      -1.734   5.110  -2.935  0.00  0.00
ATOM    306 C5   G   A  10      -2.671   5.354  -1.922  0.00  0.00
ATOM    307 C6   G   A  10      -2.538   5.417  -0.485  0.00  0.00
ATOM    308 O6   G   A  10      -1.543   5.232   0.218  0.00  0.00
ATOM    309 N1   G   A  10      -3.712   5.750   0.162  0.00  0.00
ATOM    310 H1   G   A  10      -3.685   5.821   1.167  0.00  0.00
ATOM    311 C2   G   A  10      -4.887   5.963  -0.476  0.00  0.00
ATOM    312 N2   G   A  10      -5.918   6.272   0.264  0.00  0.00
ATOM    313 H21  G   A  10      -5.828   6.349   1.274  0.00  0.00
ATOM    314 H22  G   A  10      -6.803   6.405  -0.194  0.00  0.00
ATOM    315 N3   G   A  10      -5.069   5.879  -1.793  0.00  0.00
ATOM    316 C4   G   A  10      -3.918   5.576  -2.470  0.00  0.00
ATOM    317 C3'  G   A  10      -4.552   7.125  -6.454  0.00  0.00
ATOM    318 H3'  G   A  10      -3.525   7.371  -6.182  0.00  0.00
ATOM    319 C2'  G   A  10      -5.352   6.840  -5.173  0.00  0.00
ATOM    320 H2'  G   A  10      -5.093   7.551  -4.388  0.00  0.00
ATOM    321 O2'  G   A  10      -6.764   6.792  -5.379  0.00  0.00
ATOM    322 HO2' G   A  10      -7.215   7.015  -4.545  0.00  0.00
ATOM    323 O3'  G   A  10      -5.100   8.122  -7.309  0.00  0.00
ATOM    324 P    C   A  11      -4.739   9.670  -7.113  0.00  0.00
ATOM    325 OP1  C   A  11      -5.417  10.434  -8.193  0.00  0.00
ATOM    326 OP2  C   A  11      -3.269   9.796  -6.967  0.00  0.00
ATOM    327 O5'  C   A  11      -5.404  10.062  -5.707  0.00  0.00
ATOM    328 C5'  C   A  11      -6.807  10.217  -5.568  0.00  0.00
ATOM    329 H5'  C   A  11      -7.317   9.318  -5.914  0.00  0.00
ATOM    330 H5'' C   A  11      -7.141  11.057  -6.181  0.00  0.00
ATOM    331 C4'  C   A  11      -7.204  10.486  -4.109  0.00  0.00
ATOM    332 H4'  C   A  11      -8.282  10.646  -4.064  0.00  0.00
ATOM    333 O4'  C   A  11      -6.863   9.408  -3.238  0.00  0.00
ATOM    334 C1'  C   A  11      -6.511   9.939  -1.959  0.00  0.00
ATOM    335 H1'  C   A  11      -7.175   9.523  -1.198  0.00  0.00
ATOM    336 N1   C   A  11      -5.098   9.601  -1.599  0.00  0.00
ATOM    337 C6   C   A  11      -4.134   9.382  -2.553  0.00  0.00
ATOM    338 H6   C   A  11      -4.379   9.500  -3.599  0.00  0.00
ATOM    339 C5   C   A  11      -2.884   9.002  -2.192  0.00  0.00
ATOM    340 H5   C   A  11      -2.142   8.809  -2.950  0.00  0.00
ATOM    341 C4   C   A  11      -2.616   8.875  -0.804  0.00  0.00
ATOM    342 N4   C   A  11      -1.441   8.492  -0.396  0.00  0.00
ATOM    343 H41  C   A  11      -1.279   8.400   0.601  0.00  0.00
ATOM    344 H42  C   A  11      -0.713   8.315  -1.064  0.00  0.00
ATOM    345 N3   C   A  11      -3.519   9.090   0.133  0.00  0.00
ATOM    346 C2   C   A  11      -4.763   9.476  -0.244  0.00  0.00
ATOM    347 O2   C   A  11      -5.575   9.716   0.650  0.00  0.00
ATOM    348 C3'  C   A  11      -6.517  11.723  -3.528  0.00  0.00
ATOM    349 H3'  C   A  11      -5.451  11.672  -3.749  0.00  0.00
ATOM    350 C2'  C   A  11      -6.731  11.459  -2.029  0.00  0.00
ATOM    351 H2'  C   A  11      -5.999  12.001  -1.431  0.00  0.00
ATOM    352 O2'  C   A  11      -8.061  11.739  -1.585  0.00  0.00
ATOM    353 HO2' C   A  11      -8.067  11.816  -0.613  0.00  0.00
ATOM    354 O3'  C   A  11      -7.065  12.945  -4.006  0.00  0.00
ATOM    355 P    G   A  12      -6.201  14.294  -3.977  0.00  0.00
ATOM    356 OP1  G   A  12      -7.050  15.387  -4.518  0.00  0.00
ATOM    357 OP2  G   A  12      -4.893  14.026  -4.621  0.00  0.00
ATOM    358 O5'  G   A  12      -5.934  14.568  -2.418  0.00  0.00
ATOM    359 C5'  G   A  12      -6.958  15.088  -1.585  0.00  0.00
ATOM    360 H5'  G   A  12      -7.847  14.459  -1.659  0.00  0.00
ATOM    361 H5'' G   A  12      -7.223  16.093  -1.919  0.00  0.00
ATOM    362 C4'  G   A  12      -6.532  15.164  -0.115  0.00  0.00
ATOM    363 H4'  G   A  12      -7.349  15.619   0.444  0.00  0.00
ATOM    364 O4'  G   A  12      -6.270  13.872   0.434  0.00  0.00
ATOM    365 C1'  G   A  12      -5.215  13.986   1.386  0.00  0.00
ATOM    366 H1'  G   A  12      -5.525  13.631   2.370  0.00  0.00
ATOM    367 N9   G   A  12      -4.015  13.228   0.962  0.00  0.00
ATOM    368 C8   G   A  12      -3.596  12.864  -0.296  0.00  0.00
ATOM    369 H8   G   A  12      -4.162  13.097  -1.189  0.00  0.00
ATOM    370 N7   G   A  12      -2.460  12.215  -0.317  0.00  0.00
ATOM    371 C5   G   A  12      -2.071  12.180   1.032  0.00  0.00
ATOM    372 C6   G   A  12      -0.901  11.653   1.692  0.00  0.00
ATOM    373 O6   G   A  12       0.053  11.030   1.225  0.00  0.00
ATOM    374 N1   G   A  12      -0.870  11.918   3.048  0.00  0.00
ATOM    375 H1   G   A  12      -0.054  11.620   3.560  0.00  0.00
ATOM    376 C2   G   A  12      -1.850  12.580   3.709  0.00  0.00
ATOM    377 N2   G   A  12      -1.671  12.826   4.976  0.00  0.00
ATOM    378 H21  G   A  12      -0.788  12.597   5.427  0.00  0.00
ATOM    379 H22  G   A  12      -2.395  13.327   5.462  0.00  0.00
ATOM    380 N3   G   A  12      -2.963  13.042   3.155  0.00  0.00
ATOM    381 C4   G   A  12      -3.015  12.819   1.808  0.00  0.00
ATOM    382 C3'  G   A  12      -5.267  15.992   0.127  0.00  0.00
ATOM    383 H3'  G   A  12      -4.505  15.692  -0.596  0.00  0.00
ATOM    384 C2'  G   A  12      -4.876  15.474   1.518  0.00  0.00
ATOM    385 H2'  G   A  12      -3.813  15.623   1.706  0.00  0.00
ATOM    386 O2'  G   A  12      -5.652  16.017   2.592  0.00  0.00
ATOM    387 HO2' G   A  12      -6.600  15.966   2.378  0.00  0.00
ATOM    388 O3'  G   A  12      -5.476  17.396   0.081  0.00  0.00
ATOM    389 P    A   A  13      -4.249  18.402  -0.164  0.00  0.00
ATOM    390 OP1  A   A  13      -4.793  19.783  -0.152  0.00  0.00
ATOM    391 OP2  A   A  13      -3.514  17.942  -1.366  0.00  0.00
ATOM    392 O5'  A   A  13      -3.270  18.222   1.103  0.00  0.00
ATOM    393 C5'  A   A  13      -3.611  18.759   2.373  0.00  0.00
ATOM    394 H5'  A   A  13      -4.584  18.377   2.684  0.00  0.00
ATOM    395 H5'' A   A  13      -3.683  19.845   2.301  0.00  0.00
ATOM    396 C4'  A   A  13      -2.581  18.414   3.456  0.00  0.00
ATOM    397 H4'  A   A  13      -2.926  18.842   4.400  0.00  0.00
ATOM    398 O4'  A   A  13      -2.425  17.007   3.633  0.00  0.00
ATOM    399 C1'  A   A  13      -1.069  16.736   3.986  0.00  0.00
ATOM    400 H1'  A   A  13      -1.013  16.189   4.931  0.00  0.00
ATOM    401 N9   A   A  13      -0.421  15.920   2.932  0.00  0.00
ATOM    402 C8   A   A  13      -0.810  15.708   1.631  0.00  0.00
ATOM    403 H8   A   A  13      -1.652  16.232   1.186  0.00  0.00
ATOM    404 N7   A   A  13      -0.054  14.864   0.974  0.00  0.00
ATOM    405 C5   A   A  13       0.940  14.530   1.910  0.00  0.00
ATOM    406 C6   A   A  13       2.099  13.709   1.907  0.00  0.00
ATOM    407 N6   A   A  13       2.500  12.956   0.902  0.00  0.00
ATOM    408 H61  A   A  13       3.315  12.368   1.021  0.00  0.00
ATOM    409 H62  A   A  13       1.937  12.912   0.068  0.00  0.00
ATOM    410 N1   A   A  13       2.914  13.665   2.962  0.00  0.00
ATOM    411 C2   A   A  13       2.587  14.374   4.032  0.00  0.00
ATOM    412 H2   A   A  13       3.264  14.306   4.873  0.00  0.00
ATOM    413 N3   A   A  13       1.529  15.160   4.198  0.00  0.00
ATOM    414 C4   A   A  13       0.739  15.197   3.089  0.00  0.00
ATOM    415 C3'  A   A  13      -1.177  18.963   3.179  0.00  0.00
ATOM    416 H3'  A   A  13      -0.898  18.732   2.150  0.00  0.00
ATOM    417 C2'  A   A  13      -0.372  18.088   4.150  0.00  0.00
ATOM    418 H2'  A   A  13       0.678  18.038   3.864  0.00  0.00
ATOM    419 O2'  A   A  13      -0.515  18.495   5.511  0.00  0.00
ATOM    420 HO2' A   A  13      -0.468  19.468   5.546  0.00  0.00
ATOM    421 O3'  A   A  13      -1.046  20.351   3.457  0.00  0.00
ATOM    422 P    U   A  14       0.052  21.250   2.705  0.00  0.00
ATOM    423 OP1  U   A  14      -0.077  22.637   3.219  0.00  0.00
ATOM    424 OP2  U   A  14      -0.080  21.016   1.248  0.00  0.00
ATOM    425 O5'  U   A  14       1.474  20.657   3.173  0.00  0.00
ATOM    426 C5'  U   A  14       1.959  20.854   4.491  0.00  0.00
ATOM    427 H5'  U   A  14       1.213  20.537   5.218  0.00  0.00
ATOM    428 H5'' U   A  14       2.155  21.917   4.649  0.00  0.00
ATOM    429 C4'  U   A  14       3.257  20.077   4.756  0.00  0.00
ATOM    430 H4'  U   A  14       3.608  20.300   5.749  0.00  0.00
ATOM    431 O4'  U   A  14       3.073  18.669   4.652  0.00  0.00
ATOM    432 C1'  U   A  14       4.273  18.088   4.156  0.00  0.00
ATOM    433 H1'  U   A  14       4.615  17.304   4.837  0.00  0.00
ATOM    434 N1   U   A  14       4.075  17.479   2.803  0.00  0.00
ATOM    435 C6   U   A  14       2.981  17.771   2.014  0.00  0.00
ATOM    436 H6   U   A  14       2.269  18.515   2.342  0.00  0.00
ATOM    437 C5   U   A  14       2.782  17.132   0.831  0.00  0.00
ATOM    438 H5   U   A  14       1.918  17.367   0.226  0.00  0.00
ATOM    439 C4   U   A  14       3.709  16.135   0.344  0.00  0.00
ATOM    440 O4   U   A  14       3.600  15.510  -0.704  0.00  0.00
ATOM    441 N3   U   A  14       4.785  15.920   1.167  0.00  0.00
ATOM    442 H3   U   A  14       5.455  15.227   0.863  0.00  0.00
ATOM    443 C2   U   A  14       5.025  16.548   2.368  0.00  0.00
ATOM    444 O2   U   A  14       6.051  16.283   2.995  0.00  0.00
ATOM    445 C3'  U   A  14       4.448  20.460   3.898  0.00  0.00
ATOM    446 H3'  U   A  14       4.141  20.549   2.854  0.00  0.00
ATOM    447 C2'  U   A  14       5.316  19.212   4.142  0.00  0.00
ATOM    448 H2'  U   A  14       6.048  19.060   3.356  0.00  0.00
ATOM    449 O2'  U   A  14       5.973  19.231   5.411  0.00  0.00
ATOM    450 HO2' U   A  14       6.398  20.102   5.520  0.00  0.00
ATOM    451 O3'  U   A  14       5.037  21.648   4.421  0.00  0.00
ATOM    452 P    G   A  15       5.560  22.821   3.473  0.00  0.00
ATOM    453 OP1  G   A  15       6.051  23.925   4.335  0.00  0.00
ATOM    454 OP2  G   A  15       4.523  23.104   2.454  0.00  0.00
ATOM    455 O5'  G   A  15       6.801  22.117   2.756  0.00  0.00
ATOM    456 C5'  G   A  15       8.050  21.954   3.408  0.00  0.00
ATOM    457 H5'  G   A  15       7.900  21.571   4.418  0.00  0.00
ATOM    458 H5'' G   A  15       8.560  22.917   3.471  0.00  0.00
ATOM    459 C4'  G   A  15       8.931  20.966   2.637  0.00  0.00
ATOM    460 H4'  G   A  15       9.921  20.938   3.092  0.00  0.00
ATOM    461 O4'  G   A  15       8.379  19.652   2.660  0.00  0.00
ATOM    462 C1'  G   A  15       8.555  19.058   1.380  0.00  0.00
ATOM    463 H1'  G   A  15       9.014  18.075   1.475  0.00  0.00
ATOM    464 N9   G   A  15       7.256  18.901   0.674  0.00  0.00
ATOM    465 C8   G   A  15       6.069  19.583   0.830  0.00  0.00
ATOM    466 H8   G   A  15       5.858  20.243   1.672  0.00  0.00
ATOM    467 N7   G   A  15       5.199  19.348  -0.119  0.00  0.00
ATOM    468 C5   G   A  15       5.832  18.397  -0.935  0.00  0.00
ATOM    469 C6   G   A  15       5.401  17.708  -2.129  0.00  0.00
ATOM    470 O6   G   A  15       4.362  17.852  -2.780  0.00  0.00
ATOM    471 N1   G   A  15       6.292  16.739  -2.556  0.00  0.00
ATOM    472 H1   G   A  15       6.039  16.201  -3.361  0.00  0.00
ATOM    473 C2   G   A  15       7.469  16.479  -1.936  0.00  0.00
ATOM    474 N2   G   A  15       8.204  15.509  -2.406  0.00  0.00
ATOM    475 H21  G   A  15       9.032  15.258  -1.881  0.00  0.00
ATOM    476 H22  G   A  15       7.918  14.935  -3.200  0.00  0.00
ATOM    477 N3   G   A  15       7.931  17.121  -0.864  0.00  0.00
ATOM    478 C4   G   A  15       7.060  18.069  -0.403  0.00  0.00
ATOM    479 C3'  G   A  15       9.105  21.340   1.165  0.00  0.00
ATOM    480 H3'  G   A  15       8.136  21.631   0.760  0.00  0.00
ATOM    481 C2'  G   A  15       9.480  19.981   0.567  0.00  0.00
ATOM    482 H2'  G   A  15       9.244  19.953  -0.499  0.00  0.00
ATOM    483 O2'  G   A  15      10.837  19.598   0.794  0.00  0.00
ATOM    484 HO2' G   A  15      11.182  19.222  -0.042  0.00  0.00
ATOM    485 O3'  G   A  15      10.066  22.363   0.950  0.00  0.00
ATOM    486 P    A   A  16       9.765  23.546  -0.080  0.00  0.00
ATOM    487 OP1  A   A  16      10.931  24.463  -0.072  0.00  0.00
ATOM    488 OP2  A   A  16       8.423  24.103   0.212  0.00  0.00
ATOM    489 O5'  A   A  16       9.721  22.816  -1.517  0.00  0.00
ATOM    490 C5'  A   A  16       9.053  23.437  -2.601  0.00  0.00
ATOM    491 H5'  A   A  16       9.196  24.519  -2.548  0.00  0.00
ATOM    492 H5'' A   A  16       7.995  23.233  -2.493  0.00  0.00
ATOM    493 C4'  A   A  16       9.502  22.978  -3.995  0.00  0.00
ATOM    494 H4'  A   A  16       8.826  23.457  -4.706  0.00  0.00
ATOM    495 O4'  A   A  16      10.818  23.454  -4.279  0.00  0.00
ATOM    496 C1'  A   A  16      11.686  22.364  -4.559  0.00  0.00
ATOM    497 H1'  A   A  16      12.009  22.397  -5.603  0.00  0.00
ATOM    498 N9   A   A  16      12.863  22.362  -3.661  0.00  0.00
ATOM    499 C8   A   A  16      12.872  22.576  -2.307  0.00  0.00
ATOM    500 H8   A   A  16      11.977  22.881  -1.785  0.00  0.00
ATOM    501 N7   A   A  16      14.022  22.354  -1.723  0.00  0.00
ATOM    502 C5   A   A  16      14.828  21.916  -2.786  0.00  0.00
ATOM    503 C6   A   A  16      16.165  21.457  -2.903  0.00  0.00
ATOM    504 N6   A   A  16      17.033  21.375  -1.911  0.00  0.00
ATOM    505 H61  A   A  16      17.955  21.020  -2.109  0.00  0.00
ATOM    506 H62  A   A  16      16.749  21.651  -0.983  0.00  0.00
ATOM    507 N1   A   A  16      16.658  21.046  -4.073  0.00  0.00
ATOM    508 C2   A   A  16      15.857  21.093  -5.131  0.00  0.00
ATOM    509 H2   A   A  16      16.284  20.744  -6.062  0.00  0.00
ATOM    510 N3   A   A  16      14.594  21.511  -5.187  0.00  0.00
ATOM    511 C4   A   A  16      14.128  21.910  -3.967  0.00  0.00
ATOM    512 C3'  A   A  16       9.432  21.464  -4.259  0.00  0.00
ATOM    513 H3'  A   A  16       8.992  20.965  -3.392  0.00  0.00
ATOM    514 C2'  A   A  16      10.915  21.076  -4.304  0.00  0.00
ATOM    515 H2'  A   A  16      11.190  20.654  -3.337  0.00  0.00
ATOM    516 O2'  A   A  16      11.282  20.212  -5.366  0.00  0.00
ATOM    517 HO2' A   A  16      10.556  19.583  -5.546  0.00  0.00
ATOM    518 O3'  A   A  16       8.672  21.178  -5.432  0.00  0.00
ATOM    519 P    A   A  17       7.873  19.789  -5.585  0.00  0.00
ATOM    520 OP1  A   A  17       6.993  19.897  -6.773  0.00  0.00
ATOM    521 OP2  A   A  17       7.280  19.441  -4.272  0.00  0.00
ATOM    522 O5'  A   A  17       9.043  18.744  -5.926  0.00  0.00
ATOM    523 C5'  A   A  17       9.007  17.391  -5.490  0.00  0.00
ATOM    524 H5'  A   A  17       8.138  16.883  -5.911  0.00  0.00
ATOM    525 H5'' A   A  17       8.934  17.357  -4.404  0.00  0.00
ATOM    526 C4'  A   A  17      10.286  16.667  -5.942  0.00  0.00
ATOM    527 H4'  A   A  17      10.206  16.489  -7.014  0.00  0.00
ATOM    528 O4'  A   A  17      11.455  17.455  -5.728  0.00  0.00
ATOM    529 C1'  A   A  17      12.372  16.767  -4.897  0.00  0.00
ATOM    530 H1'  A   A  17      13.390  16.878  -5.277  0.00  0.00
ATOM    531 N9   A   A  17      12.390  17.334  -3.521  0.00  0.00
ATOM    532 C8   A   A  17      11.446  18.085  -2.849  0.00  0.00
ATOM    533 H8   A   A  17      10.459  18.308  -3.238  0.00  0.00
ATOM    534 N7   A   A  17      11.864  18.594  -1.718  0.00  0.00
ATOM    535 C5   A   A  17      13.200  18.176  -1.651  0.00  0.00
ATOM    536 C6   A   A  17      14.284  18.404  -0.761  0.00  0.00
ATOM    537 N6   A   A  17      14.233  19.135   0.336  0.00  0.00
ATOM    538 H61  A   A  17      13.362  19.572   0.603  0.00  0.00
ATOM    539 H62  A   A  17      15.067  19.215   0.893  0.00  0.00
ATOM    540 N1   A   A  17      15.494  17.895  -1.002  0.00  0.00
ATOM    541 C2   A   A  17      15.652  17.164  -2.098  0.00  0.00
ATOM    542 H2   A   A  17      16.645  16.768  -2.268  0.00  0.00
ATOM    543 N3   A   A  17      14.741  16.866  -3.021  0.00  0.00
ATOM    544 C4   A   A  17      13.522  17.407  -2.738  0.00  0.00
ATOM    545 C3'  A   A  17      10.485  15.312  -5.251  0.00  0.00
ATOM    546 H3'  A   A  17       9.988  15.315  -4.284  0.00  0.00
ATOM    547 C2'  A   A  17      12.003  15.290  -5.015  0.00  0.00
ATOM    548 H2'  A   A  17      12.251  14.766  -4.096  0.00  0.00
ATOM    549 O2'  A   A  17      12.728  14.748  -6.117  0.00  0.00
ATOM    550 HO2' A   A  17      12.336  13.881  -6.330  0.00  0.00
ATOM    551 O3'  A   A  17      10.033  14.245  -6.085  0.00  0.00
ATOM    552 P    A   A  18       8.992  13.139  -5.572  0.00  0.00
ATOM    553 OP1  A   A  18       8.454  12.433  -6.761  0.00  0.00
ATOM    554 OP2  A   A  18       8.048  13.794  -4.635  0.00  0.00
ATOM    555 O5'  A   A  18       9.916  12.115  -4.742  0.00  0.00
ATOM    556 C5'  A   A  18      10.838  11.240  -5.381  0.00  0.00
ATOM    557 H5'  A   A  18      11.166  11.678  -6.325  0.00  0.00
ATOM    558 H5'' A   A  18      10.354  10.286  -5.597  0.00  0.00
ATOM    559 C4'  A   A  18      12.089  11.001  -4.518  0.00  0.00
ATOM    560 H4'  A   A  18      12.799  10.402  -5.091  0.00  0.00
ATOM    561 O4'  A   A  18      12.696  12.256  -4.217  0.00  0.00
ATOM    562 C1'  A   A  18      13.168  12.278  -2.876  0.00  0.00
ATOM    563 H1'  A   A  18      14.224  12.561  -2.842  0.00  0.00
ATOM    564 N9   A   A  18      12.392  13.243  -2.050  0.00  0.00
ATOM    565 C8   A   A  18      11.046  13.527  -2.066  0.00  0.00
ATOM    566 H8   A   A  18      10.355  13.046  -2.735  0.00  0.00
ATOM    567 N7   A   A  18      10.671  14.449  -1.221  0.00  0.00
ATOM    568 C5   A   A  18      11.855  14.756  -0.548  0.00  0.00
ATOM    569 C6   A   A  18      12.198  15.646   0.495  0.00  0.00
ATOM    570 N6   A   A  18      11.346  16.465   1.079  0.00  0.00
ATOM    571 H61  A   A  18      11.699  17.126   1.753  0.00  0.00
ATOM    572 H62  A   A  18      10.407  16.510   0.721  0.00  0.00
ATOM    573 N1   A   A  18      13.453  15.746   0.931  0.00  0.00
ATOM    574 C2   A   A  18      14.368  14.980   0.351  0.00  0.00
ATOM    575 H2   A   A  18      15.385  15.114   0.690  0.00  0.00
ATOM    576 N3   A   A  18      14.201  14.088  -0.623  0.00  0.00
ATOM    577 C4   A   A  18      12.903  14.018  -1.031  0.00  0.00
ATOM    578 C3'  A   A  18      11.847  10.287  -3.182  0.00  0.00
ATOM    579 H3'  A   A  18      10.893  10.612  -2.765  0.00  0.00
ATOM    580 C2'  A   A  18      13.017  10.851  -2.360  0.00  0.00
ATOM    581 H2'  A   A  18      12.767  10.851  -1.307  0.00  0.00
ATOM    582 O2'  A   A  18      14.244  10.161  -2.596  0.00  0.00
ATOM    583 HO2' A   A  18      14.041   9.209  -2.671  0.00  0.00
ATOM    584 O3'  A   A  18      11.941   8.866  -3.247  0.00  0.00
ATOM    585 P    G   A  19      11.077   7.922  -2.273  0.00  0.00
ATOM    586 OP1  G   A  19      11.607   6.543  -2.402  0.00  0.00
ATOM    587 OP2  G   A  19       9.649   8.168  -2.579  0.00  0.00
ATOM    588 O5'  G   A  19      11.345   8.439  -0.768  0.00  0.00
ATOM    589 C5'  G   A  19      12.502   8.090  -0.020  0.00  0.00
ATOM    590 H5'  G   A  19      13.391   8.225  -0.636  0.00  0.00
ATOM    591 H5'' G   A  19      12.442   7.041   0.272  0.00  0.00
ATOM    592 C4'  G   A  19      12.652   8.958   1.246  0.00  0.00
ATOM    593 H4'  G   A  19      13.577   8.673   1.748  0.00  0.00
ATOM    594 O4'  G   A  19      12.735  10.345   0.911  0.00  0.00
ATOM    595 C1'  G   A  19      11.968  11.121   1.823  0.00  0.00
ATOM    596 H1'  G   A  19      12.544  11.978   2.182  0.00  0.00
ATOM    597 N9   G   A  19      10.708  11.633   1.222  0.00  0.00
ATOM    598 C8   G   A  19      10.040  11.217   0.096  0.00  0.00
ATOM    599 H8   G   A  19      10.451  10.507  -0.591  0.00  0.00
ATOM    600 N7   G   A  19       8.913  11.833  -0.131  0.00  0.00
ATOM    601 C5   G   A  19       8.834  12.760   0.912  0.00  0.00
ATOM    602 C6   G   A  19       7.855  13.769   1.217  0.00  0.00
ATOM    603 O6   G   A  19       6.808  14.039   0.630  0.00  0.00
ATOM    604 N1   G   A  19       8.159  14.508   2.342  0.00  0.00
ATOM    605 H1   G   A  19       7.489  15.205   2.628  0.00  0.00
ATOM    606 C2   G   A  19       9.277  14.321   3.085  0.00  0.00
ATOM    607 N2   G   A  19       9.427  15.083   4.137  0.00  0.00
ATOM    608 H21  G   A  19      10.261  14.957   4.687  0.00  0.00
ATOM    609 H22  G   A  19       8.746  15.790   4.368  0.00  0.00
ATOM    610 N3   G   A  19      10.212  13.406   2.843  0.00  0.00
ATOM    611 C4   G   A  19       9.936  12.651   1.735  0.00  0.00
ATOM    612 C3'  G   A  19      11.517   8.831   2.271  0.00  0.00
ATOM    613 H3'  G   A  19      10.561   8.785   1.745  0.00  0.00
ATOM    614 C2'  G   A  19      11.655  10.187   2.988  0.00  0.00
ATOM    615 H2'  G   A  19      10.719  10.460   3.472  0.00  0.00
ATOM    616 O2'  G   A  19      12.755  10.255   3.901  0.00  0.00
ATOM    617 HO2' G   A  19      12.689  11.072   4.429  0.00  0.00
ATOM    618 O3'  G   A  19      11.661   7.732   3.164  0.00  0.00
ATOM    619 P    U   A  20      10.391   7.107   3.927  0.00  0.00
ATOM    620 OP1  U   A  20      10.898   6.085   4.876  0.00  0.00
ATOM    621 OP2  U   A  20       9.411   6.692   2.896  0.00  0.00
ATOM    622 O5'  U   A  20       9.726   8.304   4.774  0.00  0.00
ATOM    623 C5'  U   A  20      10.359   8.877   5.909  0.00  0.00
ATOM    624 H5'  U   A  20      11.380   9.164   5.667  0.00  0.00
ATOM    625 H5'' U   A  20      10.404   8.134   6.707  0.00  0.00
ATOM    626 C4'  U   A  20       9.602  10.110   6.427  0.00  0.00
ATOM    627 H4'  U   A  20      10.150  10.533   7.273  0.00  0.00
ATOM    628 O4'  U   A  20       9.457  11.120   5.427  0.00  0.00
ATOM    629 C1'  U   A  20       8.182  11.749   5.558  0.00  0.00
ATOM    630 H1'  U   A  20       8.325  12.825   5.684  0.00  0.00
ATOM    631 N1   U   A  20       7.304  11.540   4.365  0.00  0.00
ATOM    632 C6   U   A  20       7.535  10.537   3.444  0.00  0.00
ATOM    633 H6   U   A  20       8.377   9.874   3.577  0.00  0.00
ATOM    634 C5   U   A  20       6.721  10.378   2.366  0.00  0.00
ATOM    635 H5   U   A  20       6.918   9.592   1.651  0.00  0.00
ATOM    636 C4   U   A  20       5.585  11.240   2.141  0.00  0.00
ATOM    637 O4   U   A  20       4.796  11.164   1.202  0.00  0.00
ATOM    638 N3   U   A  20       5.416  12.209   3.098  0.00  0.00
ATOM    639 H3   U   A  20       4.612  12.808   2.996  0.00  0.00
ATOM    640 C2   U   A  20       6.219  12.410   4.199  0.00  0.00
ATOM    641 O2   U   A  20       5.958  13.331   4.973  0.00  0.00
ATOM    642 C3'  U   A  20       8.185   9.788   6.899  0.00  0.00
ATOM    643 H3'  U   A  20       7.706   9.127   6.173  0.00  0.00
ATOM    644 C2'  U   A  20       7.540  11.181   6.831  0.00  0.00
ATOM    645 H2'  U   A  20       6.455  11.099   6.738  0.00  0.00
ATOM    646 O2'  U   A  20       7.897  12.039   7.919  0.00  0.00
ATOM    647 HO2' U   A  20       7.289  12.802   7.942  0.00  0.00
ATOM    648 O3'  U   A  20       8.194   9.204   8.196  0.00  0.00
ATOM    649 P    C   A  21       6.982   8.293   8.707  0.00  0.00
ATOM    650 OP1  C   A  21       7.296   7.864  10.094  0.00  0.00
ATOM    651 OP2  C   A  21       6.722   7.253   7.682  0.00  0.00
ATOM    652 O5'  C   A  21       5.714   9.277   8.741  0.00  0.00
ATOM    653 C5'  C   A  21       5.582  10.279   9.737  0.00  0.00
ATOM    654 H5'  C   A  21       6.453  10.934   9.729  0.00  0.00
ATOM    655 H5'' C   A  21       5.518   9.810  10.722  0.00  0.00
ATOM    656 C4'  C   A  21       4.320  11.122   9.515  0.00  0.00
ATOM    657 H4'  C   A  21       4.266  11.888  10.291  0.00  0.00
ATOM    658 O4'  C   A  21       4.310  11.757   8.238  0.00  0.00
ATOM    659 C1'  C   A  21       2.960  11.836   7.778  0.00  0.00
ATOM    660 H1'  C   A  21       2.683  12.888   7.654  0.00  0.00
ATOM    661 N1   C   A  21       2.779  11.143   6.467  0.00  0.00
ATOM    662 C6   C   A  21       3.636  10.168   6.012  0.00  0.00
ATOM    663 H6   C   A  21       4.415   9.766   6.662  0.00  0.00
ATOM    664 C5   C   A  21       3.492   9.669   4.757  0.00  0.00
ATOM    665 H5   C   A  21       4.177   8.919   4.394  0.00  0.00
ATOM    666 C4   C   A  21       2.415  10.164   3.970  0.00  0.00
ATOM    667 N4   C   A  21       2.225   9.744   2.751  0.00  0.00
ATOM    668 H41  C   A  21       1.454  10.140   2.226  0.00  0.00
ATOM    669 H42  C   A  21       2.856   9.075   2.347  0.00  0.00
ATOM    670 N3   C   A  21       1.551  11.055   4.409  0.00  0.00
ATOM    671 C2   C   A  21       1.709  11.544   5.660  0.00  0.00
ATOM    672 O2   C   A  21       0.874  12.357   6.054  0.00  0.00
ATOM    673 C3'  C   A  21       3.040  10.288   9.574  0.00  0.00
ATOM    674 H3'  C   A  21       3.170   9.392   8.965  0.00  0.00
ATOM    675 C2'  C   A  21       2.065  11.238   8.871  0.00  0.00
ATOM    676 H2'  C   A  21       1.215  10.695   8.456  0.00  0.00
ATOM    677 O2'  C   A  21       1.633  12.307   9.714  0.00  0.00
ATOM    678 HO2' C   A  21       1.358  11.930  10.568  0.00  0.00
ATOM    679 O3'  C   A  21       2.646   9.962  10.900  0.00  0.00
ATOM    680 P    G   A  22       1.843   8.607  11.200  0.00  0.00
ATOM    681 OP1  G   A  22       1.634   8.528  12.668  0.00  0.00
ATOM    682 OP2  G   A  22       2.535   7.488  10.519  0.00  0.00
ATOM    683 O5'  G   A  22       0.420   8.823  10.484  0.00  0.00
ATOM    684 C5'  G   A  22      -0.582   9.643  11.071  0.00  0.00
ATOM    685 H5'  G   A  22      -0.193  10.647  11.239  0.00  0.00
ATOM    686 H5'' G   A  22      -0.870   9.222  12.035  0.00  0.00
ATOM    687 C4'  G   A  22      -1.838   9.741  10.197  0.00  0.00
ATOM    688 H4'  G   A  22      -2.605  10.279  10.758  0.00  0.00
ATOM    689 O4'  G   A  22      -1.594  10.437   8.977  0.00  0.00
ATOM    690 C1'  G   A  22      -2.514   9.947   8.002  0.00  0.00
ATOM    691 H1'  G   A  22      -3.207  10.727   7.669  0.00  0.00
ATOM    692 N9   G   A  22      -1.809   9.414   6.816  0.00  0.00
ATOM    693 C8   G   A  22      -0.574   8.821   6.724  0.00  0.00
ATOM    694 H8   G   A  22       0.075   8.694   7.582  0.00  0.00
ATOM    695 N7   G   A  22      -0.258   8.433   5.515  0.00  0.00
ATOM    696 C5   G   A  22      -1.378   8.784   4.746  0.00  0.00
ATOM    697 C6   G   A  22      -1.674   8.635   3.341  0.00  0.00
ATOM    698 O6   G   A  22      -0.979   8.171   2.438  0.00  0.00
ATOM    699 N1   G   A  22      -2.929   9.094   2.992  0.00  0.00
ATOM    700 H1   G   A  22      -3.200   9.017   2.023  0.00  0.00
ATOM    701 C2   G   A  22      -3.807   9.635   3.869  0.00  0.00
ATOM    702 N2   G   A  22      -4.967  10.012   3.406  0.00  0.00
ATOM    703 H21  G   A  22      -5.200   9.886   2.424  0.00  0.00
ATOM    704 H22  G   A  22      -5.620  10.420   4.053  0.00  0.00
ATOM    705 N3   G   A  22      -3.575   9.806   5.167  0.00  0.00
ATOM    706 C4   G   A  22      -2.337   9.364   5.547  0.00  0.00
ATOM    707 C3'  G   A  22      -2.418   8.384   9.790  0.00  0.00
ATOM    708 H3'  G   A  22      -1.619   7.770   9.370  0.00  0.00
ATOM    709 C2'  G   A  22      -3.348   8.843   8.660  0.00  0.00
ATOM    710 H2'  G   A  22      -3.548   8.024   7.967  0.00  0.00
ATOM    711 O2'  G   A  22      -4.561   9.445   9.120  0.00  0.00
ATOM    712 HO2' G   A  22      -5.227   9.398   8.408  0.00  0.00
ATOM    713 O3'  G   A  22      -3.080   7.686  10.839  0.00  0.00
ATOM    714 P    C   A  23      -3.386   6.114  10.714  0.00  0.00
ATOM    715 OP1  C   A  23      -4.121   5.697  11.934  0.00  0.00
ATOM    716 OP2  C   A  23      -2.115   5.424  10.384  0.00  0.00
ATOM    717 O5'  C   A  23      -4.365   5.957   9.446  0.00  0.00
ATOM    718 C5'  C   A  23      -5.729   6.352   9.511  0.00  0.00
ATOM    719 H5'  C   A  23      -5.811   7.371   9.887  0.00  0.00
ATOM    720 H5'' C   A  23      -6.272   5.694  10.178  0.00  0.00
ATOM    721 C4'  C   A  23      -6.430   6.255   8.157  0.00  0.00
ATOM    722 H4'  C   A  23      -7.459   6.598   8.269  0.00  0.00
ATOM    723 O4'  C   A  23      -5.783   7.046   7.163  0.00  0.00
ATOM    724 C1'  C   A  23      -5.989   6.417   5.906  0.00  0.00
ATOM    725 H1'  C   A  23      -6.651   7.017   5.291  0.00  0.00
ATOM    726 N1   C   A  23      -4.709   6.128   5.194  0.00  0.00
ATOM    727 C6   C   A  23      -3.584   5.743   5.882  0.00  0.00
ATOM    728 H6   C   A  23      -3.590   5.754   6.964  0.00  0.00
ATOM    729 C5   C   A  23      -2.475   5.347   5.210  0.00  0.00
ATOM    730 H5   C   A  23      -1.595   5.043   5.755  0.00  0.00
ATOM    731 C4   C   A  23      -2.535   5.342   3.790  0.00  0.00
ATOM    732 N4   C   A  23      -1.503   4.966   3.090  0.00  0.00
ATOM    733 H41  C   A  23      -1.553   5.048   2.081  0.00  0.00
ATOM    734 H42  C   A  23      -0.654   4.705   3.558  0.00  0.00
ATOM    735 N3   C   A  23      -3.596   5.726   3.107  0.00  0.00
ATOM    736 C2   C   A  23      -4.700   6.116   3.791  0.00  0.00
ATOM    737 O2   C   A  23      -5.679   6.450   3.125  0.00  0.00
ATOM    738 C3'  C   A  23      -6.461   4.820   7.623  0.00  0.00
ATOM    739 H3'  C   A  23      -5.463   4.386   7.701  0.00  0.00
ATOM    740 C2'  C   A  23      -6.772   5.127   6.157  0.00  0.00
ATOM    741 H2'  C   A  23      -6.434   4.321   5.507  0.00  0.00
ATOM    742 O2'  C   A  23      -8.142   5.438   5.915  0.00  0.00
ATOM    743 HO2' C   A  23      -8.526   4.707   5.399  0.00  0.00
ATOM    744 O3'  C   A  23      -7.421   3.996   8.282  0.00  0.00
ATOM    745 P    A   A  24      -7.459   2.401   8.069  0.00  0.00
ATOM    746 OP1  A   A  24      -8.376   1.833   9.087  0.00  0.00
ATOM    747 OP2  A   A  24      -6.063   1.904   8.012  0.00  0.00
ATOM    748 O5'  A   A  24      -8.113   2.164   6.621  0.00  0.00
ATOM    749 C5'  A   A  24      -9.470   2.500   6.360  0.00  0.00
ATOM    750 H5'  A   A  24      -9.691   3.479   6.785  0.00  0.00
ATOM    751 H5'' A   A  24     -10.132   1.773   6.833  0.00  0.00
ATOM    752 C4'  A   A  24      -9.758   2.553   4.848  0.00  0.00
ATOM    753 H4'  A   A  24     -10.691   3.098   4.691  0.00  0.00
ATOM    754 O4'  A   A  24      -8.675   3.244   4.218  0.00  0.00
ATOM    755 C1'  A   A  24      -8.163   2.467   3.148  0.00  0.00
ATOM    756 H1'  A   A  24      -8.662   2.800   2.220  0.00  0.00
ATOM    757 N9   A   A  24      -6.694   2.597   2.998  0.00  0.00
ATOM    758 C8   A   A  24      -5.724   2.344   3.942  0.00  0.00
ATOM    759 H8   A   A  24      -5.958   2.231   4.995  0.00  0.00
ATOM    760 N7   A   A  24      -4.512   2.218   3.465  0.00  0.00
ATOM    761 C5   A   A  24      -4.702   2.375   2.083  0.00  0.00
ATOM    762 C6   A   A  24      -3.862   2.330   0.939  0.00  0.00
ATOM    763 N6   A   A  24      -2.564   2.094   0.962  0.00  0.00
ATOM    764 H61  A   A  24      -2.059   2.067   0.083  0.00  0.00
ATOM    765 H62  A   A  24      -2.104   1.942   1.844  0.00  0.00
ATOM    766 N1   A   A  24      -4.348   2.535  -0.285  0.00  0.00
ATOM    767 C2   A   A  24      -5.649   2.761  -0.404  0.00  0.00
ATOM    768 H2   A   A  24      -6.006   2.989  -1.407  0.00  0.00
ATOM    769 N3   A   A  24      -6.566   2.798   0.558  0.00  0.00
ATOM    770 C4   A   A  24      -6.025   2.591   1.794  0.00  0.00
ATOM    771 C3'  A   A  24      -9.883   1.165   4.195  0.00  0.00
ATOM    772 H3'  A   A  24     -10.014   0.393   4.954  0.00  0.00
ATOM    773 C2'  A   A  24      -8.509   1.038   3.543  0.00  0.00
ATOM    774 H2'  A   A  24      -7.810   0.740   4.316  0.00  0.00
ATOM    775 O2'  A   A  24      -8.428   0.112   2.482  0.00  0.00
ATOM    776 HO2' A   A  24      -9.230   0.202   1.934  0.00  0.00
ATOM    777 O3'  A   A  24     -10.945   1.172   3.240  0.00  0.00
ATOM    778 P    A   A  25     -11.944  -0.081   3.096  0.00  0.00
ATOM    779 OP1  A   A  25     -13.081   0.351   2.248  0.00  0.00
ATOM    780 OP2  A   A  25     -12.242  -0.596   4.456  0.00  0.00
ATOM    781 O5'  A   A  25     -11.082  -1.209   2.317  0.00  0.00
ATOM    782 C5'  A   A  25     -11.349  -1.641   0.983  0.00  0.00
ATOM    783 H5'  A   A  25     -12.369  -2.026   0.925  0.00  0.00
ATOM    784 H5'' A   A  25     -10.671  -2.465   0.758  0.00  0.00
ATOM    785 C4'  A   A  25     -11.168  -0.559  -0.100  0.00  0.00
ATOM    786 H4'  A   A  25     -12.003   0.138  -0.027  0.00  0.00
ATOM    787 O4'  A   A  25      -9.951   0.165   0.084  0.00  0.00
ATOM    788 C1'  A   A  25      -9.101   0.018  -1.046  0.00  0.00
ATOM    789 H1'  A   A  25      -9.014   0.966  -1.580  0.00  0.00
ATOM    790 N9   A   A  25      -7.750  -0.479  -0.698  0.00  0.00
ATOM    791 C8   A   A  25      -7.401  -1.439   0.222  0.00  0.00
ATOM    792 H8   A   A  25      -8.129  -1.862   0.906  0.00  0.00
ATOM    793 N7   A   A  25      -6.138  -1.789   0.194  0.00  0.00
ATOM    794 C5   A   A  25      -5.629  -1.032  -0.873  0.00  0.00
ATOM    795 C6   A   A  25      -4.374  -0.934  -1.532  0.00  0.00
ATOM    796 N6   A   A  25      -3.276  -1.585  -1.198  0.00  0.00
ATOM    797 H61  A   A  25      -2.474  -1.504  -1.813  0.00  0.00
ATOM    798 H62  A   A  25      -3.280  -2.196  -0.396  0.00  0.00
ATOM    799 N1   A   A  25      -4.227  -0.189  -2.626  0.00  0.00
ATOM    800 C2   A   A  25      -5.284   0.476  -3.073  0.00  0.00
ATOM    801 H2   A   A  25      -5.145   1.050  -3.978  0.00  0.00
ATOM    802 N3   A   A  25      -6.500   0.523  -2.548  0.00  0.00
ATOM    803 C4   A   A  25      -6.612  -0.262  -1.439  0.00  0.00
ATOM    804 C3'  A   A  25     -11.179  -1.152  -1.520  0.00  0.00
ATOM    805 H3'  A   A  25     -11.381  -2.222  -1.447  0.00  0.00
ATOM    806 C2'  A   A  25      -9.721  -1.023  -1.961  0.00  0.00
ATOM    807 H2'  A   A  25      -9.222  -1.990  -1.862  0.00  0.00
ATOM    808 O2'  A   A  25      -9.604  -0.511  -3.283  0.00  0.00
ATOM    809 HO2' A   A  25     -10.455  -0.088  -3.496  0.00  0.00
ATOM    810 O3'  A   A  25     -12.079  -0.555  -2.449  0.00  0.00
ATOM    811 P    G   A  26     -13.529  -1.200  -2.694  0.00  0.00
ATOM    812 OP1  G   A  26     -14.157  -0.483  -3.831  0.00  0.00
ATOM    813 OP2  G   A  26     -14.235  -1.219  -1.393  0.00  0.00
ATOM    814 O5'  G   A  26     -13.285  -2.744  -3.129  0.00  0.00
ATOM    815 C5'  G   A  26     -12.905  -3.150  -4.446  0.00  0.00
ATOM    816 H5'  G   A  26     -13.574  -2.702  -5.181  0.00  0.00
ATOM    817 H5'' G   A  26     -13.010  -4.234  -4.517  0.00  0.00
ATOM    818 C4'  G   A  26     -11.456  -2.792  -4.802  0.00  0.00
ATOM    819 H4'  G   A  26     -11.363  -1.706  -4.843  0.00  0.00
ATOM    820 O4'  G   A  26     -10.534  -3.326  -3.867  0.00  0.00
ATOM    821 C1'  G   A  26      -9.254  -3.379  -4.489  0.00  0.00
ATOM    822 H1'  G   A  26      -8.622  -2.575  -4.126  0.00  0.00
ATOM    823 N9   G   A  26      -8.686  -4.714  -4.139  0.00  0.00
ATOM    824 C8   G   A  26      -8.079  -5.059  -2.952  0.00  0.00
ATOM    825 H8   G   A  26      -8.082  -4.442  -2.072  0.00  0.00
ATOM    826 N7   G   A  26      -7.569  -6.263  -2.930  0.00  0.00
ATOM    827 C5   G   A  26      -7.903  -6.794  -4.181  0.00  0.00
ATOM    828 C6   G   A  26      -7.656  -8.092  -4.765  0.00  0.00
ATOM    829 O6   G   A  26      -7.036  -9.052  -4.300  0.00  0.00
ATOM    830 N1   G   A  26      -8.220  -8.254  -6.017  0.00  0.00
ATOM    831 H1   G   A  26      -8.083  -9.134  -6.476  0.00  0.00
ATOM    832 C2   G   A  26      -8.973  -7.304  -6.622  0.00  0.00
ATOM    833 N2   G   A  26      -9.561  -7.591  -7.753  0.00  0.00
ATOM    834 H21  G   A  26     -10.183  -6.895  -8.135  0.00  0.00
ATOM    835 H22  G   A  26      -9.357  -8.448  -8.239  0.00  0.00
ATOM    836 N3   G   A  26      -9.204  -6.095  -6.124  0.00  0.00
ATOM    837 C4   G   A  26      -8.641  -5.877  -4.899  0.00  0.00
ATOM    838 C3'  G   A  26     -10.960  -3.368  -6.129  0.00  0.00
ATOM    839 H3'  G   A  26     -11.042  -4.452  -6.110  0.00  0.00
ATOM    840 C2'  G   A  26      -9.470  -3.068  -5.989  0.00  0.00
ATOM    841 H2'  G   A  26      -8.901  -3.722  -6.634  0.00  0.00
ATOM    842 O2'  G   A  26      -9.135  -1.714  -6.271  0.00  0.00
ATOM    843 HO2' G   A  26      -9.357  -1.527  -7.203  0.00  0.00
ATOM    844 O3'  G   A  26     -11.605  -2.799  -7.261  0.00  0.00
ATOM    845 P    C   A  27     -11.691  -3.565  -8.671  0.00  0.00
ATOM    846 OP1  C   A  27     -12.659  -2.820  -9.512  0.00  0.00
ATOM    847 OP2  C   A  27     -11.931  -5.009  -8.420  0.00  0.00
ATOM    848 O5'  C   A  27     -10.242  -3.384  -9.345  0.00  0.00
ATOM    849 C5'  C   A  27      -9.309  -4.451  -9.396  0.00  0.00
ATOM    850 H5'  C   A  27      -9.678  -5.229 -10.069  0.00  0.00
ATOM    851 H5'' C   A  27      -9.191  -4.883  -8.406  0.00  0.00
ATOM    852 C4'  C   A  27      -7.944  -3.971  -9.889  0.00  0.00
ATOM    853 H4'  C   A  27      -8.040  -3.597 -10.909  0.00  0.00
ATOM    854 O4'  C   A  27      -7.406  -2.949  -9.055  0.00  0.00
ATOM    855 C1'  C   A  27      -5.984  -3.050  -9.066  0.00  0.00
ATOM    856 H1'  C   A  27      -5.555  -2.147  -9.510  0.00  0.00
ATOM    857 N1   C   A  27      -5.458  -3.218  -7.680  0.00  0.00
ATOM    858 C6   C   A  27      -6.130  -3.947  -6.730  0.00  0.00
ATOM    859 H6   C   A  27      -7.070  -4.431  -6.978  0.00  0.00
ATOM    860 C5   C   A  27      -5.632  -4.043  -5.474  0.00  0.00
ATOM    861 H5   C   A  27      -6.171  -4.606  -4.738  0.00  0.00
ATOM    862 C4   C   A  27      -4.406  -3.380  -5.194  0.00  0.00
ATOM    863 N4   C   A  27      -3.897  -3.407  -3.992  0.00  0.00
ATOM    864 H41  C   A  27      -3.069  -2.855  -3.811  0.00  0.00
ATOM    865 H42  C   A  27      -4.395  -3.869  -3.252  0.00  0.00
ATOM    866 N3   C   A  27      -3.726  -2.707  -6.096  0.00  0.00
ATOM    867 C2   C   A  27      -4.232  -2.624  -7.352  0.00  0.00
ATOM    868 O2   C   A  27      -3.564  -2.017  -8.189  0.00  0.00
ATOM    869 C3'  C   A  27      -6.903  -5.090  -9.870  0.00  0.00
ATOM    870 H3'  C   A  27      -6.944  -5.586  -8.899  0.00  0.00
ATOM    871 C2'  C   A  27      -5.625  -4.244  -9.961  0.00  0.00
ATOM    872 H2'  C   A  27      -4.759  -4.785  -9.583  0.00  0.00
ATOM    873 O2'  C   A  27      -5.379  -3.739 -11.271  0.00  0.00
ATOM    874 HO2' C   A  27      -5.275  -4.492 -11.878  0.00  0.00
ATOM    875 O3'  C   A  27      -7.065  -6.038 -10.915  0.00  0.00
ATOM    876 P    A   A  28      -6.470  -7.522 -10.779  0.00  0.00
ATOM    877 OP1  A   A  28      -6.911  -8.298 -11.965  0.00  0.00
ATOM    878 OP2  A   A  28      -6.796  -8.035  -9.428  0.00  0.00
ATOM    879 O5'  A   A  28      -4.881  -7.311 -10.858  0.00  0.00
ATOM    880 C5'  A   A  28      -4.233  -7.065 -12.096  0.00  0.00
ATOM    881 H5'  A   A  28      -4.706  -6.228 -12.606  0.00  0.00
ATOM    882 H5'' A   A  28      -4.322  -7.946 -12.734  0.00  0.00
ATOM    883 C4'  A   A  28      -2.743  -6.750 -11.908  0.00  0.00
ATOM    884 H4'  A   A  28      -2.308  -6.534 -12.885  0.00  0.00
ATOM    885 O4'  A   A  28      -2.539  -5.622 -11.056  0.00  0.00
ATOM    886 C1'  A   A  28      -1.350  -5.829 -10.294  0.00  0.00
ATOM    887 H1'  A   A  28      -0.645  -5.009 -10.449  0.00  0.00
ATOM    888 N9   A   A  28      -1.669  -5.907  -8.846  0.00  0.00
ATOM    889 C8   A   A  28      -2.861  -6.221  -8.235  0.00  0.00
ATOM    890 H8   A   A  28      -3.738  -6.498  -8.797  0.00  0.00
ATOM    891 N7   A   A  28      -2.857  -6.075  -6.934  0.00  0.00
ATOM    892 C5   A   A  28      -1.539  -5.671  -6.665  0.00  0.00
ATOM    893 C6   A   A  28      -0.812  -5.320  -5.499  0.00  0.00
ATOM    894 N6   A   A  28      -1.310  -5.273  -4.278  0.00  0.00
ATOM    895 H61  A   A  28      -0.714  -5.000  -3.506  0.00  0.00
ATOM    896 H62  A   A  28      -2.285  -5.481  -4.141  0.00  0.00
ATOM    897 N1   A   A  28       0.474  -4.975  -5.565  0.00  0.00
ATOM    898 C2   A   A  28       1.056  -4.971  -6.757  0.00  0.00
ATOM    899 H2   A   A  28       2.101  -4.688  -6.774  0.00  0.00
ATOM    900 N3   A   A  28       0.510  -5.259  -7.934  0.00  0.00
ATOM    901 C4   A   A  28      -0.805  -5.598  -7.821  0.00  0.00
ATOM    902 C3'  A   A  28      -1.953  -7.901 -11.279  0.00  0.00
ATOM    903 H3'  A   A  28      -2.504  -8.290 -10.422  0.00  0.00
ATOM    904 C2'  A   A  28      -0.719  -7.127 -10.799  0.00  0.00
ATOM    905 H2'  A   A  28      -0.207  -7.659  -9.998  0.00  0.00
ATOM    906 O2'  A   A  28       0.176  -6.795 -11.862  0.00  0.00
ATOM    907 HO2' A   A  28       0.304  -7.589 -12.412  0.00  0.00
ATOM    908 O3'  A   A  28      -1.633  -8.935 -12.203  0.00  0.00
ATOM    909 P    C   A  29      -1.357 -10.435 -11.700  0.00  0.00
ATOM    910 OP1  C   A  29      -1.043 -11.259 -12.893  0.00  0.00
ATOM    911 OP2  C   A  29      -2.481 -10.845 -10.826  0.00  0.00
ATOM    912 O5'  C   A  29      -0.037 -10.321 -10.789  0.00  0.00
ATOM    913 C5'  C   A  29       1.251 -10.175 -11.370  0.00  0.00
ATOM    914 H5'  C   A  29       1.235  -9.371 -12.105  0.00  0.00
ATOM    915 H5'' C   A  29       1.524 -11.099 -11.884  0.00  0.00
ATOM    916 C4'  C   A  29       2.329  -9.854 -10.326  0.00  0.00
ATOM    917 H4'  C   A  29       3.276  -9.708 -10.846  0.00  0.00
ATOM    918 O4'  C   A  29       2.017  -8.668  -9.594  0.00  0.00
ATOM    919 C1'  C   A  29       2.547  -8.785  -8.276  0.00  0.00
ATOM    920 H1'  C   A  29       3.244  -7.967  -8.098  0.00  0.00
ATOM    921 N1   C   A  29       1.481  -8.742  -7.230  0.00  0.00
ATOM    922 C6   C   A  29       0.181  -9.120  -7.476  0.00  0.00
ATOM    923 H6   C   A  29      -0.109  -9.428  -8.472  0.00  0.00
ATOM    924 C5   C   A  29      -0.734  -9.111  -6.473  0.00  0.00
ATOM    925 H5   C   A  29      -1.754  -9.404  -6.669  0.00  0.00
ATOM    926 C4   C   A  29      -0.288  -8.712  -5.184  0.00  0.00
ATOM    927 N4   C   A  29      -1.106  -8.666  -4.172  0.00  0.00
ATOM    928 H41  C   A  29      -0.723  -8.357  -3.285  0.00  0.00
ATOM    929 H42  C   A  29      -2.063  -8.942  -4.282  0.00  0.00
ATOM    930 N3   C   A  29       0.950  -8.345  -4.929  0.00  0.00
ATOM    931 C2   C   A  29       1.852  -8.358  -5.935  0.00  0.00
ATOM    932 O2   C   A  29       3.007  -8.037  -5.657  0.00  0.00
ATOM    933 C3'  C   A  29       2.532 -10.938  -9.265  0.00  0.00
ATOM    934 H3'  C   A  29       1.560 -11.231  -8.866  0.00  0.00
ATOM    935 C2'  C   A  29       3.303 -10.117  -8.222  0.00  0.00
ATOM    936 H2'  C   A  29       3.248 -10.576  -7.236  0.00  0.00
ATOM    937 O2'  C   A  29       4.655  -9.858  -8.596  0.00  0.00
ATOM    938 HO2' C   A  29       5.067 -10.698  -8.860  0.00  0.00
ATOM    939 O3'  C   A  29       3.252 -12.071  -9.735  0.00  0.00
ATOM    940 P    G   A  30       3.137 -13.491  -8.992  0.00  0.00
ATOM    941 OP1  G   A  30       3.925 -14.474  -9.777  0.00  0.00
ATOM    942 OP2  G   A  30       1.704 -13.770  -8.738  0.00  0.00
ATOM    943 O5'  G   A  30       3.857 -13.278  -7.571  0.00  0.00
ATOM    944 C5'  G   A  30       5.269 -13.170  -7.467  0.00  0.00
ATOM    945 H5'  G   A  30       5.636 -12.402  -8.146  0.00  0.00
ATOM    946 H5'' G   A  30       5.726 -14.118  -7.753  0.00  0.00
ATOM    947 C4'  G   A  30       5.722 -12.821  -6.043  0.00  0.00
ATOM    948 H4'  G   A  30       6.808 -12.708  -6.039  0.00  0.00
ATOM    949 O4'  G   A  30       5.132 -11.601  -5.593  0.00  0.00
ATOM    950 C1'  G   A  30       4.868 -11.703  -4.196  0.00  0.00
ATOM    951 H1'  G   A  30       5.332 -10.874  -3.656  0.00  0.00
ATOM    952 N9   G   A  30       3.410 -11.671  -3.921  0.00  0.00
ATOM    953 C8   G   A  30       2.351 -11.880  -4.770  0.00  0.00
ATOM    954 H8   G   A  30       2.483 -12.131  -5.814  0.00  0.00
ATOM    955 N7   G   A  30       1.176 -11.740  -4.209  0.00  0.00
ATOM    956 C5   G   A  30       1.479 -11.436  -2.874  0.00  0.00
ATOM    957 C6   G   A  30       0.639 -11.165  -1.729  0.00  0.00
ATOM    958 O6   G   A  30      -0.590 -11.096  -1.655  0.00  0.00
ATOM    959 N1   G   A  30       1.355 -10.949  -0.566  0.00  0.00
ATOM    960 H1   G   A  30       0.823 -10.734   0.264  0.00  0.00
ATOM    961 C2   G   A  30       2.708 -10.969  -0.499  0.00  0.00
ATOM    962 N2   G   A  30       3.256 -10.765   0.666  0.00  0.00
ATOM    963 H21  G   A  30       2.671 -10.662   1.491  0.00  0.00
ATOM    964 H22  G   A  30       4.260 -10.780   0.724  0.00  0.00
ATOM    965 N3   G   A  30       3.521 -11.182  -1.528  0.00  0.00
ATOM    966 C4   G   A  30       2.846 -11.414  -2.693  0.00  0.00
ATOM    967 C3'  G   A  30       5.354 -13.876  -4.994  0.00  0.00
ATOM    968 H3'  G   A  30       4.313 -14.170  -5.137  0.00  0.00
ATOM    969 C2'  G   A  30       5.483 -13.024  -3.720  0.00  0.00
ATOM    970 H2'  G   A  30       4.914 -13.462  -2.900  0.00  0.00
ATOM    971 O2'  G   A  30       6.833 -12.764  -3.331  0.00  0.00
ATOM    972 HO2' G   A  30       6.849 -12.502  -2.390  0.00  0.00
ATOM    973 O3'  G   A  30       6.210 -15.013  -5.032  0.00  0.00
ATOM    974 P    G   A  31       5.802 -16.393  -4.317  0.00  0.00
ATOM    975 OP1  G   A  31       6.861 -17.386  -4.631  0.00  0.00
ATOM    976 OP2  G   A  31       4.402 -16.709  -4.692  0.00  0.00
ATOM    977 O5'  G   A  31       5.828 -16.103  -2.735  0.00  0.00
ATOM    978 C5'  G   A  31       7.053 -15.877  -2.048  0.00  0.00
ATOM    979 H5'  G   A  31       7.606 -15.074  -2.533  0.00  0.00
ATOM    980 H5'' G   A  31       7.662 -16.781  -2.092  0.00  0.00
ATOM    981 C4'  G   A  31       6.833 -15.509  -0.574  0.00  0.00
ATOM    982 H4'  G   A  31       7.806 -15.315  -0.118  0.00  0.00
ATOM    983 O4'  G   A  31       6.031 -14.335  -0.439  0.00  0.00
ATOM    984 C1'  G   A  31       5.181 -14.475   0.700  0.00  0.00
ATOM    985 H1'  G   A  31       5.327 -13.643   1.394  0.00  0.00
ATOM    986 N9   G   A  31       3.754 -14.497   0.300  0.00  0.00
ATOM    987 C8   G   A  31       3.209 -14.732  -0.939  0.00  0.00
ATOM    988 H8   G   A  31       3.811 -14.986  -1.800  0.00  0.00
ATOM    989 N7   G   A  31       1.909 -14.604  -0.989  0.00  0.00
ATOM    990 C5   G   A  31       1.558 -14.290   0.330  0.00  0.00
ATOM    991 C6   G   A  31       0.278 -14.047   0.942  0.00  0.00
ATOM    992 O6   G   A  31      -0.839 -14.049   0.431  0.00  0.00
ATOM    993 N1   G   A  31       0.350 -13.803   2.300  0.00  0.00
ATOM    994 H1   G   A  31      -0.506 -13.611   2.793  0.00  0.00
ATOM    995 C2   G   A  31       1.508 -13.779   2.999  0.00  0.00
ATOM    996 N2   G   A  31       1.412 -13.602   4.292  0.00  0.00
ATOM    997 H21  G   A  31       0.507 -13.485   4.738  0.00  0.00
ATOM    998 H22  G   A  31       2.265 -13.583   4.823  0.00  0.00
ATOM    999 N3   G   A  31       2.716 -13.995   2.476  0.00  0.00
ATOM   1000 C4   G   A  31       2.680 -14.242   1.128  0.00  0.00
ATOM   1001 C3'  G   A  31       6.146 -16.611   0.241  0.00  0.00
ATOM   1002 H3'  G   A  31       5.331 -17.047  -0.340  0.00  0.00
ATOM   1003 C2'  G   A  31       5.583 -15.775   1.396  0.00  0.00
ATOM   1004 H2'  G   A  31       4.722 -16.265   1.844  0.00  0.00
ATOM   1005 O2'  G   A  31       6.573 -15.455   2.374  0.00  0.00
ATOM   1006 HO2' G   A  31       7.130 -16.243   2.504  0.00  0.00
ATOM   1007 O3'  G   A  31       7.058 -17.605   0.702  0.00  0.00
ATOM   1008 P    U   A  32       6.588 -19.114   0.989  0.00  0.00
ATOM   1009 OP1  U   A  32       7.757 -19.859   1.514  0.00  0.00
ATOM   1010 OP2  U   A  32       5.909 -19.620  -0.226  0.00  0.00
ATOM   1011 O5'  U   A  32       5.483 -19.009   2.154  0.00  0.00
ATOM   1012 C5'  U   A  32       5.826 -18.757   3.508  0.00  0.00
ATOM   1013 H5'  U   A  32       6.509 -17.910   3.566  0.00  0.00
ATOM   1014 H5'' U   A  32       6.331 -19.630   3.926  0.00  0.00
ATOM   1015 C4'  U   A  32       4.587 -18.441   4.363  0.00  0.00
ATOM   1016 H4'  U   A  32       4.913 -18.210   5.377  0.00  0.00
ATOM   1017 O4'  U   A  32       3.879 -17.314   3.843  0.00  0.00
ATOM   1018 C1'  U   A  32       2.478 -17.494   4.036  0.00  0.00
ATOM   1019 H1'  U   A  32       2.083 -16.658   4.618  0.00  0.00
ATOM   1020 N1   U   A  32       1.721 -17.567   2.748  0.00  0.00
ATOM   1021 C6   U   A  32       2.300 -17.999   1.574  0.00  0.00
ATOM   1022 H6   U   A  32       3.331 -18.316   1.575  0.00  0.00
ATOM   1023 C5   U   A  32       1.596 -18.027   0.413  0.00  0.00
ATOM   1024 H5   U   A  32       2.067 -18.365  -0.499  0.00  0.00
ATOM   1025 C4   U   A  32       0.213 -17.607   0.352  0.00  0.00
ATOM   1026 O4   U   A  32      -0.482 -17.592  -0.658  0.00  0.00
ATOM   1027 N3   U   A  32      -0.304 -17.204   1.561  0.00  0.00
ATOM   1028 H3   U   A  32      -1.261 -16.882   1.556  0.00  0.00
ATOM   1029 C2   U   A  32       0.374 -17.188   2.764  0.00  0.00
ATOM   1030 O2   U   A  32      -0.220 -16.848   3.787  0.00  0.00
ATOM   1031 C3'  U   A  32       3.561 -19.578   4.447  0.00  0.00
ATOM   1032 H3'  U   A  32       3.415 -20.000   3.452  0.00  0.00
ATOM   1033 C2'  U   A  32       2.318 -18.774   4.861  0.00  0.00
ATOM   1034 H2'  U   A  32       1.401 -19.304   4.603  0.00  0.00
ATOM   1035 O2'  U   A  32       2.323 -18.392   6.235  0.00  0.00
ATOM   1036 HO2' U   A  32       2.226 -19.194   6.775  0.00  0.00
ATOM   1037 O3'  U   A  32       3.927 -20.587   5.383  0.00  0.00
ATOM   1038 P    U   A  33       3.231 -22.038   5.378  0.00  0.00
ATOM   1039 OP1  U   A  33       3.980 -22.900   6.324  0.00  0.00
ATOM   1040 OP2  U   A  33       3.094 -22.481   3.970  0.00  0.00
ATOM   1041 O5'  U   A  33       1.750 -21.805   5.961  0.00  0.00
ATOM   1042 C5'  U   A  33       1.515 -21.603   7.348  0.00  0.00
ATOM   1043 H5'  U   A  33       2.175 -20.825   7.731  0.00  0.00
ATOM   1044 H5'' U   A  33       1.736 -22.526   7.890  0.00  0.00
ATOM   1045 C4'  U   A  33       0.058 -21.204   7.635  0.00  0.00
ATOM   1046 H4'  U   A  33      -0.047 -21.002   8.703  0.00  0.00
ATOM   1047 O4'  U   A  33      -0.295 -20.030   6.903  0.00  0.00
ATOM   1048 C1'  U   A  33      -1.681 -20.084   6.563  0.00  0.00
ATOM   1049 H1'  U   A  33      -2.172 -19.200   6.975  0.00  0.00
ATOM   1050 N1   U   A  33      -1.904 -20.080   5.085  0.00  0.00
ATOM   1051 C6   U   A  33      -0.959 -20.555   4.199  0.00  0.00
ATOM   1052 H6   U   A  33      -0.059 -21.017   4.579  0.00  0.00
ATOM   1053 C5   U   A  33      -1.137 -20.430   2.857  0.00  0.00
ATOM   1054 H5   U   A  33      -0.381 -20.785   2.174  0.00  0.00
ATOM   1055 C4   U   A  33      -2.324 -19.815   2.307  0.00  0.00
ATOM   1056 O4   U   A  33      -2.545 -19.625   1.117  0.00  0.00
ATOM   1057 N3   U   A  33      -3.249 -19.431   3.245  0.00  0.00
ATOM   1058 H3   U   A  33      -4.112 -19.043   2.896  0.00  0.00
ATOM   1059 C2   U   A  33      -3.111 -19.550   4.610  0.00  0.00
ATOM   1060 O2   U   A  33      -4.037 -19.193   5.340  0.00  0.00
ATOM   1061 C3'  U   A  33      -0.991 -22.250   7.244  0.00  0.00
ATOM   1062 H3'  U   A  33      -0.770 -22.615   6.239  0.00  0.00
ATOM   1063 C2'  U   A  33      -2.243 -21.355   7.208  0.00  0.00
ATOM   1064 H2'  U   A  33      -3.021 -21.806   6.593  0.00  0.00
ATOM   1065 O2'  U   A  33      -2.740 -21.009   8.504  0.00  0.00
ATOM   1066 HO2' U   A  33      -3.670 -20.723   8.422  0.00  0.00
ATOM   1067 O3'  U   A  33      -1.080 -23.333   8.163  0.00  0.00
ATOM   1068 P    C   A  34      -1.802 -24.711   7.763  0.00  0.00
ATOM   1069 OP1  C   A  34      -1.710 -25.625   8.927  0.00  0.00
ATOM   1070 OP2  C   A  34      -1.243 -25.160   6.465  0.00  0.00
ATOM   1071 O5'  C   A  34      -3.352 -24.353   7.519  0.00  0.00
ATOM   1072 C5'  C   A  34      -4.223 -24.038   8.595  0.00  0.00
ATOM   1073 H5'  C   A  34      -3.770 -23.272   9.224  0.00  0.00
ATOM   1074 H5'' C   A  34      -4.379 -24.925   9.209  0.00  0.00
ATOM   1075 C4'  C   A  34      -5.588 -23.524   8.103  0.00  0.00
ATOM   1076 H4'  C   A  34      -6.192 -23.261   8.974  0.00  0.00
ATOM   1077 O4'  C   A  34      -5.456 -22.363   7.282  0.00  0.00
ATOM   1078 C1'  C   A  34      -6.480 -22.363   6.284  0.00  0.00
ATOM   1079 H1'  C   A  34      -7.045 -21.437   6.366  0.00  0.00
ATOM   1080 N1   C   A  34      -5.903 -22.406   4.904  0.00  0.00
ATOM   1081 C6   C   A  34      -4.667 -22.950   4.644  0.00  0.00
ATOM   1082 H6   C   A  34      -4.105 -23.417   5.442  0.00  0.00
ATOM   1083 C5   C   A  34      -4.149 -22.908   3.391  0.00  0.00
ATOM   1084 H5   C   A  34      -3.176 -23.300   3.191  0.00  0.00
ATOM   1085 C4   C   A  34      -4.948 -22.320   2.378  0.00  0.00
ATOM   1086 N4   C   A  34      -4.514 -22.259   1.153  0.00  0.00
ATOM   1087 H41  C   A  34      -5.107 -21.807   0.466  0.00  0.00
ATOM   1088 H42  C   A  34      -3.596 -22.598   0.923  0.00  0.00
ATOM   1089 N3   C   A  34      -6.149 -21.827   2.591  0.00  0.00
ATOM   1090 C2   C   A  34      -6.650 -21.858   3.850  0.00  0.00
ATOM   1091 O2   C   A  34      -7.783 -21.400   4.009  0.00  0.00
ATOM   1092 C3'  C   A  34      -6.386 -24.531   7.266  0.00  0.00
ATOM   1093 H3'  C   A  34      -5.735 -24.997   6.525  0.00  0.00
ATOM   1094 C2'  C   A  34      -7.367 -23.586   6.553  0.00  0.00
ATOM   1095 H2'  C   A  34      -7.729 -24.036   5.625  0.00  0.00
ATOM   1096 O2'  C   A  34      -8.460 -23.190   7.384  0.00  0.00
ATOM   1097 HO2' C   A  34      -8.828 -23.999   7.793  0.00  0.00
ATOM   1098 O3'  C   A  34      -7.064 -25.529   8.030  0.00  0.00
ATOM   1099 HO3' C   A  34      -6.407 -26.179   8.349  0.00  0.00
TER    1100      C   A  34
ENDMDL
END
