# Supplementary material for: Molecular dynamics re-refinement of two different small RNA loop structures using the original NMR data suggest a common structure
Source: J Biomol NMR. 2012 Jun 20;53(4):321–39. doi: 10.1007/s10858-012-9642-5 (PMC3405240; doi:10.1007/s10858-012-9642-5)
Supplement: Supplementary file 2 — Supplementary material 2 (ZIP 194 kb) [file 10858_2012_9642_MOESM2_ESM.zip › pl-torsion.rest]

# 1  G5 GAMMA:  (1  G5 O5')-(1  G5 C5')-(1  G5 C4')-(1  G5 C3')  32.0  62.0
 &rst     iat =     2,     3,     6,    26,
	  r1 =  31.0, r2 =  32.0, r3 =  62.0, r4 =  63.0,
	  rk2 =   500.0, rk3 =   500.0,				&end

# 1  G5 DELTA:  (1  G5 C5')-(1  G5 C4')-(1  G5 C3')-(1  G5 O3')  68.0  98.0
 &rst     iat =     3,     6,    26,    32,
	  r1 =  67.0, r2 =  68.0, r3 =  98.0, r4 =  99.0,
	&end

# 1  G5 NU1:  (1  G5 O4')-(1  G5 C1')-(1  G5 C2')-(1  G5 C3') -40.0 -10.0
 &rst     iat =     8,     9,    28,    26,
	  r1 = -41.0, r2 = -40.0, r3 = -10.0, r4 =  -9.0,
	&end

# 1  G5 NU2:  (1  G5 C1')-(1  G5 C2')-(1  G5 C3')-(1  G5 C4')  20.0  50.0
 &rst     iat =     9,    28,    26,     6,
	  r1 =  19.0, r2 =  20.0, r3 =  50.0, r4 =  51.0,
	&end

# 1  G5 CHI:  (1  G5 O4')-(1  G5 C1')-(1  G5 N9)-(1  G5 C4) -175.0 -145.0
 &rst     iat =     8,     9,    11,    25,
	  r1 = -176.0, r2 = -175.0, r3 = -145.0, r4 = -144.0,
	&end

# 1  G5 EPSI:  (1  G5 C4')-(1  G5 C3')-(1  G5 O3')-(2  A P) -167.0 -137.0
 &rst     iat =     6,    26,    32,    33,
	  r1 = -168.0, r2 = -167.0, r3 = -137.0, r4 = -136.0,
	&end

# 1  G5 ZETA:  (1  G5 C3')-(1  G5 O3')-(2  A P)-(2  A O5') -88.0 -58.0
 &rst     iat =    26,    32,    33,    36,
	  r1 = -89.0, r2 = -88.0, r3 = -58.0, r4 = -57.0,
	&end

# 2  A ALPHA:  (1  G5 O3')-(2  A P)-(2  A O5')-(2  A C5') -77.0 -47.0
 &rst     iat =    32,    33,    36,    37,
	  r1 = -78.0, r2 = -77.0, r3 = -47.0, r4 = -46.0,
	&end

# 2  A BETA:  (2  A P)-(2  A O5')-(2  A C5')-(2  A C4') -195.0 -165.0
 &rst     iat =    33,    36,    37,    40,
	  r1 = -196.0, r2 = -195.0, r3 = -165.0, r4 = -164.0,
	&end

# 2  A GAMMA:  (2  A O5')-(2  A C5')-(2  A C4')-(2  A C3')  32.0  62.0
 &rst     iat =    36,    37,    40,    59,
	  r1 =  31.0, r2 =  32.0, r3 =  62.0, r4 =  63.0,
	&end

# 2  A DELTA:  (2  A C5')-(2  A C4')-(2  A C3')-(2  A O3')  68.0  98.0
 &rst     iat =    37,    40,    59,    65,
	  r1 =  67.0, r2 =  68.0, r3 =  98.0, r4 =  99.0,
	&end

# 2  A NU1:  (2  A O4')-(2  A C1')-(2  A C2')-(2  A C3') -40.0 -10.0
 &rst     iat =    42,    43,    61,    59,
	  r1 = -41.0, r2 = -40.0, r3 = -10.0, r4 =  -9.0,
	&end

# 2  A NU2:  (2  A C1')-(2  A C2')-(2  A C3')-(2  A C4')  20.0  50.0
 &rst     iat =    43,    61,    59,    40,
	  r1 =  19.0, r2 =  20.0, r3 =  50.0, r4 =  51.0,
	&end

# 2  A CHI:  (2  A O4')-(2  A C1')-(2  A N9)-(2  A C4) -175.0 -145.0
 &rst     iat =    42,    43,    45,    58,
	  r1 = -176.0, r2 = -175.0, r3 = -145.0, r4 = -144.0,
	&end

# 2  A EPSI:  (2  A C4')-(2  A C3')-(2  A O3')-(3  G P) -167.0 -137.0
 &rst     iat =    40,    59,    65,    66,
	  r1 = -168.0, r2 = -167.0, r3 = -137.0, r4 = -136.0,
	&end

# 2  A ZETA:  (2  A C3')-(2  A O3')-(3  G P)-(3  G O5') -88.0 -58.0
 &rst     iat =    59,    65,    66,    69,
	  r1 = -89.0, r2 = -88.0, r3 = -58.0, r4 = -57.0,
	&end

# 3  G ALPHA:  (2  A O3')-(3  G P)-(3  G O5')-(3  G C5') -77.0 -47.0
 &rst     iat =    65,    66,    69,    70,
	  r1 = -78.0, r2 = -77.0, r3 = -47.0, r4 = -46.0,
	&end

# 3  G BETA:  (3  G P)-(3  G O5')-(3  G C5')-(3  G C4') -195.0 -165.0
 &rst     iat =    66,    69,    70,    73,
	  r1 = -196.0, r2 = -195.0, r3 = -165.0, r4 = -164.0,
	&end

# 3  G GAMMA:  (3  G O5')-(3  G C5')-(3  G C4')-(3  G C3')  32.0  62.0
 &rst     iat =    69,    70,    73,    93,
	  r1 =  31.0, r2 =  32.0, r3 =  62.0, r4 =  63.0,
	&end

# 3  G DELTA:  (3  G C5')-(3  G C4')-(3  G C3')-(3  G O3')  68.0  98.0
 &rst     iat =    70,    73,    93,    99,
	  r1 =  67.0, r2 =  68.0, r3 =  98.0, r4 =  99.0,
	&end

# 3  G NU1:  (3  G O4')-(3  G C1')-(3  G C2')-(3  G C3') -40.0 -10.0
 &rst     iat =    75,    76,    95,    93,
	  r1 = -41.0, r2 = -40.0, r3 = -10.0, r4 =  -9.0,
	&end

# 3  G NU2:  (3  G C1')-(3  G C2')-(3  G C3')-(3  G C4')  20.0  50.0
 &rst     iat =    76,    95,    93,    73,
	  r1 =  19.0, r2 =  20.0, r3 =  50.0, r4 =  51.0,
	&end

# 3  G CHI:  (3  G O4')-(3  G C1')-(3  G N9)-(3  G C4) -175.0 -145.0
 &rst     iat =    75,    76,    78,    92,
	  r1 = -176.0, r2 = -175.0, r3 = -145.0, r4 = -144.0,
	&end

# 3  G EPSI:  (3  G C4')-(3  G C3')-(3  G O3')-(4  C P) -167.0 -137.0
 &rst     iat =    73,    93,    99,   100,
	  r1 = -168.0, r2 = -167.0, r3 = -137.0, r4 = -136.0,
	&end

# 3  G ZETA:  (3  G C3')-(3  G O3')-(4  C P)-(4  C O5') -88.0 -58.0
 &rst     iat =    93,    99,   100,   103,
	  r1 = -89.0, r2 = -88.0, r3 = -58.0, r4 = -57.0,
	&end

# 4  C ALPHA:  (3  G O3')-(4  C P)-(4  C O5')-(4  C C5') -77.0 -47.0
 &rst     iat =    99,   100,   103,   104,
	  r1 = -78.0, r2 = -77.0, r3 = -47.0, r4 = -46.0,
	&end

# 4  C BETA:  (4  C P)-(4  C O5')-(4  C C5')-(4  C C4') -195.0 -165.0
 &rst     iat =   100,   103,   104,   107,
	  r1 = -196.0, r2 = -195.0, r3 = -165.0, r4 = -164.0,
	&end

# 4  C GAMMA:  (4  C O5')-(4  C C5')-(4  C C4')-(4  C C3')  32.0  62.0
 &rst     iat =   103,   104,   107,   124,
	  r1 =  31.0, r2 =  32.0, r3 =  62.0, r4 =  63.0,
	&end

# 4  C DELTA:  (4  C C5')-(4  C C4')-(4  C C3')-(4  C O3')  68.0  98.0
 &rst     iat =   104,   107,   124,   130,
	  r1 =  67.0, r2 =  68.0, r3 =  98.0, r4 =  99.0,
	&end

# 4  C NU1:  (4  C O4')-(4  C C1')-(4  C C2')-(4  C C3') -40.0 -10.0
 &rst     iat =   109,   110,   126,   124,
	  r1 = -41.0, r2 = -40.0, r3 = -10.0, r4 =  -9.0,
	&end

# 4  C NU2:  (4  C C1')-(4  C C2')-(4  C C3')-(4  C C4')  20.0  50.0
 &rst     iat =   110,   126,   124,   107,
	  r1 =  19.0, r2 =  20.0, r3 =  50.0, r4 =  51.0,
	&end

# 4  C CHI:  (4  C O4')-(4  C C1')-(4  C N1)-(4  C C2) -175.0 -145.0
 &rst     iat =   109,   110,   112,   122,
	  r1 = -176.0, r2 = -175.0, r3 = -145.0, r4 = -144.0,
	&end

# 4  C EPSI:  (4  C C4')-(4  C C3')-(4  C O3')-(5  C P) -167.0 -137.0
 &rst     iat =   107,   124,   130,   131,
	  r1 = -168.0, r2 = -167.0, r3 = -137.0, r4 = -136.0,
	&end

# 4  C ZETA:  (4  C C3')-(4  C O3')-(5  C P)-(5  C O5') -88.0 -58.0
 &rst     iat =   124,   130,   131,   134,
	  r1 = -89.0, r2 = -88.0, r3 = -58.0, r4 = -57.0,
	&end

# 5  C ALPHA:  (4  C O3')-(5  C P)-(5  C O5')-(5  C C5') -77.0 -47.0
 &rst     iat =   130,   131,   134,   135,
	  r1 = -78.0, r2 = -77.0, r3 = -47.0, r4 = -46.0,
	&end

# 5  C BETA:  (5  C P)-(5  C O5')-(5  C C5')-(5  C C4') -195.0 -165.0
 &rst     iat =   131,   134,   135,   138,
	  r1 = -196.0, r2 = -195.0, r3 = -165.0, r4 = -164.0,
	&end

# 5  C GAMMA:  (5  C O5')-(5  C C5')-(5  C C4')-(5  C C3')  32.0  62.0
 &rst     iat =   134,   135,   138,   155,
	  r1 =  31.0, r2 =  32.0, r3 =  62.0, r4 =  63.0,
	&end

# 5  C DELTA:  (5  C C5')-(5  C C4')-(5  C C3')-(5  C O3')  68.0  98.0
 &rst     iat =   135,   138,   155,   161,
	  r1 =  67.0, r2 =  68.0, r3 =  98.0, r4 =  99.0,
	&end

# 5  C NU1:  (5  C O4')-(5  C C1')-(5  C C2')-(5  C C3') -40.0 -10.0
 &rst     iat =   140,   141,   157,   155,
	  r1 = -41.0, r2 = -40.0, r3 = -10.0, r4 =  -9.0,
	&end

# 5  C NU2:  (5  C C1')-(5  C C2')-(5  C C3')-(5  C C4')  20.0  50.0
 &rst     iat =   141,   157,   155,   138,
	  r1 =  19.0, r2 =  20.0, r3 =  50.0, r4 =  51.0,
	&end

# 5  C CHI:  (5  C O4')-(5  C C1')-(5  C N1)-(5  C C2) -175.0 -145.0
 &rst     iat =   140,   141,   143,   153,
	  r1 = -176.0, r2 = -175.0, r3 = -145.0, r4 = -144.0,
	&end

# 5  C EPSI:  (5  C C4')-(5  C C3')-(5  C O3')-(6  G P) -167.0 -137.0
 &rst     iat =   138,   155,   161,   162,
	  r1 = -168.0, r2 = -167.0, r3 = -137.0, r4 = -136.0,
	&end

# 5  C ZETA:  (5  C C3')-(5  C O3')-(6  G P)-(6  G O5') -88.0 -58.0
 &rst     iat =   155,   161,   162,   165,
	  r1 = -89.0, r2 = -88.0, r3 = -58.0, r4 = -57.0,
	&end

# 6  G ALPHA:  (5  C O3')-(6  G P)-(6  G O5')-(6  G C5') -77.0 -47.0
 &rst     iat =   161,   162,   165,   166,
	  r1 = -78.0, r2 = -77.0, r3 = -47.0, r4 = -46.0,
	&end

# 6  G BETA:  (6  G P)-(6  G O5')-(6  G C5')-(6  G C4') -195.0 -165.0
 &rst     iat =   162,   165,   166,   169,
	  r1 = -196.0, r2 = -195.0, r3 = -165.0, r4 = -164.0,
	&end

# 6  G GAMMA:  (6  G O5')-(6  G C5')-(6  G C4')-(6  G C3')  32.0  62.0
 &rst     iat =   165,   166,   169,   189,
	  r1 =  31.0, r2 =  32.0, r3 =  62.0, r4 =  63.0,
	&end

# 6  G DELTA:  (6  G C5')-(6  G C4')-(6  G C3')-(6  G O3')  68.0  98.0
 &rst     iat =   166,   169,   189,   195,
	  r1 =  67.0, r2 =  68.0, r3 =  98.0, r4 =  99.0,
	&end

# 6  G NU1:  (6  G O4')-(6  G C1')-(6  G C2')-(6  G C3') -40.0 -10.0
 &rst     iat =   171,   172,   191,   189,
	  r1 = -41.0, r2 = -40.0, r3 = -10.0, r4 =  -9.0,
	&end

# 6  G NU2:  (6  G C1')-(6  G C2')-(6  G C3')-(6  G C4')  20.0  50.0
 &rst     iat =   172,   191,   189,   169,
	  r1 =  19.0, r2 =  20.0, r3 =  50.0, r4 =  51.0,
	&end

# 6  G CHI:  (6  G O4')-(6  G C1')-(6  G N9)-(6  G C4) -175.0 -145.0
 &rst     iat =   171,   172,   174,   188,
	  r1 = -176.0, r2 = -175.0, r3 = -145.0, r4 = -144.0,
	&end

# 6  G EPSI:  (6  G C4')-(6  G C3')-(6  G O3')-(7  U P) -167.0 -137.0
 &rst     iat =   169,   189,   195,   196,
	  r1 = -168.0, r2 = -167.0, r3 = -137.0, r4 = -136.0,
	&end

# 6  G ZETA:  (6  G C3')-(6  G O3')-(7  U P)-(7  U O5') -88.0 -58.0
 &rst     iat =   189,   195,   196,   199,
	  r1 = -89.0, r2 = -88.0, r3 = -58.0, r4 = -57.0,
	&end

# 7  U ALPHA:  (6  G O3')-(7  U P)-(7  U O5')-(7  U C5') -77.0 -47.0
 &rst     iat =   195,   196,   199,   200,
	  r1 = -78.0, r2 = -77.0, r3 = -47.0, r4 = -46.0,
	&end

# 7  U BETA:  (7  U P)-(7  U O5')-(7  U C5')-(7  U C4') -195.0 -165.0
 &rst     iat =   196,   199,   200,   203,
	  r1 = -196.0, r2 = -195.0, r3 = -165.0, r4 = -164.0,
	&end

# 7  U GAMMA:  (7  U O5')-(7  U C5')-(7  U C4')-(7  U C3')  32.0  62.0
 &rst     iat =   199,   200,   203,   219,
	  r1 =  31.0, r2 =  32.0, r3 =  62.0, r4 =  63.0,
	&end

# 7  U DELTA:  (7  U C5')-(7  U C4')-(7  U C3')-(7  U O3')  68.0  98.0
 &rst     iat =   200,   203,   219,   225,
	  r1 =  67.0, r2 =  68.0, r3 =  98.0, r4 =  99.0,
	&end

# 7  U NU1:  (7  U O4')-(7  U C1')-(7  U C2')-(7  U C3') -40.0 -10.0
 &rst     iat =   205,   206,   221,   219,
	  r1 = -41.0, r2 = -40.0, r3 = -10.0, r4 =  -9.0,
	&end

# 7  U NU2:  (7  U C1')-(7  U C2')-(7  U C3')-(7  U C4')  20.0  50.0
 &rst     iat =   206,   221,   219,   203,
	  r1 =  19.0, r2 =  20.0, r3 =  50.0, r4 =  51.0,
	&end

# 7  U CHI:  (7  U O4')-(7  U C1')-(7  U N1)-(7  U C2) -175.0 -145.0
 &rst     iat =   205,   206,   208,   217,
	  r1 = -176.0, r2 = -175.0, r3 = -145.0, r4 = -144.0,
	&end

# 7  U EPSI:  (7  U C4')-(7  U C3')-(7  U O3')-(8  G P) -167.0 -137.0
 &rst     iat =   203,   219,   225,   226,
	  r1 = -168.0, r2 = -167.0, r3 = -137.0, r4 = -136.0,
	&end

# 7  U ZETA:  (7  U C3')-(7  U O3')-(8  G P)-(8  G O5') -88.0 -58.0
 &rst     iat =   219,   225,   226,   229,
	  r1 = -89.0, r2 = -88.0, r3 = -58.0, r4 = -57.0,
	&end

# 8  G ALPHA:  (7  U O3')-(8  G P)-(8  G O5')-(8  G C5') -77.0 -47.0
 &rst     iat =   225,   226,   229,   230,
	  r1 = -78.0, r2 = -77.0, r3 = -47.0, r4 = -46.0,
	&end

# 8  G BETA:  (8  G P)-(8  G O5')-(8  G C5')-(8  G C4') -195.0 -165.0
 &rst     iat =   226,   229,   230,   233,
	  r1 = -196.0, r2 = -195.0, r3 = -165.0, r4 = -164.0,
	&end

# 8  G GAMMA:  (8  G O5')-(8  G C5')-(8  G C4')-(8  G C3')  32.0  62.0
 &rst     iat =   229,   230,   233,   253,
	  r1 =  31.0, r2 =  32.0, r3 =  62.0, r4 =  63.0,
	&end

# 8  G DELTA:  (8  G C5')-(8  G C4')-(8  G C3')-(8  G O3')  68.0  98.0
 &rst     iat =   230,   233,   253,   259,
	  r1 =  67.0, r2 =  68.0, r3 =  98.0, r4 =  99.0,
	&end

# 8  G NU1:  (8  G O4')-(8  G C1')-(8  G C2')-(8  G C3') -40.0 -10.0
 &rst     iat =   235,   236,   255,   253,
	  r1 = -41.0, r2 = -40.0, r3 = -10.0, r4 =  -9.0,
	&end

# 8  G NU2:  (8  G C1')-(8  G C2')-(8  G C3')-(8  G C4')  20.0  50.0
 &rst     iat =   236,   255,   253,   233,
	  r1 =  19.0, r2 =  20.0, r3 =  50.0, r4 =  51.0,
	&end

# 8  G CHI:  (8  G O4')-(8  G C1')-(8  G N9)-(8  G C4) -175.0 -145.0
 &rst     iat =   235,   236,   238,   252,
	  r1 = -176.0, r2 = -175.0, r3 = -145.0, r4 = -144.0,
	&end

# 9  U DELTA:  (9  U C5')-(9  U C4')-(9  U C3')-(9  U O3')  68.0  98.0
 &rst     iat =   264,   267,   283,   289,
	  r1 =  67.0, r2 =  68.0, r3 =  98.0, r4 =  99.0,
	&end

# 9  U NU1:  (9  U O4')-(9  U C1')-(9  U C2')-(9  U C3') -40.0 -10.0
 &rst     iat =   269,   270,   285,   283,
	  r1 = -41.0, r2 = -40.0, r3 = -10.0, r4 =  -9.0,
	&end

# 9  U NU2:  (9  U C1')-(9  U C2')-(9  U C3')-(9  U C4')  20.0  50.0
 &rst     iat =   270,   285,   283,   267,
	  r1 =  19.0, r2 =  20.0, r3 =  50.0, r4 =  51.0,
	&end

# 9  U CHI:  (9  U O4')-(9  U C1')-(9  U N1)-(9  U C2) -175.0 -145.0
 &rst     iat =   269,   270,   272,   281,
	  r1 = -176.0, r2 = -175.0, r3 = -145.0, r4 = -144.0,
	&end

# 10  G DELTA:  (10  G C5')-(10  G C4')-(10  G C3')-(10  G O3')  68.0  98.0
 &rst     iat =   294,   297,   317,   323,
	  r1 =  67.0, r2 =  68.0, r3 =  98.0, r4 =  99.0,
	&end

# 10  G NU1:  (10  G O4')-(10  G C1')-(10  G C2')-(10  G C3') -40.0 -10.0
 &rst     iat =   299,   300,   319,   317,
	  r1 = -41.0, r2 = -40.0, r3 = -10.0, r4 =  -9.0,
	&end

# 10  G NU2:  (10  G C1')-(10  G C2')-(10  G C3')-(10  G C4')  20.0  50.0
 &rst     iat =   300,   319,   317,   297,
	  r1 =  19.0, r2 =  20.0, r3 =  50.0, r4 =  51.0,
	&end

# 10  G CHI:  (10  G O4')-(10  G C1')-(10  G N9)-(10  G C4) -175.0 -145.0
 &rst     iat =   299,   300,   302,   316,
	  r1 = -176.0, r2 = -175.0, r3 = -145.0, r4 = -144.0,
	&end

# 10  G EPSI:  (10  G C4')-(10  G C3')-(10  G O3')-(11  C P) -167.0 -137.0
 &rst     iat =   297,   317,   323,   324,
	  r1 = -168.0, r2 = -167.0, r3 = -137.0, r4 = -136.0,
	&end

# 10  G ZETA:  (10  G C3')-(10  G O3')-(11  C P)-(11  C O5') -88.0 -58.0
 &rst     iat =   317,   323,   324,   327,
	  r1 = -89.0, r2 = -88.0, r3 = -58.0, r4 = -57.0,
	&end

# 11  C ALPHA:  (10  G O3')-(11  C P)-(11  C O5')-(11  C C5') -77.0 -47.0
 &rst     iat =   323,   324,   327,   328,
	  r1 = -78.0, r2 = -77.0, r3 = -47.0, r4 = -46.0,
	&end

# 11  C BETA:  (11  C P)-(11  C O5')-(11  C C5')-(11  C C4') -195.0 -165.0
 &rst     iat =   324,   327,   328,   331,
	  r1 = -196.0, r2 = -195.0, r3 = -165.0, r4 = -164.0,
	&end

# 11  C GAMMA:  (11  C O5')-(11  C C5')-(11  C C4')-(11  C C3')  32.0  62.0
 &rst     iat =   327,   328,   331,   348,
	  r1 =  31.0, r2 =  32.0, r3 =  62.0, r4 =  63.0,
	&end

# 11  C DELTA:  (11  C C5')-(11  C C4')-(11  C C3')-(11  C O3')  68.0  98.0
 &rst     iat =   328,   331,   348,   354,
	  r1 =  67.0, r2 =  68.0, r3 =  98.0, r4 =  99.0,
	&end

# 11  C NU1:  (11  C O4')-(11  C C1')-(11  C C2')-(11  C C3') -40.0 -10.0
 &rst     iat =   333,   334,   350,   348,
	  r1 = -41.0, r2 = -40.0, r3 = -10.0, r4 =  -9.0,
	&end

# 11  C NU2:  (11  C C1')-(11  C C2')-(11  C C3')-(11  C C4')  20.0  50.0
 &rst     iat =   334,   350,   348,   331,
	  r1 =  19.0, r2 =  20.0, r3 =  50.0, r4 =  51.0,
	&end

# 11  C CHI:  (11  C O4')-(11  C C1')-(11  C N1)-(11  C C2) -175.0 -145.0
 &rst     iat =   333,   334,   336,   346,
	  r1 = -176.0, r2 = -175.0, r3 = -145.0, r4 = -144.0,
	&end

# 11  C EPSI:  (11  C C4')-(11  C C3')-(11  C O3')-(12  G P) -167.0 -137.0
 &rst     iat =   331,   348,   354,   355,
	  r1 = -168.0, r2 = -167.0, r3 = -137.0, r4 = -136.0,
	&end

# 11  C ZETA:  (11  C C3')-(11  C O3')-(12  G P)-(12  G O5') -88.0 -58.0
 &rst     iat =   348,   354,   355,   358,
	  r1 = -89.0, r2 = -88.0, r3 = -58.0, r4 = -57.0,
	&end

# 12  G ALPHA:  (11  C O3')-(12  G P)-(12  G O5')-(12  G C5') -77.0 -47.0
 &rst     iat =   354,   355,   358,   359,
	  r1 = -78.0, r2 = -77.0, r3 = -47.0, r4 = -46.0,
	&end

# 12  G BETA:  (12  G P)-(12  G O5')-(12  G C5')-(12  G C4') -195.0 -165.0
 &rst     iat =   355,   358,   359,   362,
	  r1 = -196.0, r2 = -195.0, r3 = -165.0, r4 = -164.0,
	&end

# 12  G GAMMA:  (12  G O5')-(12  G C5')-(12  G C4')-(12  G C3')  32.0  62.0
 &rst     iat =   358,   359,   362,   382,
	  r1 =  31.0, r2 =  32.0, r3 =  62.0, r4 =  63.0,
	&end

# 12  G DELTA:  (12  G C5')-(12  G C4')-(12  G C3')-(12  G O3')  68.0  98.0
 &rst     iat =   359,   362,   382,   388,
	  r1 =  67.0, r2 =  68.0, r3 =  98.0, r4 =  99.0,
	&end

# 12  G NU1:  (12  G O4')-(12  G C1')-(12  G C2')-(12  G C3') -40.0 -10.0
 &rst     iat =   364,   365,   384,   382,
	  r1 = -41.0, r2 = -40.0, r3 = -10.0, r4 =  -9.0,
	&end

# 12  G NU2:  (12  G C1')-(12  G C2')-(12  G C3')-(12  G C4')  20.0  50.0
 &rst     iat =   365,   384,   382,   362,
	  r1 =  19.0, r2 =  20.0, r3 =  50.0, r4 =  51.0,
	&end

# 12  G CHI:  (12  G O4')-(12  G C1')-(12  G N9)-(12  G C4) -175.0 -145.0
 &rst     iat =   364,   365,   367,   381,
	  r1 = -176.0, r2 = -175.0, r3 = -145.0, r4 = -144.0,
	&end

# 12  G EPSI:  (12  G C4')-(12  G C3')-(12  G O3')-(13  A P) -167.0 -137.0
 &rst     iat =   362,   382,   388,   389,
	  r1 = -168.0, r2 = -167.0, r3 = -137.0, r4 = -136.0,
	&end

# 12  G ZETA:  (12  G C3')-(12  G O3')-(13  A P)-(13  A O5') -88.0 -58.0
 &rst     iat =   382,   388,   389,   392,
	  r1 = -89.0, r2 = -88.0, r3 = -58.0, r4 = -57.0,
	&end

# 13  A ALPHA:  (12  G O3')-(13  A P)-(13  A O5')-(13  A C5') -77.0 -47.0
 &rst     iat =   388,   389,   392,   393,
	  r1 = -78.0, r2 = -77.0, r3 = -47.0, r4 = -46.0,
	&end

# 13  A BETA:  (13  A P)-(13  A O5')-(13  A C5')-(13  A C4') -195.0 -165.0
 &rst     iat =   389,   392,   393,   396,
	  r1 = -196.0, r2 = -195.0, r3 = -165.0, r4 = -164.0,
	&end

# 13  A GAMMA:  (13  A O5')-(13  A C5')-(13  A C4')-(13  A C3')  32.0  62.0
 &rst     iat =   392,   393,   396,   415,
	  r1 =  31.0, r2 =  32.0, r3 =  62.0, r4 =  63.0,
	&end

# 13  A DELTA:  (13  A C5')-(13  A C4')-(13  A C3')-(13  A O3')  68.0  98.0
 &rst     iat =   393,   396,   415,   421,
	  r1 =  67.0, r2 =  68.0, r3 =  98.0, r4 =  99.0,
	&end

# 13  A NU1:  (13  A O4')-(13  A C1')-(13  A C2')-(13  A C3') -40.0 -10.0
 &rst     iat =   398,   399,   417,   415,
	  r1 = -41.0, r2 = -40.0, r3 = -10.0, r4 =  -9.0,
	&end

# 13  A NU2:  (13  A C1')-(13  A C2')-(13  A C3')-(13  A C4')  20.0  50.0
 &rst     iat =   399,   417,   415,   396,
	  r1 =  19.0, r2 =  20.0, r3 =  50.0, r4 =  51.0,
	&end

# 13  A CHI:  (13  A O4')-(13  A C1')-(13  A N9)-(13  A C4) -175.0 -145.0
 &rst     iat =   398,   399,   401,   414,
	  r1 = -176.0, r2 = -175.0, r3 = -145.0, r4 = -144.0,
	&end

# 13  A EPSI:  (13  A C4')-(13  A C3')-(13  A O3')-(14  U P) -167.0 -137.0
 &rst     iat =   396,   415,   421,   422,
	  r1 = -168.0, r2 = -167.0, r3 = -137.0, r4 = -136.0,
	&end

# 13  A ZETA:  (13  A C3')-(13  A O3')-(14  U P)-(14  U O5') -88.0 -58.0
 &rst     iat =   415,   421,   422,   425,
	  r1 = -89.0, r2 = -88.0, r3 = -58.0, r4 = -57.0,
	&end

# 14  U ALPHA:  (13  A O3')-(14  U P)-(14  U O5')-(14  U C5') -77.0 -47.0
 &rst     iat =   421,   422,   425,   426,
	  r1 = -78.0, r2 = -77.0, r3 = -47.0, r4 = -46.0,
	&end

# 14  U BETA:  (14  U P)-(14  U O5')-(14  U C5')-(14  U C4') -195.0 -165.0
 &rst     iat =   422,   425,   426,   429,
	  r1 = -196.0, r2 = -195.0, r3 = -165.0, r4 = -164.0,
	&end

# 14  U GAMMA:  (14  U O5')-(14  U C5')-(14  U C4')-(14  U C3')  32.0  62.0
 &rst     iat =   425,   426,   429,   445,
	  r1 =  31.0, r2 =  32.0, r3 =  62.0, r4 =  63.0,
	&end

# 14  U DELTA:  (14  U C5')-(14  U C4')-(14  U C3')-(14  U O3')  68.0  98.0
 &rst     iat =   426,   429,   445,   451,
	  r1 =  67.0, r2 =  68.0, r3 =  98.0, r4 =  99.0,
	&end

# 14  U NU1:  (14  U O4')-(14  U C1')-(14  U C2')-(14  U C3') -40.0 -10.0
 &rst     iat =   431,   432,   447,   445,
	  r1 = -41.0, r2 = -40.0, r3 = -10.0, r4 =  -9.0,
	&end

# 14  U NU2:  (14  U C1')-(14  U C2')-(14  U C3')-(14  U C4')  20.0  50.0
 &rst     iat =   432,   447,   445,   429,
	  r1 =  19.0, r2 =  20.0, r3 =  50.0, r4 =  51.0,
	&end

# 14  U CHI:  (14  U O4')-(14  U C1')-(14  U N1)-(14  U C2) -175.0 -145.0
 &rst     iat =   431,   432,   434,   443,
	  r1 = -176.0, r2 = -175.0, r3 = -145.0, r4 = -144.0,
	&end

# 15  G DELTA:  (15  G C5')-(15  G C4')-(15  G C3')-(15  G O3')  68.0  98.0
 &rst     iat =   456,   459,   479,   485,
	  r1 =  67.0, r2 =  68.0, r3 =  98.0, r4 =  99.0,
	&end

# 15  G NU1:  (15  G O4')-(15  G C1')-(15  G C2')-(15  G C3') -40.0 -10.0
 &rst     iat =   461,   462,   481,   479,
	  r1 = -41.0, r2 = -40.0, r3 = -10.0, r4 =  -9.0,
	&end

# 15  G NU2:  (15  G C1')-(15  G C2')-(15  G C3')-(15  G C4')  20.0  50.0
 &rst     iat =   462,   481,   479,   459,
	  r1 =  19.0, r2 =  20.0, r3 =  50.0, r4 =  51.0,
	&end

# 15  G CHI:  (15  G O4')-(15  G C1')-(15  G N9)-(15  G C4) -175.0 -145.0
 &rst     iat =   461,   462,   464,   478,
	  r1 = -176.0, r2 = -175.0, r3 = -145.0, r4 = -144.0,
	&end

# 16  A DELTA:  (16  A C5')-(16  A C4')-(16  A C3')-(16  A O3') 115.0 175.0
 &rst     iat =   490,   493,   512,   518,
	  r1 = 114.0, r2 = 115.0, r3 = 175.0, r4 = 176.0,
	&end

# 16  A NU1:  (16  A O4')-(16  A C1')-(16  A C2')-(16  A C3')  10.0  40.0
 &rst     iat =   495,   496,   514,   512,
	  r1 =   9.0, r2 =  10.0, r3 =  40.0, r4 =  41.0,
	&end

# 16  A NU2:  (16  A C1')-(16  A C2')-(16  A C3')-(16  A C4') -50.0 -20.0
 &rst     iat =   496,   514,   512,   493,
	  r1 = -51.0, r2 = -50.0, r3 = -20.0, r4 = -19.0,
	&end

# 16  A CHI:  (16  A O4')-(16  A C1')-(16  A N9)-(16  A C4) -175.0 -145.0
 &rst     iat =   495,   496,   498,   511,
	  r1 = -176.0, r2 = -175.0, r3 = -145.0, r4 = -144.0,
	&end

# 17  A DELTA:  (17  A C5')-(17  A C4')-(17  A C3')-(17  A O3')  68.0  98.0
 &rst     iat =   523,   526,   545,   551,
	  r1 =  67.0, r2 =  68.0, r3 =  98.0, r4 =  99.0,
	&end

# 17  A NU1:  (17  A O4')-(17  A C1')-(17  A C2')-(17  A C3') -40.0 -10.0
 &rst     iat =   528,   529,   547,   545,
	  r1 = -41.0, r2 = -40.0, r3 = -10.0, r4 =  -9.0,
	&end

# 17  A NU2:  (17  A C1')-(17  A C2')-(17  A C3')-(17  A C4')  20.0  50.0
 &rst     iat =   529,   547,   545,   526,
	  r1 =  19.0, r2 =  20.0, r3 =  50.0, r4 =  51.0,
	&end

# 17  A CHI:  (17  A O4')-(17  A C1')-(17  A N9)-(17  A C4) -175.0 -145.0
 &rst     iat =   528,   529,   531,   544,
	  r1 = -176.0, r2 = -175.0, r3 = -145.0, r4 = -144.0,
	&end

# 18  A DELTA:  (18  A C5')-(18  A C4')-(18  A C3')-(18  A O3')  68.0  98.0
 &rst     iat =   556,   559,   578,   584,
	  r1 =  67.0, r2 =  68.0, r3 =  98.0, r4 =  99.0,
	&end

# 18  A NU1:  (18  A O4')-(18  A C1')-(18  A C2')-(18  A C3') -40.0 -10.0
 &rst     iat =   561,   562,   580,   578,
	  r1 = -41.0, r2 = -40.0, r3 = -10.0, r4 =  -9.0,
	&end

# 18  A NU2:  (18  A C1')-(18  A C2')-(18  A C3')-(18  A C4')  20.0  50.0
 &rst     iat =   562,   580,   578,   559,
	  r1 =  19.0, r2 =  20.0, r3 =  50.0, r4 =  51.0,
	&end

# 18  A CHI:  (18  A O4')-(18  A C1')-(18  A N9)-(18  A C4) -175.0 -145.0
 &rst     iat =   561,   562,   564,   577,
	  r1 = -176.0, r2 = -175.0, r3 = -145.0, r4 = -144.0,
	&end

# 19  G DELTA:  (19  G C5')-(19  G C4')-(19  G C3')-(19  G O3')  68.0  98.0
 &rst     iat =   589,   592,   612,   618,
	  r1 =  67.0, r2 =  68.0, r3 =  98.0, r4 =  99.0,
	&end

# 19  G NU1:  (19  G O4')-(19  G C1')-(19  G C2')-(19  G C3') -40.0 -10.0
 &rst     iat =   594,   595,   614,   612,
	  r1 = -41.0, r2 = -40.0, r3 = -10.0, r4 =  -9.0,
	&end

# 19  G NU2:  (19  G C1')-(19  G C2')-(19  G C3')-(19  G C4')  20.0  50.0
 &rst     iat =   595,   614,   612,   592,
	  r1 =  19.0, r2 =  20.0, r3 =  50.0, r4 =  51.0,
	&end

# 19  G CHI:  (19  G O4')-(19  G C1')-(19  G N9)-(19  G C4) -175.0 -145.0
 &rst     iat =   594,   595,   597,   611,
	  r1 = -176.0, r2 = -175.0, r3 = -145.0, r4 = -144.0,
	&end

# 19  G EPSI:  (19  G C4')-(19  G C3')-(19  G O3')-(20  U P) -167.0 -137.0
 &rst     iat =   592,   612,   618,   619,
	  r1 = -168.0, r2 = -167.0, r3 = -137.0, r4 = -136.0,
	&end

# 19  G ZETA:  (19  G C3')-(19  G O3')-(20  U P)-(20  U O5') -88.0 -58.0
 &rst     iat =   612,   618,   619,   622,
	  r1 = -89.0, r2 = -88.0, r3 = -58.0, r4 = -57.0,
	&end

# 20  U ALPHA:  (19  G O3')-(20  U P)-(20  U O5')-(20  U C5') -77.0 -47.0
 &rst     iat =   618,   619,   622,   623,
	  r1 = -78.0, r2 = -77.0, r3 = -47.0, r4 = -46.0,
	&end

# 20  U BETA:  (20  U P)-(20  U O5')-(20  U C5')-(20  U C4') -195.0 -165.0
 &rst     iat =   619,   622,   623,   626,
	  r1 = -196.0, r2 = -195.0, r3 = -165.0, r4 = -164.0,
	&end

# 20  U GAMMA:  (20  U O5')-(20  U C5')-(20  U C4')-(20  U C3')  32.0  62.0
 &rst     iat =   622,   623,   626,   642,
	  r1 =  31.0, r2 =  32.0, r3 =  62.0, r4 =  63.0,
	&end

# 20  U DELTA:  (20  U C5')-(20  U C4')-(20  U C3')-(20  U O3')  68.0  98.0
 &rst     iat =   623,   626,   642,   648,
	  r1 =  67.0, r2 =  68.0, r3 =  98.0, r4 =  99.0,
	&end

# 20  U NU1:  (20  U O4')-(20  U C1')-(20  U C2')-(20  U C3') -40.0 -10.0
 &rst     iat =   628,   629,   644,   642,
	  r1 = -41.0, r2 = -40.0, r3 = -10.0, r4 =  -9.0,
	&end

# 20  U NU2:  (20  U C1')-(20  U C2')-(20  U C3')-(20  U C4')  20.0  50.0
 &rst     iat =   629,   644,   642,   626,
	  r1 =  19.0, r2 =  20.0, r3 =  50.0, r4 =  51.0,
	&end

# 20  U CHI:  (20  U O4')-(20  U C1')-(20  U N1)-(20  U C2) -175.0 -145.0
 &rst     iat =   628,   629,   631,   640,
	  r1 = -176.0, r2 = -175.0, r3 = -145.0, r4 = -144.0,
	&end

# 20  U EPSI:  (20  U C4')-(20  U C3')-(20  U O3')-(21  C P) -167.0 -137.0
 &rst     iat =   626,   642,   648,   649,
	  r1 = -168.0, r2 = -167.0, r3 = -137.0, r4 = -136.0,
	&end

# 20  U ZETA:  (20  U C3')-(20  U O3')-(21  C P)-(21  C O5') -88.0 -58.0
 &rst     iat =   642,   648,   649,   652,
	  r1 = -89.0, r2 = -88.0, r3 = -58.0, r4 = -57.0,
	&end

# 21  C ALPHA:  (20  U O3')-(21  C P)-(21  C O5')-(21  C C5') -77.0 -47.0
 &rst     iat =   648,   649,   652,   653,
	  r1 = -78.0, r2 = -77.0, r3 = -47.0, r4 = -46.0,
	&end

# 21  C BETA:  (21  C P)-(21  C O5')-(21  C C5')-(21  C C4') -195.0 -165.0
 &rst     iat =   649,   652,   653,   656,
	  r1 = -196.0, r2 = -195.0, r3 = -165.0, r4 = -164.0,
	&end

# 21  C GAMMA:  (21  C O5')-(21  C C5')-(21  C C4')-(21  C C3')  32.0  62.0
 &rst     iat =   652,   653,   656,   673,
	  r1 =  31.0, r2 =  32.0, r3 =  62.0, r4 =  63.0,
	&end

# 21  C DELTA:  (21  C C5')-(21  C C4')-(21  C C3')-(21  C O3')  68.0  98.0
 &rst     iat =   653,   656,   673,   679,
	  r1 =  67.0, r2 =  68.0, r3 =  98.0, r4 =  99.0,
	&end

# 21  C NU1:  (21  C O4')-(21  C C1')-(21  C C2')-(21  C C3') -40.0 -10.0
 &rst     iat =   658,   659,   675,   673,
	  r1 = -41.0, r2 = -40.0, r3 = -10.0, r4 =  -9.0,
	&end

# 21  C NU2:  (21  C C1')-(21  C C2')-(21  C C3')-(21  C C4')  20.0  50.0
 &rst     iat =   659,   675,   673,   656,
	  r1 =  19.0, r2 =  20.0, r3 =  50.0, r4 =  51.0,
	&end

# 21  C CHI:  (21  C O4')-(21  C C1')-(21  C N1)-(21  C C2) -175.0 -145.0
 &rst     iat =   658,   659,   661,   671,
	  r1 = -176.0, r2 = -175.0, r3 = -145.0, r4 = -144.0,
	&end

# 21  C EPSI:  (21  C C4')-(21  C C3')-(21  C O3')-(22  G P) -167.0 -137.0
 &rst     iat =   656,   673,   679,   680,
	  r1 = -168.0, r2 = -167.0, r3 = -137.0, r4 = -136.0,
	&end

# 21  C ZETA:  (21  C C3')-(21  C O3')-(22  G P)-(22  G O5') -88.0 -58.0
 &rst     iat =   673,   679,   680,   683,
	  r1 = -89.0, r2 = -88.0, r3 = -58.0, r4 = -57.0,
	&end

# 22  G ALPHA:  (21  C O3')-(22  G P)-(22  G O5')-(22  G C5') -77.0 -47.0
 &rst     iat =   679,   680,   683,   684,
	  r1 = -78.0, r2 = -77.0, r3 = -47.0, r4 = -46.0,
	&end

# 22  G BETA:  (22  G P)-(22  G O5')-(22  G C5')-(22  G C4') -195.0 -165.0
 &rst     iat =   680,   683,   684,   687,
	  r1 = -196.0, r2 = -195.0, r3 = -165.0, r4 = -164.0,
	&end

# 22  G GAMMA:  (22  G O5')-(22  G C5')-(22  G C4')-(22  G C3')  32.0  62.0
 &rst     iat =   683,   684,   687,   707,
	  r1 =  31.0, r2 =  32.0, r3 =  62.0, r4 =  63.0,
	&end

# 22  G DELTA:  (22  G C5')-(22  G C4')-(22  G C3')-(22  G O3')  68.0  98.0
 &rst     iat =   684,   687,   707,   713,
	  r1 =  67.0, r2 =  68.0, r3 =  98.0, r4 =  99.0,
	&end

# 22  G NU1:  (22  G O4')-(22  G C1')-(22  G C2')-(22  G C3') -40.0 -10.0
 &rst     iat =   689,   690,   709,   707,
	  r1 = -41.0, r2 = -40.0, r3 = -10.0, r4 =  -9.0,
	&end

# 22  G NU2:  (22  G C1')-(22  G C2')-(22  G C3')-(22  G C4')  20.0  50.0
 &rst     iat =   690,   709,   707,   687,
	  r1 =  19.0, r2 =  20.0, r3 =  50.0, r4 =  51.0,
	&end

# 22  G CHI:  (22  G O4')-(22  G C1')-(22  G N9)-(22  G C4) -175.0 -145.0
 &rst     iat =   689,   690,   692,   706,
	  r1 = -176.0, r2 = -175.0, r3 = -145.0, r4 = -144.0,
	&end

# 22  G EPSI:  (22  G C4')-(22  G C3')-(22  G O3')-(23  C P) -167.0 -137.0
 &rst     iat =   687,   707,   713,   714,
	  r1 = -168.0, r2 = -167.0, r3 = -137.0, r4 = -136.0,
	&end

# 22  G ZETA:  (22  G C3')-(22  G O3')-(23  C P)-(23  C O5') -88.0 -58.0
 &rst     iat =   707,   713,   714,   717,
	  r1 = -89.0, r2 = -88.0, r3 = -58.0, r4 = -57.0,
	&end

# 23  C ALPHA:  (22  G O3')-(23  C P)-(23  C O5')-(23  C C5') -77.0 -47.0
 &rst     iat =   713,   714,   717,   718,
	  r1 = -78.0, r2 = -77.0, r3 = -47.0, r4 = -46.0,
	&end

# 23  C BETA:  (23  C P)-(23  C O5')-(23  C C5')-(23  C C4') -195.0 -165.0
 &rst     iat =   714,   717,   718,   721,
	  r1 = -196.0, r2 = -195.0, r3 = -165.0, r4 = -164.0,
	&end

# 23  C GAMMA:  (23  C O5')-(23  C C5')-(23  C C4')-(23  C C3')  32.0  62.0
 &rst     iat =   717,   718,   721,   738,
	  r1 =  31.0, r2 =  32.0, r3 =  62.0, r4 =  63.0,
	&end

# 23  C DELTA:  (23  C C5')-(23  C C4')-(23  C C3')-(23  C O3')  68.0  98.0
 &rst     iat =   718,   721,   738,   744,
	  r1 =  67.0, r2 =  68.0, r3 =  98.0, r4 =  99.0,
	&end

# 23  C NU1:  (23  C O4')-(23  C C1')-(23  C C2')-(23  C C3') -40.0 -10.0
 &rst     iat =   723,   724,   740,   738,
	  r1 = -41.0, r2 = -40.0, r3 = -10.0, r4 =  -9.0,
	&end

# 23  C NU2:  (23  C C1')-(23  C C2')-(23  C C3')-(23  C C4')  20.0  50.0
 &rst     iat =   724,   740,   738,   721,
	  r1 =  19.0, r2 =  20.0, r3 =  50.0, r4 =  51.0,
	&end

# 23  C CHI:  (23  C O4')-(23  C C1')-(23  C N1)-(23  C C2) -175.0 -145.0
 &rst     iat =   723,   724,   726,   736,
	  r1 = -176.0, r2 = -175.0, r3 = -145.0, r4 = -144.0,
	&end

# 24  A DELTA:  (24  A C5')-(24  A C4')-(24  A C3')-(24  A O3') 115.0 175.0
 &rst     iat =   749,   752,   771,   777,
	  r1 = 114.0, r2 = 115.0, r3 = 175.0, r4 = 176.0,
	&end

# 24  A NU1:  (24  A O4')-(24  A C1')-(24  A C2')-(24  A C3')  10.0  40.0
 &rst     iat =   754,   755,   773,   771,
	  r1 =   9.0, r2 =  10.0, r3 =  40.0, r4 =  41.0,
	&end

# 24  A NU2:  (24  A C1')-(24  A C2')-(24  A C3')-(24  A C4') -50.0 -20.0
 &rst     iat =   755,   773,   771,   752,
	  r1 = -51.0, r2 = -50.0, r3 = -20.0, r4 = -19.0,
	&end

# 24  A CHI:  (24  A O4')-(24  A C1')-(24  A N9)-(24  A C4) -175.0 -145.0
 &rst     iat =   754,   755,   757,   770,
	  r1 = -176.0, r2 = -175.0, r3 = -145.0, r4 = -144.0,
	&end

# 25  A DELTA:  (25  A C5')-(25  A C4')-(25  A C3')-(25  A O3') 115.0 175.0
 &rst     iat =   782,   785,   804,   810,
	  r1 = 114.0, r2 = 115.0, r3 = 175.0, r4 = 176.0,
	&end

# 25  A NU1:  (25  A O4')-(25  A C1')-(25  A C2')-(25  A C3')  10.0  40.0
 &rst     iat =   787,   788,   806,   804,
	  r1 =   9.0, r2 =  10.0, r3 =  40.0, r4 =  41.0,
	&end

# 25  A NU2:  (25  A C1')-(25  A C2')-(25  A C3')-(25  A C4') -50.0 -20.0
 &rst     iat =   788,   806,   804,   785,
	  r1 = -51.0, r2 = -50.0, r3 = -20.0, r4 = -19.0,
	&end

# 25  A CHI:  (25  A O4')-(25  A C1')-(25  A N9)-(25  A C4) -175.0 -145.0
 &rst     iat =   787,   788,   790,   803,
	  r1 = -176.0, r2 = -175.0, r3 = -145.0, r4 = -144.0,
	&end

# 26  G DELTA:  (26  G C5')-(26  G C4')-(26  G C3')-(26  G O3')  68.0  98.0
 &rst     iat =   815,   818,   838,   844,
	  r1 =  67.0, r2 =  68.0, r3 =  98.0, r4 =  99.0,
	&end

# 26  G NU1:  (26  G O4')-(26  G C1')-(26  G C2')-(26  G C3') -40.0 -10.0
 &rst     iat =   820,   821,   840,   838,
	  r1 = -41.0, r2 = -40.0, r3 = -10.0, r4 =  -9.0,
	&end

# 26  G NU2:  (26  G C1')-(26  G C2')-(26  G C3')-(26  G C4')  20.0  50.0
 &rst     iat =   821,   840,   838,   818,
	  r1 =  19.0, r2 =  20.0, r3 =  50.0, r4 =  51.0,
	&end

# 26  G CHI:  (26  G O4')-(26  G C1')-(26  G N9)-(26  G C4)  40.0 100.0
 &rst     iat =   820,   821,   823,   837,
	  r1 =  39.0, r2 =  40.0, r3 = 100.0, r4 = 101.0,
          rk2 =   1000.0, rk3 =   1000.0,                         &end

# 27  C DELTA:  (27  C C5')-(27  C C4')-(27  C C3')-(27  C O3')  68.0  98.0
 &rst     iat =   849,   852,   869,   875,
	  r1 =  67.0, r2 =  68.0, r3 =  98.0, r4 =  99.0,
          rk2 =   500.0, rk3 =   500.0,                         &end

# 27  C NU1:  (27  C O4')-(27  C C1')-(27  C C2')-(27  C C3') -40.0 -10.0
 &rst     iat =   854,   855,   871,   869,
	  r1 = -41.0, r2 = -40.0, r3 = -10.0, r4 =  -9.0,
	&end

# 27  C NU2:  (27  C C1')-(27  C C2')-(27  C C3')-(27  C C4')  20.0  50.0
 &rst     iat =   855,   871,   869,   852,
	  r1 =  19.0, r2 =  20.0, r3 =  50.0, r4 =  51.0,
	&end

# 27  C CHI:  (27  C O4')-(27  C C1')-(27  C N1)-(27  C C2) -175.0 -145.0
 &rst     iat =   854,   855,   857,   867,
	  r1 = -176.0, r2 = -175.0, r3 = -145.0, r4 = -144.0,
	&end

# 27  C EPSI:  (27  C C4')-(27  C C3')-(27  C O3')-(28  A P) -167.0 -137.0
 &rst     iat =   852,   869,   875,   876,
	  r1 = -168.0, r2 = -167.0, r3 = -137.0, r4 = -136.0,
	&end

# 27  C ZETA:  (27  C C3')-(27  C O3')-(28  A P)-(28  A O5') -88.0 -58.0
 &rst     iat =   869,   875,   876,   879,
	  r1 = -89.0, r2 = -88.0, r3 = -58.0, r4 = -57.0,
	&end

# 28  A ALPHA:  (27  C O3')-(28  A P)-(28  A O5')-(28  A C5') -77.0 -47.0
 &rst     iat =   875,   876,   879,   880,
	  r1 = -78.0, r2 = -77.0, r3 = -47.0, r4 = -46.0,
	&end

# 28  A BETA:  (28  A P)-(28  A O5')-(28  A C5')-(28  A C4') -195.0 -165.0
 &rst     iat =   876,   879,   880,   883,
	  r1 = -196.0, r2 = -195.0, r3 = -165.0, r4 = -164.0,
	&end

# 28  A GAMMA:  (28  A O5')-(28  A C5')-(28  A C4')-(28  A C3')  32.0  62.0
 &rst     iat =   879,   880,   883,   902,
	  r1 =  31.0, r2 =  32.0, r3 =  62.0, r4 =  63.0,
	&end

# 28  A DELTA:  (28  A C5')-(28  A C4')-(28  A C3')-(28  A O3')  68.0  98.0
 &rst     iat =   880,   883,   902,   908,
	  r1 =  67.0, r2 =  68.0, r3 =  98.0, r4 =  99.0,
	&end

# 28  A NU1:  (28  A O4')-(28  A C1')-(28  A C2')-(28  A C3') -40.0 -10.0
 &rst     iat =   885,   886,   904,   902,
	  r1 = -41.0, r2 = -40.0, r3 = -10.0, r4 =  -9.0,
	&end

# 28  A NU2:  (28  A C1')-(28  A C2')-(28  A C3')-(28  A C4')  20.0  50.0
 &rst     iat =   886,   904,   902,   883,
	  r1 =  19.0, r2 =  20.0, r3 =  50.0, r4 =  51.0,
	&end

# 28  A CHI:  (28  A O4')-(28  A C1')-(28  A N9)-(28  A C4) -175.0 -145.0
 &rst     iat =   885,   886,   888,   901,
	  r1 = -176.0, r2 = -175.0, r3 = -145.0, r4 = -144.0,
	&end

# 28  A EPSI:  (28  A C4')-(28  A C3')-(28  A O3')-(29  C P) -167.0 -137.0
 &rst     iat =   883,   902,   908,   909,
	  r1 = -168.0, r2 = -167.0, r3 = -137.0, r4 = -136.0,
	&end

# 28  A ZETA:  (28  A C3')-(28  A O3')-(29  C P)-(29  C O5') -88.0 -58.0
 &rst     iat =   902,   908,   909,   912,
	  r1 = -89.0, r2 = -88.0, r3 = -58.0, r4 = -57.0,
	&end

# 29  C ALPHA:  (28  A O3')-(29  C P)-(29  C O5')-(29  C C5') -77.0 -47.0
 &rst     iat =   908,   909,   912,   913,
	  r1 = -78.0, r2 = -77.0, r3 = -47.0, r4 = -46.0,
	&end

# 29  C BETA:  (29  C P)-(29  C O5')-(29  C C5')-(29  C C4') -195.0 -165.0
 &rst     iat =   909,   912,   913,   916,
	  r1 = -196.0, r2 = -195.0, r3 = -165.0, r4 = -164.0,
	&end

# 29  C GAMMA:  (29  C O5')-(29  C C5')-(29  C C4')-(29  C C3')  32.0  62.0
 &rst     iat =   912,   913,   916,   933,
	  r1 =  31.0, r2 =  32.0, r3 =  62.0, r4 =  63.0,
	&end

# 29  C DELTA:  (29  C C5')-(29  C C4')-(29  C C3')-(29  C O3')  68.0  98.0
 &rst     iat =   913,   916,   933,   939,
	  r1 =  67.0, r2 =  68.0, r3 =  98.0, r4 =  99.0,
	&end

# 29  C NU1:  (29  C O4')-(29  C C1')-(29  C C2')-(29  C C3') -40.0 -10.0
 &rst     iat =   918,   919,   935,   933,
	  r1 = -41.0, r2 = -40.0, r3 = -10.0, r4 =  -9.0,
	&end

# 29  C NU2:  (29  C C1')-(29  C C2')-(29  C C3')-(29  C C4')  20.0  50.0
 &rst     iat =   919,   935,   933,   916,
	  r1 =  19.0, r2 =  20.0, r3 =  50.0, r4 =  51.0,
	&end

# 29  C CHI:  (29  C O4')-(29  C C1')-(29  C N1)-(29  C C2) -175.0 -145.0
 &rst     iat =   918,   919,   921,   931,
	  r1 = -176.0, r2 = -175.0, r3 = -145.0, r4 = -144.0,
	&end

# 29  C EPSI:  (29  C C4')-(29  C C3')-(29  C O3')-(30  G P) -167.0 -137.0
 &rst     iat =   916,   933,   939,   940,
	  r1 = -168.0, r2 = -167.0, r3 = -137.0, r4 = -136.0,
	&end

# 29  C ZETA:  (29  C C3')-(29  C O3')-(30  G P)-(30  G O5') -88.0 -58.0
 &rst     iat =   933,   939,   940,   943,
	  r1 = -89.0, r2 = -88.0, r3 = -58.0, r4 = -57.0,
	&end

# 30  G ALPHA:  (29  C O3')-(30  G P)-(30  G O5')-(30  G C5') -77.0 -47.0
 &rst     iat =   939,   940,   943,   944,
	  r1 = -78.0, r2 = -77.0, r3 = -47.0, r4 = -46.0,
	&end

# 30  G BETA:  (30  G P)-(30  G O5')-(30  G C5')-(30  G C4') -195.0 -165.0
 &rst     iat =   940,   943,   944,   947,
	  r1 = -196.0, r2 = -195.0, r3 = -165.0, r4 = -164.0,
	&end

# 30  G GAMMA:  (30  G O5')-(30  G C5')-(30  G C4')-(30  G C3')  32.0  62.0
 &rst     iat =   943,   944,   947,   967,
	  r1 =  31.0, r2 =  32.0, r3 =  62.0, r4 =  63.0,
	&end

# 30  G DELTA:  (30  G C5')-(30  G C4')-(30  G C3')-(30  G O3')  68.0  98.0
 &rst     iat =   944,   947,   967,   973,
	  r1 =  67.0, r2 =  68.0, r3 =  98.0, r4 =  99.0,
	&end

# 30  G NU1:  (30  G O4')-(30  G C1')-(30  G C2')-(30  G C3') -40.0 -10.0
 &rst     iat =   949,   950,   969,   967,
	  r1 = -41.0, r2 = -40.0, r3 = -10.0, r4 =  -9.0,
	&end

# 30  G NU2:  (30  G C1')-(30  G C2')-(30  G C3')-(30  G C4')  20.0  50.0
 &rst     iat =   950,   969,   967,   947,
	  r1 =  19.0, r2 =  20.0, r3 =  50.0, r4 =  51.0,
	&end

# 30  G CHI:  (30  G O4')-(30  G C1')-(30  G N9)-(30  G C4) -175.0 -145.0
 &rst     iat =   949,   950,   952,   966,
	  r1 = -176.0, r2 = -175.0, r3 = -145.0, r4 = -144.0,
	&end

# 30  G EPSI:  (30  G C4')-(30  G C3')-(30  G O3')-(31  G P) -167.0 -137.0
 &rst     iat =   947,   967,   973,   974,
	  r1 = -168.0, r2 = -167.0, r3 = -137.0, r4 = -136.0,
	&end

# 30  G ZETA:  (30  G C3')-(30  G O3')-(31  G P)-(31  G O5') -88.0 -58.0
 &rst     iat =   967,   973,   974,   977,
	  r1 = -89.0, r2 = -88.0, r3 = -58.0, r4 = -57.0,
	&end

# 31  G ALPHA:  (30  G O3')-(31  G P)-(31  G O5')-(31  G C5') -77.0 -47.0
 &rst     iat =   973,   974,   977,   978,
	  r1 = -78.0, r2 = -77.0, r3 = -47.0, r4 = -46.0,
	&end

# 31  G BETA:  (31  G P)-(31  G O5')-(31  G C5')-(31  G C4') -195.0 -165.0
 &rst     iat =   974,   977,   978,   981,
	  r1 = -196.0, r2 = -195.0, r3 = -165.0, r4 = -164.0,
	&end

# 31  G GAMMA:  (31  G O5')-(31  G C5')-(31  G C4')-(31  G C3')  32.0  62.0
 &rst     iat =   977,   978,   981,  1001,
	  r1 =  31.0, r2 =  32.0, r3 =  62.0, r4 =  63.0,
	&end

# 31  G DELTA:  (31  G C5')-(31  G C4')-(31  G C3')-(31  G O3')  68.0  98.0
 &rst     iat =   978,   981,  1001,  1007,
	  r1 =  67.0, r2 =  68.0, r3 =  98.0, r4 =  99.0,
	&end

# 31  G NU1:  (31  G O4')-(31  G C1')-(31  G C2')-(31  G C3') -40.0 -10.0
 &rst     iat =   983,   984,  1003,  1001,
	  r1 = -41.0, r2 = -40.0, r3 = -10.0, r4 =  -9.0,
	&end

# 31  G NU2:  (31  G C1')-(31  G C2')-(31  G C3')-(31  G C4')  20.0  50.0
 &rst     iat =   984,  1003,  1001,   981,
	  r1 =  19.0, r2 =  20.0, r3 =  50.0, r4 =  51.0,
	&end

# 31  G CHI:  (31  G O4')-(31  G C1')-(31  G N9)-(31  G C4) -175.0 -145.0
 &rst     iat =   983,   984,   986,  1000,
	  r1 = -176.0, r2 = -175.0, r3 = -145.0, r4 = -144.0,
	&end

# 31  G EPSI:  (31  G C4')-(31  G C3')-(31  G O3')-(32  U P) -167.0 -137.0
 &rst     iat =   981,  1001,  1007,  1008,
	  r1 = -168.0, r2 = -167.0, r3 = -137.0, r4 = -136.0,
	&end

# 31  G ZETA:  (31  G C3')-(31  G O3')-(32  U P)-(32  U O5') -88.0 -58.0
 &rst     iat =  1001,  1007,  1008,  1011,
	  r1 = -89.0, r2 = -88.0, r3 = -58.0, r4 = -57.0,
	&end

# 32  U ALPHA:  (31  G O3')-(32  U P)-(32  U O5')-(32  U C5') -77.0 -47.0
 &rst     iat =  1007,  1008,  1011,  1012,
	  r1 = -78.0, r2 = -77.0, r3 = -47.0, r4 = -46.0,
	&end

# 32  U BETA:  (32  U P)-(32  U O5')-(32  U C5')-(32  U C4') -195.0 -165.0
 &rst     iat =  1008,  1011,  1012,  1015,
	  r1 = -196.0, r2 = -195.0, r3 = -165.0, r4 = -164.0,
	&end

# 32  U GAMMA:  (32  U O5')-(32  U C5')-(32  U C4')-(32  U C3')  32.0  62.0
 &rst     iat =  1011,  1012,  1015,  1031,
	  r1 =  31.0, r2 =  32.0, r3 =  62.0, r4 =  63.0,
	&end

# 32  U DELTA:  (32  U C5')-(32  U C4')-(32  U C3')-(32  U O3')  68.0  98.0
 &rst     iat =  1012,  1015,  1031,  1037,
	  r1 =  67.0, r2 =  68.0, r3 =  98.0, r4 =  99.0,
	&end

# 32  U NU1:  (32  U O4')-(32  U C1')-(32  U C2')-(32  U C3') -40.0 -10.0
 &rst     iat =  1017,  1018,  1033,  1031,
	  r1 = -41.0, r2 = -40.0, r3 = -10.0, r4 =  -9.0,
	&end

# 32  U NU2:  (32  U C1')-(32  U C2')-(32  U C3')-(32  U C4')  20.0  50.0
 &rst     iat =  1018,  1033,  1031,  1015,
	  r1 =  19.0, r2 =  20.0, r3 =  50.0, r4 =  51.0,
	&end

# 32  U CHI:  (32  U O4')-(32  U C1')-(32  U N1)-(32  U C2) -175.0 -145.0
 &rst     iat =  1017,  1018,  1020,  1029,
	  r1 = -176.0, r2 = -175.0, r3 = -145.0, r4 = -144.0,
	&end

# 32  U EPSI:  (32  U C4')-(32  U C3')-(32  U O3')-(33  U P) -167.0 -137.0
 &rst     iat =  1015,  1031,  1037,  1038,
	  r1 = -168.0, r2 = -167.0, r3 = -137.0, r4 = -136.0,
	&end

# 32  U ZETA:  (32  U C3')-(32  U O3')-(33  U P)-(33  U O5') -88.0 -58.0
 &rst     iat =  1031,  1037,  1038,  1041,
	  r1 = -89.0, r2 = -88.0, r3 = -58.0, r4 = -57.0,
	&end

# 33  U ALPHA:  (32  U O3')-(33  U P)-(33  U O5')-(33  U C5') -77.0 -47.0
 &rst     iat =  1037,  1038,  1041,  1042,
	  r1 = -78.0, r2 = -77.0, r3 = -47.0, r4 = -46.0,
	&end

# 33  U BETA:  (33  U P)-(33  U O5')-(33  U C5')-(33  U C4') -195.0 -165.0
 &rst     iat =  1038,  1041,  1042,  1045,
	  r1 = -196.0, r2 = -195.0, r3 = -165.0, r4 = -164.0,
	&end

# 33  U GAMMA:  (33  U O5')-(33  U C5')-(33  U C4')-(33  U C3')  32.0  62.0
 &rst     iat =  1041,  1042,  1045,  1061,
	  r1 =  31.0, r2 =  32.0, r3 =  62.0, r4 =  63.0,
	&end

# 33  U DELTA:  (33  U C5')-(33  U C4')-(33  U C3')-(33  U O3')  68.0  98.0
 &rst     iat =  1042,  1045,  1061,  1067,
	  r1 =  67.0, r2 =  68.0, r3 =  98.0, r4 =  99.0,
	&end

# 33  U NU1:  (33  U O4')-(33  U C1')-(33  U C2')-(33  U C3') -40.0 -10.0
 &rst     iat =  1047,  1048,  1063,  1061,
	  r1 = -41.0, r2 = -40.0, r3 = -10.0, r4 =  -9.0,
	&end

# 33  U NU2:  (33  U C1')-(33  U C2')-(33  U C3')-(33  U C4')  20.0  50.0
 &rst     iat =  1048,  1063,  1061,  1045,
	  r1 =  19.0, r2 =  20.0, r3 =  50.0, r4 =  51.0,
	&end

# 33  U CHI:  (33  U O4')-(33  U C1')-(33  U N1)-(33  U C2) -175.0 -145.0
 &rst     iat =  1047,  1048,  1050,  1059,
	  r1 = -176.0, r2 = -175.0, r3 = -145.0, r4 = -144.0,
	&end

# 33  U EPSI:  (33  U C4')-(33  U C3')-(33  U O3')-(34  C3 P) -167.0 -137.0
 &rst     iat =  1045,  1061,  1067,  1068,
	  r1 = -168.0, r2 = -167.0, r3 = -137.0, r4 = -136.0,
	&end

# 33  U ZETA:  (33  U C3')-(33  U O3')-(34  C3 P)-(34  C3 O5') -88.0 -58.0
 &rst     iat =  1061,  1067,  1068,  1071,
	  r1 = -89.0, r2 = -88.0, r3 = -58.0, r4 = -57.0,
	&end

# 34  C3 ALPHA:  (33  U O3')-(34  C3 P)-(34  C3 O5')-(34  C3 C5') -77.0 -47.0
 &rst     iat =  1067,  1068,  1071,  1072,
	  r1 = -78.0, r2 = -77.0, r3 = -47.0, r4 = -46.0,
	&end

# 34  C3 BETA:  (34  C3 P)-(34  C3 O5')-(34  C3 C5')-(34  C3 C4') -195.0 -165.0
 &rst     iat =  1068,  1071,  1072,  1075,
	  r1 = -196.0, r2 = -195.0, r3 = -165.0, r4 = -164.0,
	&end

# 34  C3 GAMMA:  (34  C3 O5')-(34  C3 C5')-(34  C3 C4')-(34  C3 C3')  32.0  62.0
 &rst     iat =  1071,  1072,  1075,  1092,
	  r1 =  31.0, r2 =  32.0, r3 =  62.0, r4 =  63.0,
	&end

# 34  C3 DELTA:  (34  C3 C5')-(34  C3 C4')-(34  C3 C3')-(34  C3 O3')  68.0  98.0
 &rst     iat =  1072,  1075,  1092,  1098,
	  r1 =  67.0, r2 =  68.0, r3 =  98.0, r4 =  99.0,
	&end

# 34  C3 NU1:  (34  C3 O4')-(34  C3 C1')-(34  C3 C2')-(34  C3 C3') -40.0 -10.0
 &rst     iat =  1077,  1078,  1094,  1092,
	  r1 = -41.0, r2 = -40.0, r3 = -10.0, r4 =  -9.0,
	&end

# 34  C3 NU2:  (34  C3 C1')-(34  C3 C2')-(34  C3 C3')-(34  C3 C4')  20.0  50.0
 &rst     iat =  1078,  1094,  1092,  1075,
	  r1 =  19.0, r2 =  20.0, r3 =  50.0, r4 =  51.0,
	&end

# 34  C3 CHI:  (34  C3 O4')-(34  C3 C1')-(34  C3 N1)-(34  C3 C2) -175.0 -145.0
 &rst     iat =  1077,  1078,  1080,  1090,
	  r1 = -176.0, r2 = -175.0, r3 = -145.0, r4 = -144.0,
	&end
